# Supplementary material for: Crystal structure of (1S,3R,8R,9R)-2,2-di­chloro-3,7,7-tri­methyl-10-methylenetri­cyclo­[6.4.0.01,3]dodecan-9-ol
Source: Acta Crystallogr E Crystallogr Commun. 2016 Jul 22;72(Pt 8):1163–6. doi: 10.1107/S2056989016011166 (PMC4971863; doi:10.1107/S2056989016011166)
Supplement: Supplementary file 1 [file e-72-01163-sup1.cif]

##############################################################################
#                                                                            #
# This CIF contains the data in a paper accepted for publication in          #
# Acta Crystallographica Section E. It conforms to the requirements of       #
# Notes for Authors for Acta Crystallographica Section E, and has been       #
# peer reviewed under the auspices of the IUCr Commission on Journals.       #
#                                                                            #
# Full details of the Crystallographic Information File format               #
# are given in the paper "The Crystallographic Information File (CIF):       #
# a New Standard Archive File for Crystallography" by S. R. Hall, F. H.      #
# Allen and I. D. Brown [Acta Cryst. (1991), A47, 655-685].                  #
#                                                                            #
# The current version of the core CIF dictionary is obtainable from          #
# ftp://ftp.iucr.org/pub/cif_core.dic.                                       #
#                                                                            #
# Software is freely available for graphical display of the structure(s)     #
# in this CIF. For information consult the CIF software page                 #
# http://www.iucr.org/resources/cif/software.                                #
#                                                                            #
# This file may be used for bona fide research purposes within the           #
# scientific community so long as proper attribution is given to the journal # 
# article from which it was obtained.                                        #
#                                                                            #
##############################################################################
data_I
_audit_creation_method     SHELXL-2014/6
_database_code_depnum_ccdc_archive     'CCDC 1491732'
_chemical_name_systematic
;\
(1<i>S</i>,3<i>R</i>,8<i>R</i>,9<i>R</i>)-2,2-Dichloro-3,7,7-\
trimethyl-10-methylenetricyclo[6.4.0.0^1,3^]dodecan-9-ol
;
_chemical_name_common     ?
_chemical_formula_moiety     'C16 H24 Cl2 O'
_chemical_formula_sum     'C16 H24 Cl2 O'
_chemical_formula_iupac     'C16 H24 Cl2 O'
_chemical_formula_weight     303.25
_chemical_melting_point     ?
_shelx_space_group_comment
;
The symmetry employed for this shelxl refinement is uniquely defined
by the following loop, which should always be used as a source of
symmetry information in preference to the above space-group names.
They are only intended as comments.
;
_space_group_crystal_system     orthorhombic
_space_group_name_H-M_alt     'P 21 21 2'
_space_group_name_Hall     'P 2 2ab'
loop_
    _space_group_symop_operation_xyz
    'x, y, z'
    '-x, -y, z'
    '-x+1/2, y+1/2, -z'
    'x+1/2, -y+1/2, -z'
_cell_length_a     12.3075(4)
_cell_length_b     13.9332(7)
_cell_length_c     18.6716(9)
_cell_angle_alpha     90
_cell_angle_beta     90
_cell_angle_gamma     90
_cell_volume     3201.9(2)
_cell_formula_units_Z     8
_cell_measurement_reflns_used     5974
_cell_measurement_theta_min     3.518
_cell_measurement_theta_max     30.607
_cell_measurement_temperature     180(2)
_exptl_crystal_description     box
_exptl_crystal_colour     colourless
_exptl_crystal_size_max     0.430
_exptl_crystal_size_mid     0.310
_exptl_crystal_size_min     0.250
_exptl_crystal_density_diffrn     1.258
_exptl_crystal_density_meas     ?
_exptl_crystal_density_method     ?
_exptl_crystal_F_000     1296
_exptl_absorpt_coefficient_mu     0.397
_exptl_absorpt_correction_type     multi-scan
_exptl_absorpt_process_details
;
(CrysAlis PRO; Agilent, 2014)
;
_shelx_estimated_absorpt_T_min     0.848
_shelx_estimated_absorpt_T_max     0.907
_exptl_absorpt_correction_T_min     0.90656
_exptl_absorpt_correction_T_max     1.00000
_exptl_special_details
;
Empirical absorption correction using spherical harmonics,
 implemented in SCALE3 ABSPACK scaling algorithm,
CrysAlisPro (Agilent Technologies, 2014)
;
_diffrn_ambient_temperature     180(2)
_diffrn_radiation_type     'Mo K\a'
_diffrn_radiation_wavelength     0.71073
_diffrn_radiation_monochromator     'graphite'
_diffrn_measurement_device_type     'Agilent Xcalibur Eos Gemini ultra'
_diffrn_measurement_device     'four-circle diffractometer'
_diffrn_measurement_method     '\w scans'
_diffrn_detector_area_resol_mean     16.1978
_diffrn_reflns_number     20074
_diffrn_reflns_av_R_equivalents     0.0327
_diffrn_reflns_theta_min     2.924
_diffrn_reflns_theta_max     27.103
_diffrn_reflns_theta_full     27.100
_diffrn_measured_fraction_theta_max     0.997
_diffrn_measured_fraction_theta_full     0.997
_diffrn_reflns_limit_h_min     -15
_diffrn_reflns_limit_h_max     15
_diffrn_reflns_limit_k_min     -17
_diffrn_reflns_limit_k_max     17
_diffrn_reflns_limit_l_min     -23
_diffrn_reflns_limit_l_max     23
_refine_special_details     ?
_reflns_number_total     7060
_reflns_number_gt     6084
_reflns_threshold_expression     'I > 2\s(I)'
_refine_ls_structure_factor_coef     Fsqd
_refine_ls_matrix_type     full
_refine_ls_R_factor_all     0.0592
_refine_ls_R_factor_gt     0.0467
_refine_ls_wR_factor_gt     0.1120
_refine_ls_wR_factor_ref     0.1211
_refine_ls_goodness_of_fit_ref     1.060
_refine_ls_restrained_S_all     1.075
_refine_ls_number_reflns     7060
_refine_ls_number_parameters     393
_refine_ls_number_restraints     22
_refine_ls_hydrogen_treatment     constr
_refine_ls_weighting_scheme     calc
_refine_ls_weighting_details
              'w=1/[\s^2^(Fo^2^)+(0.0522P)^2^+1.8807P] where P=(Fo^2^+2Fc^2^)/3'
_atom_sites_solution_hydrogens     geom
_atom_sites_solution_primary     direct
_atom_sites_solution_secondary     difmap
_refine_ls_shift/su_max     0.000
_refine_ls_shift/su_mean     0.000
_refine_diff_density_max     0.516
_refine_diff_density_min     -0.359
_refine_ls_extinction_method     none
_refine_ls_extinction_coef     .
_refine_ls_abs_structure_details
;
Flack <i>x</i> determined using 2376 quotients
[(<i>I</i>^+^)-(<i>I</i>^-^)]/[(<i>I</i>^+^)+(<i>I</i>^-^)]
(Parsons <i>et al.</i>,  2013)
;
_refine_ls_abs_structure_Flack     0.03(3)
loop_
    _atom_type_symbol
    _atom_type_description
    _atom_type_scat_dispersion_real
    _atom_type_scat_dispersion_imag
    _atom_type_scat_source
    'C' 'C' 0.0033 0.0016
                         'International Tables Vol C Tables 4.2.6.8 and 6.1.1.4'
    'H' 'H' 0.0000 0.0000
                         'International Tables Vol C Tables 4.2.6.8 and 6.1.1.4'
    'O' 'O' 0.0106 0.0060
                         'International Tables Vol C Tables 4.2.6.8 and 6.1.1.4'
    'Cl' 'Cl' 0.1484 0.1585
                         'International Tables Vol C Tables 4.2.6.8 and 6.1.1.4'
_computing_data_collection
;
CrysAlis PRO (Agilent, 2014)
;
_computing_cell_refinement
;
CrysAlis PRO (Agilent, 2014)
;
_computing_data_reduction
;
CrysAlis PRO (Agilent, 2014)
;
_computing_structure_solution
;
SHELXT2013(Sheldrick, 2015a)
;
_computing_structure_refinement
;
SHELXL2013 (Sheldrick, 2015b)
;
_computing_molecular_graphics
;
ORTEPIII (Burnett & Johnson, 1996), ORTEP-3 for Windows (Farrugia,
2012),
Mercury (Macrae <i>et al.</i>,  2008) and PLATON (Spek, 2009)
;
_computing_publication_material
;
SHELXL2013 (Sheldrick, 2015b)
;
loop_
    _atom_site_type_symbol
    _atom_site_label
    _atom_site_fract_x
    _atom_site_fract_y
    _atom_site_fract_z
    _atom_site_U_iso_or_equiv
    _atom_site_adp_type
    _atom_site_calc_flag
    _atom_site_occupancy
    _atom_site_disorder_assembly
    _atom_site_disorder_group
    Cl Cl1A 0.38798(7) -0.19453(7) -0.28372(5) 0.0380(2) Uani d 1 . .
    Cl Cl2A 0.15680(8) -0.18866(9) -0.29099(6) 0.0479(3) Uani d 1 . .
    O O1A 0.3867(2) -0.41044(17) -0.22969(13) 0.0298(5) Uani d 1 . .
    H H1A 0.3817 -0.4654 -0.2451 0.045 Uiso calc 1 . .
    C C1A 0.2588(3) -0.2464(2) -0.16119(19) 0.0257(7) Uani d 1 . .
    C C2A 0.2689(3) -0.1917(3) -0.2314(2) 0.0316(8) Uani d 1 . .
    C C3A 0.2659(3) -0.1359(3) -0.1627(2) 0.0362(9) Uani d 1 . .
    C C4A 0.3710(4) -0.0925(3) -0.1351(2) 0.0461(11) Uani d 1 . .
    H H4A1 0.3738 -0.0252 -0.1485 0.055 Uiso calc 1 . .
    H H4A2 0.4320 -0.1246 -0.1577 0.055 Uiso calc 1 . .
    C C5A 0.3822(5) -0.1010(3) -0.0532(3) 0.0570(13) Uani d 1 . .
    H H5A1 0.4586 -0.0970 -0.0408 0.068 Uiso calc 1 . .
    H H5A2 0.3459 -0.0467 -0.0312 0.068 Uiso calc 1 . .
    C C6A 0.3356(5) -0.1933(3) -0.0211(2) 0.0573(13) Uani d 1 . .
    H H6A1 0.2575 -0.1914 -0.0276 0.069 Uiso calc 1 . .
    H H6A2 0.3491 -0.1915 0.0301 0.069 Uiso calc 1 . .
    C C7A 0.3755(4) -0.2906(3) -0.0487(2) 0.0372(9) Uani d 1 . .
    C C8A 0.3567(3) -0.3021(2) -0.13200(18) 0.0256(7) Uani d 1 . .
    H H8A 0.4208 -0.2742 -0.1551 0.031 Uiso calc 1 . .
    C C9A 0.3528(3) -0.4083(2) -0.15632(18) 0.0272(7) Uani d 1 . .
    H H9A 0.4042 -0.4456 -0.1275 0.033 Uiso calc 1 . .
    C C10A 0.2414(3) -0.4547(3) -0.1516(2) 0.0324(9) Uani d 1 . .
    C C11A 0.1495(3) -0.3959(3) -0.1800(2) 0.0370(9) Uani d 1 . .
    H H11A 0.0812 -0.4273 -0.1690 0.044 Uiso calc 1 . .
    H H11B 0.1556 -0.3911 -0.2317 0.044 Uiso calc 1 . .
    C C12A 0.1503(3) -0.2955(3) -0.1473(2) 0.0322(8) Uani d 1 . .
    H H12A 0.0921 -0.2575 -0.1681 0.039 Uiso calc 1 . .
    H H12B 0.1378 -0.2999 -0.0961 0.039 Uiso calc 1 . .
    C C13A 0.1662(4) -0.0747(3) -0.1461(3) 0.0516(12) Uani d 1 . .
    H H13A 0.1720 -0.0143 -0.1706 0.077 Uiso calc 1 . .
    H H13B 0.1619 -0.0637 -0.0954 0.077 Uiso calc 1 . .
    H H13C 0.1019 -0.1075 -0.1619 0.077 Uiso calc 1 . .
    C C14A 0.3170(5) -0.3675(4) -0.0029(2) 0.0568(13) Uani d 1 . .
    H H14A 0.3322 -0.3566 0.0468 0.085 Uiso calc 1 . .
    H H14B 0.3425 -0.4301 -0.0163 0.085 Uiso calc 1 . .
    H H14C 0.2401 -0.3636 -0.0109 0.085 Uiso calc 1 . .
    C C15A 0.4969(4) -0.3035(4) -0.0350(3) 0.0612(14) Uani d 1 . .
    H H15A 0.5365 -0.2538 -0.0592 0.092 Uiso calc 1 . .
    H H15B 0.5197 -0.3650 -0.0528 0.092 Uiso calc 1 . .
    H H15C 0.5109 -0.3000 0.0155 0.092 Uiso calc 1 . .
    C C16A 0.2287(4) -0.5428(3) -0.1266(2) 0.0436(10) Uani d 1 . .
    H H16A 0.1601 -0.5709 -0.1262 0.052 Uiso calc 1 . .
    H H16B 0.2883 -0.5768 -0.1094 0.052 Uiso calc 1 . .
    Cl Cl1B 0.64962(7) -0.18578(8) -0.20137(5) 0.0415(2) Uani d 1 . .
    Cl Cl2B 0.87789(8) -0.21670(9) -0.20248(6) 0.0518(3) Uani d 1 . .
    O O1B 0.6090(2) -0.39598(19) -0.26805(12) 0.0302(5) Uani d 1 . .
    H H1B 0.5438 -0.3880 -0.2610 0.045 Uiso calc 1 . .
    C C1B 0.7575(3) -0.2429(3) -0.33159(19) 0.0262(8) Uani d 1 . .
    C C2B 0.7636(3) -0.1965(3) -0.2577(2) 0.0308(8) Uani d 1 . .
    C C3B 0.7751(3) -0.1342(3) -0.3232(2) 0.0356(9) Uani d 1 . .
    C C4B 0.6812(4) -0.0682(3) -0.3428(3) 0.0572(14) Uani d 1 . .
    H H4B1 0.6939 -0.0050 -0.3226 0.069 Uiso calc 1 A 1
    H H4B2 0.6144 -0.0932 -0.3225 0.069 Uiso calc 1 A 1
    C C5B 0.669(2) -0.0598(13) -0.4252(9) 0.075(10) Uani d 0.498(8) B 1
    H H5B1 0.6455 0.0041 -0.4387 0.090 Uiso calc 0.498(8) B 1
    H H5B2 0.7371 -0.0739 -0.4491 0.090 Uiso calc 0.498(8) B 1
    C C6B 0.5817(8) -0.1352(7) -0.4443(6) 0.055(3) Uani d 0.498(8) B 1
    H H6B1 0.5203 -0.1263 -0.4125 0.067 Uiso calc 0.498(8) B 1
    H H6B2 0.5566 -0.1226 -0.4927 0.067 Uiso calc 0.498(8) B 1
    C C14B 0.517(2) -0.2953(16) -0.4674(17) 0.084(10) Uani d 0.498(8) B 1
    H H14D 0.4980 -0.2721 -0.5141 0.126 Uiso calc 0.498(8) B 1
    H H14E 0.4574 -0.2851 -0.4351 0.126 Uiso calc 0.498(8) B 1
    H H14F 0.5331 -0.3626 -0.4700 0.126 Uiso calc 0.498(8) B 1
    C C15B 0.7119(9) -0.2558(8) -0.4924(5) 0.054(3) Uani d 0.498(8) B 1
    H H15D 0.7343 -0.3218 -0.4912 0.082 Uiso calc 0.498(8) B 1
    H H15E 0.7718 -0.2155 -0.4789 0.082 Uiso calc 0.498(8) B 1
    H H15F 0.6887 -0.2395 -0.5400 0.082 Uiso calc 0.498(8) B 1
    C C7B 0.6177(18) -0.2408(11) -0.4400(15) 0.043(3) Uani d 0.498(8) B 1
    C C5C 0.656(2) -0.0716(12) -0.4234(7) 0.064(8) Uani d 0.502(8) B 2
    H H5C1 0.6916 -0.0176 -0.4462 0.077 Uiso calc 0.502(8) B 2
    H H5C2 0.5781 -0.0626 -0.4295 0.077 Uiso calc 0.502(8) B 2
    C C6C 0.6896(8) -0.1660(6) -0.4647(5) 0.059(3) Uani d 0.502(8) B 2
    H H6C1 0.6757 -0.1556 -0.5152 0.071 Uiso calc 0.502(8) B 2
    H H6C2 0.7675 -0.1738 -0.4592 0.071 Uiso calc 0.502(8) B 2
    C C14C 0.5122(19) -0.2525(16) -0.4543(15) 0.073(7) Uani d 0.502(8) B 2
    H H14G 0.4976 -0.2365 -0.5034 0.110 Uiso calc 0.502(8) B 2
    H H14H 0.4846 -0.2028 -0.4238 0.110 Uiso calc 0.502(8) B 2
    H H14I 0.4775 -0.3122 -0.4428 0.110 Uiso calc 0.502(8) B 2
    C C15C 0.6759(9) -0.3422(7) -0.4933(4) 0.054(3) Uani d 0.502(8) B 2
    H H15G 0.6322 -0.3986 -0.4867 0.081 Uiso calc 0.502(8) B 2
    H H15H 0.7503 -0.3568 -0.4823 0.081 Uiso calc 0.502(8) B 2
    H H15I 0.6706 -0.3212 -0.5422 0.081 Uiso calc 0.502(8) B 2
    C C7C 0.6353(18) -0.2623(11) -0.4434(14) 0.043(3) Uani d 0.502(8) B 2
    C C8B 0.6477(3) -0.2777(3) -0.36065(19) 0.0314(8) Uani d 1 . .
    H H8B 0.5944 -0.2454 -0.3300 0.038 Uiso calc 1 B 1
    C C9B 0.6317(4) -0.3854(3) -0.3432(2) 0.0401(10) Uani d 1 . .
    H H9B 0.5703 -0.4103 -0.3710 0.048 Uiso calc 1 . .
    C C10B 0.7308(5) -0.4468(3) -0.3572(3) 0.0603(15) Uani d 1 . .
    C C11B 0.8344(4) -0.4091(3) -0.3272(3) 0.0531(13) Uani d 1 . .
    H H11C 0.8943 -0.4494 -0.3426 0.064 Uiso calc 1 . .
    H H11D 0.8314 -0.4110 -0.2753 0.064 Uiso calc 1 . .
    C C12B 0.8540(3) -0.3069(3) -0.3517(2) 0.0365(9) Uani d 1 . .
    H H12C 0.8643 -0.3058 -0.4032 0.044 Uiso calc 1 . .
    H H12D 0.9196 -0.2823 -0.3294 0.044 Uiso calc 1 . .
    C C13B 0.8857(4) -0.0895(3) -0.3402(3) 0.0516(12) Uani d 1 . .
    H H13D 0.8978 -0.0353 -0.3095 0.077 Uiso calc 1 . .
    H H13E 0.8869 -0.0689 -0.3893 0.077 Uiso calc 1 . .
    H H13F 0.9419 -0.1362 -0.3326 0.077 Uiso calc 1 . .
    C C16B 0.7226(8) -0.5295(5) -0.3905(4) 0.122(4) Uani d 1 . .
    H H16C 0.7837 -0.5679 -0.3964 0.147 Uiso calc 1 . .
    H H16D 0.6558 -0.5495 -0.4083 0.147 Uiso calc 1 . .
loop_
    _atom_site_aniso_label
    _atom_site_aniso_U_11
    _atom_site_aniso_U_22
    _atom_site_aniso_U_33
    _atom_site_aniso_U_12
    _atom_site_aniso_U_13
    _atom_site_aniso_U_23
    Cl1A 0.0268(4) 0.0437(5) 0.0436(5) 0.0046(4) 0.0118(4) 0.0125(4)
    Cl2A 0.0306(5) 0.0585(6) 0.0545(6) 0.0073(5) -0.0058(4) 0.0172(6)
    O1A 0.0319(12) 0.0283(12) 0.0293(12) 0.0013(11) 0.0054(11) -0.0061(10)
    C1A 0.0208(17) 0.0238(17) 0.0326(18) 0.0037(13) 0.0079(14) -0.0010(14)
    C2A 0.0213(15) 0.0320(18) 0.041(2) 0.0052(17) 0.0068(14) 0.0065(17)
    C3A 0.0295(19) 0.0258(18) 0.053(2) 0.0023(16) 0.0125(18) 0.0034(18)
    C4A 0.048(3) 0.0273(18) 0.063(3) -0.0091(19) 0.012(2) -0.0074(19)
    C5A 0.072(3) 0.040(2) 0.059(3) -0.016(2) 0.006(3) -0.024(2)
    C6A 0.082(4) 0.049(3) 0.041(2) -0.004(3) 0.008(2) -0.020(2)
    C7A 0.044(2) 0.038(2) 0.0295(18) -0.0011(17) -0.0010(17) -0.0053(15)
    C8A 0.0252(16) 0.0249(16) 0.0265(16) 0.0032(14) -0.0008(13) -0.0016(14)
    C9A 0.0296(17) 0.0242(16) 0.0278(17) 0.0053(14) -0.0014(14) -0.0016(14)
    C10A 0.041(2) 0.0277(18) 0.0285(19) -0.0029(16) 0.0082(16) -0.0058(15)
    C11A 0.0293(18) 0.037(2) 0.045(2) -0.0118(17) 0.0042(16) 0.0015(17)
    C12A 0.0247(17) 0.0319(19) 0.040(2) 0.0009(15) 0.0075(15) 0.0050(15)
    C13A 0.051(3) 0.030(2) 0.074(3) 0.016(2) 0.022(2) 0.001(2)
    C14A 0.079(4) 0.060(3) 0.031(2) -0.013(3) 0.004(2) -0.003(2)
    C15A 0.058(3) 0.082(4) 0.044(3) 0.000(3) -0.023(2) -0.007(3)
    C16A 0.055(3) 0.032(2) 0.044(2) -0.007(2) 0.011(2) 0.0018(18)
    Cl1B 0.0315(4) 0.0501(5) 0.0429(5) -0.0046(4) 0.0115(4) -0.0152(5)
    Cl2B 0.0275(5) 0.0792(8) 0.0487(6) -0.0090(5) -0.0076(4) -0.0049(5)
    O1B 0.0291(12) 0.0364(13) 0.0251(12) -0.0029(12) 0.0062(10) 0.0055(10)
    C1B 0.0196(17) 0.0272(18) 0.0319(18) -0.0015(13) 0.0059(14) 0.0033(15)
    C2B 0.0160(15) 0.0367(19) 0.040(2) -0.0046(16) 0.0020(13) -0.0041(17)
    C3B 0.0270(18) 0.0262(18) 0.054(2) -0.0038(16) 0.0087(18) 0.0028(17)
    C4B 0.045(3) 0.039(2) 0.087(4) 0.012(2) 0.016(3) 0.018(2)
    C5B 0.055(13) 0.045(9) 0.12(2) -0.006(8) -0.003(12) 0.050(10)
    C6B 0.038(5) 0.070(7) 0.059(6) -0.002(5) -0.003(4) 0.039(5)
    C14B 0.079(13) 0.114(18) 0.058(13) -0.050(14) -0.046(10) 0.044(14)
    C15B 0.076(7) 0.058(7) 0.029(4) -0.013(5) 0.000(4) 0.018(4)
    C7B 0.041(6) 0.057(6) 0.030(3) -0.007(5) -0.002(4) 0.016(5)
    C5C 0.038(8) 0.078(14) 0.077(13) 0.013(9) 0.027(8) 0.061(10)
    C6C 0.054(6) 0.073(8) 0.049(6) 0.002(5) 0.010(4) 0.041(5)
    C14C 0.049(8) 0.12(2) 0.047(11) -0.022(11) -0.012(7) 0.052(13)
    C15C 0.068(7) 0.073(7) 0.022(4) -0.002(5) 0.003(4) 0.005(4)
    C7C 0.041(6) 0.057(6) 0.030(3) -0.007(5) -0.002(4) 0.016(5)
    C8B 0.0309(18) 0.039(2) 0.0241(17) -0.0113(16) 0.0011(15) 0.0072(15)
    C9B 0.056(3) 0.041(2) 0.0233(18) -0.023(2) 0.0019(18) 0.0003(15)
    C10B 0.097(4) 0.033(2) 0.051(3) -0.014(3) 0.043(3) -0.010(2)
    C11B 0.066(3) 0.036(2) 0.057(3) 0.019(2) 0.029(2) 0.006(2)
    C12B 0.0325(19) 0.0370(19) 0.040(2) 0.0046(18) 0.0146(16) 0.0047(17)
    C13B 0.037(2) 0.043(2) 0.075(3) -0.017(2) 0.012(2) 0.004(2)
    C16B 0.160(8) 0.072(4) 0.134(7) -0.044(5) 0.092(6) -0.065(4)
_geom_special_details
;
 All esds (except the esd in the dihedral angle between two l.s. planes)
 are estimated using the full covariance matrix.  The cell esds are taken
 into account individually in the estimation of esds in distances, angles
 and torsion angles; correlations between esds in cell parameters are only
 used when they are defined by crystal symmetry.  An approximate (isotropic)
 treatment of cell esds is used for estimating esds involving l.s. planes.
;
loop_
    _geom_bond_atom_site_label_1
    _geom_bond_atom_site_label_2
    _geom_bond_site_symmetry_2
    _geom_bond_distance
    _geom_bond_publ_flag
    Cl1A C2A . 1.762(3) ?
    Cl2A C2A . 1.773(4) ?
    O1A C9A . 1.432(4) ?
    O1A H1A . 0.8200 ?
    C1A C2A . 1.521(5) ?
    C1A C12A . 1.523(5) ?
    C1A C8A . 1.533(5) ?
    C1A C3A . 1.542(5) ?
    C2A C3A . 1.500(6) ?
    C3A C4A . 1.519(6) ?
    C3A C13A . 1.527(6) ?
    C4A C5A . 1.541(7) ?
    C4A H4A1 . 0.9700 ?
    C4A H4A2 . 0.9700 ?
    C5A C6A . 1.530(7) ?
    C5A H5A1 . 0.9700 ?
    C5A H5A2 . 0.9700 ?
    C6A C7A . 1.531(6) ?
    C6A H6A1 . 0.9700 ?
    C6A H6A2 . 0.9700 ?
    C7A C15A . 1.527(6) ?
    C7A C14A . 1.548(6) ?
    C7A C8A . 1.582(5) ?
    C8A C9A . 1.548(5) ?
    C8A H8A . 0.9800 ?
    C9A C10A . 1.518(5) ?
    C9A H9A . 0.9800 ?
    C10A C16A . 1.323(5) ?
    C10A C11A . 1.494(6) ?
    C11A C12A . 1.527(5) ?
    C11A H11A . 0.9700 ?
    C11A H11B . 0.9700 ?
    C12A H12A . 0.9700 ?
    C12A H12B . 0.9700 ?
    C13A H13A . 0.9600 ?
    C13A H13B . 0.9600 ?
    C13A H13C . 0.9600 ?
    C14A H14A . 0.9600 ?
    C14A H14B . 0.9600 ?
    C14A H14C . 0.9600 ?
    C15A H15A . 0.9600 ?
    C15A H15B . 0.9600 ?
    C15A H15C . 0.9600 ?
    C16A H16A . 0.9300 ?
    C16A H16B . 0.9300 ?
    Cl1B C2B . 1.760(4) ?
    Cl2B C2B . 1.767(4) ?
    O1B C9B . 1.439(4) ?
    O1B H1B . 0.8200 ?
    C1B C2B . 1.524(5) ?
    C1B C12B . 1.532(5) ?
    C1B C8B . 1.534(5) ?
    C1B C3B . 1.538(5) ?
    C2B C3B . 1.506(6) ?
    C3B C4B . 1.521(6) ?
    C3B C13B . 1.531(5) ?
    C4B C5C . 1.538(15) ?
    C4B C5B . 1.550(16) ?
    C4B H4B1 . 0.9700 ?
    C4B H4B2 . 0.9700 ?
    C5B C6B . 1.54(2) ?
    C5B H5B1 . 0.9700 ?
    C5B H5B2 . 0.9700 ?
    C6B C7B . 1.539(16) ?
    C6B H6B1 . 0.9700 ?
    C6B H6B2 . 0.9700 ?
    C14B C7B . 1.540(16) ?
    C14B H14D . 0.9600 ?
    C14B H14E . 0.9600 ?
    C14B H14F . 0.9600 ?
    C15B C7B . 1.532(17) ?
    C15B H15D . 0.9600 ?
    C15B H15E . 0.9600 ?
    C15B H15F . 0.9600 ?
    C7B C8B . 1.61(3) ?
    C5C C6C . 1.581(13) ?
    C5C H5C1 . 0.9700 ?
    C5C H5C2 . 0.9700 ?
    C6C C7C . 1.550(16) ?
    C6C H6C1 . 0.9700 ?
    C6C H6C2 . 0.9700 ?
    C14C C7C . 1.535(17) ?
    C14C H14G . 0.9600 ?
    C14C H14H . 0.9600 ?
    C14C H14I . 0.9600 ?
    C15C C7C . 1.537(16) ?
    C15C H15G . 0.9600 ?
    C15C H15H . 0.9600 ?
    C15C H15I . 0.9600 ?
    C7C C8B . 1.57(3) ?
    C8B C9B . 1.548(5) ?
    C8B H8B . 0.9800 ?
    C9B C10B . 1.512(7) ?
    C9B H9B . 0.9800 ?
    C10B C16B . 1.313(7) ?
    C10B C11B . 1.489(8) ?
    C11B C12B . 1.515(6) ?
    C11B H11C . 0.9700 ?
    C11B H11D . 0.9700 ?
    C12B H12C . 0.9700 ?
    C12B H12D . 0.9700 ?
    C13B H13D . 0.9600 ?
    C13B H13E . 0.9600 ?
    C13B H13F . 0.9600 ?
    C16B H16C . 0.9300 ?
    C16B H16D . 0.9300 ?
loop_
    _geom_angle_atom_site_label_1
    _geom_angle_atom_site_label_2
    _geom_angle_atom_site_label_3
    _geom_angle_site_symmetry_1
    _geom_angle_site_symmetry_3
    _geom_angle
    _geom_angle_publ_flag
    C9A O1A H1A . . 109.5 ?
    C2A C1A C12A . . 116.3(3) ?
    C2A C1A C8A . . 119.8(3) ?
    C12A C1A C8A . . 113.7(3) ?
    C2A C1A C3A . . 58.6(3) ?
    C12A C1A C3A . . 120.0(3) ?
    C8A C1A C3A . . 117.9(3) ?
    C3A C2A C1A . . 61.4(2) ?
    C3A C2A Cl1A . . 120.4(3) ?
    C1A C2A Cl1A . . 122.3(3) ?
    C3A C2A Cl2A . . 120.4(3) ?
    C1A C2A Cl2A . . 119.3(3) ?
    Cl1A C2A Cl2A . . 107.4(2) ?
    C2A C3A C4A . . 118.4(3) ?
    C2A C3A C13A . . 118.9(4) ?
    C4A C3A C13A . . 113.1(4) ?
    C2A C3A C1A . . 60.0(2) ?
    C4A C3A C1A . . 116.1(4) ?
    C13A C3A C1A . . 120.6(4) ?
    C3A C4A C5A . . 112.4(4) ?
    C3A C4A H4A1 . . 109.1 ?
    C5A C4A H4A1 . . 109.1 ?
    C3A C4A H4A2 . . 109.1 ?
    C5A C4A H4A2 . . 109.1 ?
    H4A1 C4A H4A2 . . 107.9 ?
    C6A C5A C4A . . 114.9(4) ?
    C6A C5A H5A1 . . 108.5 ?
    C4A C5A H5A1 . . 108.5 ?
    C6A C5A H5A2 . . 108.5 ?
    C4A C5A H5A2 . . 108.5 ?
    H5A1 C5A H5A2 . . 107.5 ?
    C5A C6A C7A . . 119.5(4) ?
    C5A C6A H6A1 . . 107.4 ?
    C7A C6A H6A1 . . 107.4 ?
    C5A C6A H6A2 . . 107.4 ?
    C7A C6A H6A2 . . 107.4 ?
    H6A1 C6A H6A2 . . 107.0 ?
    C15A C7A C6A . . 111.2(4) ?
    C15A C7A C14A . . 106.3(4) ?
    C6A C7A C14A . . 106.2(4) ?
    C15A C7A C8A . . 107.2(3) ?
    C6A C7A C8A . . 112.0(3) ?
    C14A C7A C8A . . 113.8(3) ?
    C1A C8A C9A . . 110.8(3) ?
    C1A C8A C7A . . 114.4(3) ?
    C9A C8A C7A . . 113.0(3) ?
    C1A C8A H8A . . 106.0 ?
    C9A C8A H8A . . 106.0 ?
    C7A C8A H8A . . 106.0 ?
    O1A C9A C10A . . 108.1(3) ?
    O1A C9A C8A . . 107.0(3) ?
    C10A C9A C8A . . 114.7(3) ?
    O1A C9A H9A . . 109.0 ?
    C10A C9A H9A . . 109.0 ?
    C8A C9A H9A . . 109.0 ?
    C16A C10A C11A . . 123.0(4) ?
    C16A C10A C9A . . 121.5(4) ?
    C11A C10A C9A . . 115.4(3) ?
    C10A C11A C12A . . 110.8(3) ?
    C10A C11A H11A . . 109.5 ?
    C12A C11A H11A . . 109.5 ?
    C10A C11A H11B . . 109.5 ?
    C12A C11A H11B . . 109.5 ?
    H11A C11A H11B . . 108.1 ?
    C1A C12A C11A . . 110.4(3) ?
    C1A C12A H12A . . 109.6 ?
    C11A C12A H12A . . 109.6 ?
    C1A C12A H12B . . 109.6 ?
    C11A C12A H12B . . 109.6 ?
    H12A C12A H12B . . 108.1 ?
    C3A C13A H13A . . 109.5 ?
    C3A C13A H13B . . 109.5 ?
    H13A C13A H13B . . 109.5 ?
    C3A C13A H13C . . 109.5 ?
    H13A C13A H13C . . 109.5 ?
    H13B C13A H13C . . 109.5 ?
    C7A C14A H14A . . 109.5 ?
    C7A C14A H14B . . 109.5 ?
    H14A C14A H14B . . 109.5 ?
    C7A C14A H14C . . 109.5 ?
    H14A C14A H14C . . 109.5 ?
    H14B C14A H14C . . 109.5 ?
    C7A C15A H15A . . 109.5 ?
    C7A C15A H15B . . 109.5 ?
    H15A C15A H15B . . 109.5 ?
    C7A C15A H15C . . 109.5 ?
    H15A C15A H15C . . 109.5 ?
    H15B C15A H15C . . 109.5 ?
    C10A C16A H16A . . 120.0 ?
    C10A C16A H16B . . 120.0 ?
    H16A C16A H16B . . 120.0 ?
    C9B O1B H1B . . 109.5 ?
    C2B C1B C12B . . 115.5(3) ?
    C2B C1B C8B . . 119.8(3) ?
    C12B C1B C8B . . 114.3(3) ?
    C2B C1B C3B . . 58.9(3) ?
    C12B C1B C3B . . 119.3(3) ?
    C8B C1B C3B . . 118.2(3) ?
    C3B C2B C1B . . 61.0(2) ?
    C3B C2B Cl1B . . 120.7(3) ?
    C1B C2B Cl1B . . 122.5(3) ?
    C3B C2B Cl2B . . 119.4(3) ?
    C1B C2B Cl2B . . 120.0(3) ?
    Cl1B C2B Cl2B . . 107.4(2) ?
    C2B C3B C4B . . 118.2(4) ?
    C2B C3B C13B . . 119.2(4) ?
    C4B C3B C13B . . 112.3(3) ?
    C2B C3B C1B . . 60.1(2) ?
    C4B C3B C1B . . 117.6(4) ?
    C13B C3B C1B . . 120.3(4) ?
    C3B C4B C5C . . 111.9(7) ?
    C3B C4B C5B . . 111.0(9) ?
    C3B C4B H4B1 . . 109.4 ?
    C5B C4B H4B1 . . 109.4 ?
    C3B C4B H4B2 . . 109.4 ?
    C5B C4B H4B2 . . 109.4 ?
    H4B1 C4B H4B2 . . 108.0 ?
    C6B C5B C4B . . 104.2(14) ?
    C6B C5B H5B1 . . 110.9 ?
    C4B C5B H5B1 . . 110.9 ?
    C6B C5B H5B2 . . 110.9 ?
    C4B C5B H5B2 . . 110.9 ?
    H5B1 C5B H5B2 . . 108.9 ?
    C7B C6B C5B . . 116.0(13) ?
    C7B C6B H6B1 . . 108.3 ?
    C5B C6B H6B1 . . 108.3 ?
    C7B C6B H6B2 . . 108.3 ?
    C5B C6B H6B2 . . 108.3 ?
    H6B1 C6B H6B2 . . 107.4 ?
    C7B C14B H14D . . 109.5 ?
    C7B C14B H14E . . 109.5 ?
    H14D C14B H14E . . 109.5 ?
    C7B C14B H14F . . 109.5 ?
    H14D C14B H14F . . 109.5 ?
    H14E C14B H14F . . 109.5 ?
    C7B C15B H15D . . 109.5 ?
    C7B C15B H15E . . 109.5 ?
    H15D C15B H15E . . 109.5 ?
    C7B C15B H15F . . 109.5 ?
    H15D C15B H15F . . 109.5 ?
    H15E C15B H15F . . 109.5 ?
    C15B C7B C6B . . 108.3(13) ?
    C15B C7B C14B . . 109(2) ?
    C6B C7B C14B . . 102.9(15) ?
    C15B C7B C8B . . 111.8(15) ?
    C6B C7B C8B . . 114.8(14) ?
    C14B C7B C8B . . 109.4(16) ?
    C4B C5C C6C . . 116.6(11) ?
    C4B C5C H5C1 . . 108.1 ?
    C6C C5C H5C1 . . 108.1 ?
    C4B C5C H5C2 . . 108.1 ?
    C6C C5C H5C2 . . 108.1 ?
    H5C1 C5C H5C2 . . 107.3 ?
    C7C C6C C5C . . 118.7(13) ?
    C7C C6C H6C1 . . 107.6 ?
    C5C C6C H6C1 . . 107.6 ?
    C7C C6C H6C2 . . 107.6 ?
    C5C C6C H6C2 . . 107.6 ?
    H6C1 C6C H6C2 . . 107.1 ?
    C7C C14C H14G . . 109.5 ?
    C7C C14C H14H . . 109.5 ?
    H14G C14C H14H . . 109.5 ?
    C7C C14C H14I . . 109.5 ?
    H14G C14C H14I . . 109.5 ?
    H14H C14C H14I . . 109.5 ?
    C7C C15C H15G . . 109.5 ?
    C7C C15C H15H . . 109.5 ?
    H15G C15C H15H . . 109.5 ?
    C7C C15C H15I . . 109.5 ?
    H15G C15C H15I . . 109.5 ?
    H15H C15C H15I . . 109.5 ?
    C14C C7C C15C . . 107.7(19) ?
    C14C C7C C6C . . 108.4(15) ?
    C15C C7C C6C . . 109.3(13) ?
    C14C C7C C8B . . 103.9(15) ?
    C15C C7C C8B . . 117.9(14) ?
    C6C C7C C8B . . 109.3(15) ?
    C1B C8B C9B . . 110.1(3) ?
    C1B C8B C7C . . 113.0(8) ?
    C9B C8B C7C . . 109.1(6) ?
    C1B C8B C7B . . 115.2(8) ?
    C9B C8B C7B . . 118.3(7) ?
    C1B C8B H8B . . 103.7 ?
    C9B C8B H8B . . 103.7 ?
    C7B C8B H8B . . 103.7 ?
    O1B C9B C10B . . 105.5(4) ?
    O1B C9B C8B . . 109.2(3) ?
    C10B C9B C8B . . 114.2(3) ?
    O1B C9B H9B . . 109.3 ?
    C10B C9B H9B . . 109.3 ?
    C8B C9B H9B . . 109.3 ?
    C16B C10B C11B . . 123.6(7) ?
    C16B C10B C9B . . 121.1(7) ?
    C11B C10B C9B . . 115.2(4) ?
    C10B C11B C12B . . 110.7(4) ?
    C10B C11B H11C . . 109.5 ?
    C12B C11B H11C . . 109.5 ?
    C10B C11B H11D . . 109.5 ?
    C12B C11B H11D . . 109.5 ?
    H11C C11B H11D . . 108.1 ?
    C11B C12B C1B . . 110.5(3) ?
    C11B C12B H12C . . 109.6 ?
    C1B C12B H12C . . 109.6 ?
    C11B C12B H12D . . 109.6 ?
    C1B C12B H12D . . 109.6 ?
    H12C C12B H12D . . 108.1 ?
    C3B C13B H13D . . 109.5 ?
    C3B C13B H13E . . 109.5 ?
    H13D C13B H13E . . 109.5 ?
    C3B C13B H13F . . 109.5 ?
    H13D C13B H13F . . 109.5 ?
    H13E C13B H13F . . 109.5 ?
    C10B C16B H16C . . 120.0 ?
    C10B C16B H16D . . 120.0 ?
    H16C C16B H16D . . 120.0 ?
loop_
    _geom_hbond_atom_site_label_D
    _geom_hbond_atom_site_label_H
    _geom_hbond_atom_site_label_A
    _geom_hbond_site_symmetry_A
    _geom_hbond_distance_DH
    _geom_hbond_distance_HA
    _geom_hbond_distance_DA
    _geom_hbond_angle_DHA
    O1A H1A O1B 2_645 0.82 1.98 2.791(4) 168.9
    C8A H8A Cl1A . 0.98 2.68 3.228(4) 116.0
    O1B H1B O1A . 0.82 2.04 2.835(4) 161.8
    C8B H8B Cl1A . 0.98 2.78 3.691(4) 155.7
    C8B H8B Cl1B . 0.98 2.63 3.238(4) 120.4
    O1A H1A O1B 2_645 0.82 1.98 2.791(4) 168.9
    C8A H8A Cl1A . 0.98 2.68 3.228(4) 116.0
    O1B H1B O1A . 0.82 2.04 2.835(4) 161.8
    C8B H8B Cl1A . 0.98 2.78 3.691(4) 155.7
    C8B H8B Cl1B . 0.98 2.63 3.238(4) 120.4
_shelx_hkl_file
;
   0   0  -3 470.875 56.2524   3
   0   0  -4 3335.55 146.412   3
   0   0   4 3755.89 137.389   1
   0   0   5 7177.69 212.206   1
   0   0  -5 6912.34 209.381   1
   0   0   6 444493. 3637.61   1
   0   0  -6 440511. 3731.53   3
   0   0   7 40756.0 640.897   1
   0   0  -7 42744.9 718.000   3
   0   0  -8 9996.46 314.206   1
   0   0   8 10754.0 331.935   1
   0   0  -9 72.8500 74.3981   1
   0   0   9-231.622 123.452   1
   0   0 -10 32898.1 668.577   1
   0   0 -11 24.0582 67.7935   1
   0   0 -12 30700.1 693.652   1
   0   0 -12 32731.0 628.340   2
   0   0 -13 25480.4 652.285   1
   0   0  13 25189.2 734.917   3
   0   0 -14 70941.8 1199.11   1
   0   0  14 71010.8 1355.80   3
   0   0  15 9436.12 494.399   3
   0   0 -15 9815.55 434.749   1
   0   0  16 18508.5 709.439   3
   0   0 -16 19110.4 631.106   1
   0   0 -17 3337.05 291.177   1
   0   0  17 2765.80 314.405   3
   0   0  18 2119.00 303.962   3
   0   0 -18 1969.32 235.056   1
   0   0  19 877.802 251.128   3
   0   0 -19 548.420 180.686   1
   0   0  20 9110.91 586.040   3
   0   0  21 3689.04 399.989   3
   0   0  22 1321.44 299.444   3
   0   0  23 2550.55 393.529   3
   0   0  24 1647.58 351.852   3
   0   1  -3 6707.64 185.723   3
   0   1  -3 6731.92 132.271   1
   0   1  -4 2874.28 136.104   3
   0   1   4 2985.42 141.055   1
   0  -1  -4 2979.43 143.235   3
   0  -1   4 2874.18 104.130   1
   0   1  -4 2885.66 103.914   1
   0  -1  -4 2534.68 86.6963   2
   0   1   5 38266.5 573.849   1
   0  -1  -5 37364.3 586.457   3
   0   1  -5 36438.4 563.478   3
   0  -1  -5 37490.2 437.096   2
   0  -1   5 35282.6 482.522   1
   0   1  -5 35335.1 478.725   1
   0  -1   6 9178.11 238.802   1
   0   1   6 9208.42 282.095   1
   0  -1  -6 9229.68 298.393   3
   0  -1  -6 8596.83 199.617   2
   0   1  -6 9648.33 291.566   3
   0   1  -6 8937.59 235.370   1
   0   1  -7 51346.7 793.881   3
   0  -1  -7 46295.9 747.947   1
   0  -1   7 49265.7 681.960   1
   0  -1  -7 48686.2 599.626   2
   0  -1  -7 50511.8 805.503   3
   0   1  -7 47762.4 676.331   1
   0   1   7 50417.6 767.643   1
   0   1  -8 1860.82 167.147   1
   0  -1  -8 1694.55 117.240   2
   0  -1  -8 1846.19 171.597   1
   0   1   8 1538.63 163.903   1
   0  -1   9 68925.4 942.156   1
   0  -1  -9 64895.9 989.966   1
   0   1  -9 64506.4 904.400   1
   0  -1  -9 68094.1 819.764   2
   0   1 -10 717.629 116.505   1
   0  -1 -10 758.039 96.1910   2
   0  -1  10 809.215 127.725   1
   0  -1 -10 599.226 110.645   1
   0   1 -11 6959.92 292.747   1
   0  -1 -11 7292.79 256.995   2
   0  -1 -11 7307.79 332.550   1
   0   1 -12 796.270 131.780   1
   0  -1 -12 1054.25 166.201   1
   0  -1 -12 668.864 104.522   2
   0  -1  13 6934.22 391.366   3
   0  -1 -13 6779.57 350.164   1
   0   1 -13 6548.21 315.355   1
   0  -1 -13 6740.13 273.196   2
   0  -1  14 1620.27 247.379   3
   0  -1 -14 839.636 130.717   2
   0  -1 -14 1290.20 195.389   1
   0   1  14 1056.35 215.830   3
   0   1 -14 1183.63 172.696   1
   0   1  15 121.100 167.767   3
   0   1 -15 140.351 122.559   1
   0  -1 -15 392.710 165.111   1
   0   1 -16 1208.42 184.262   1
   0   1  16 1356.37 232.781   3
   0  -1 -16 1274.86 203.851   1
   0  -1 -17 265.160 163.976   1
   0   1 -17 312.564 145.890   1
   0  -1  17 391.466 217.550   3
   0   1  17 357.166 211.225   3
   0   1 -18 232.817 123.491   1
   0  -1 -18 102.081 137.507   1
   0   1  18 106.075 192.185   3
   0  -1  18 263.688 200.143   3
   0  -1 -19 591.041 175.995   1
   0  -1  19 464.607 228.347   3
   0   1  19 122.924 146.977   3
   0   1  20 425.440 224.156   3
   0  -1  20 660.398 257.212   3
   0   1  21 1620.39 330.577   3
   0  -1  21 1385.35 314.297   3
   0   1  22 1173.33 276.803   3
   0  -1  22 1613.76 337.063   3
   0  -1  23 2263.68 370.521   3
   0   1  23 1719.99 333.840   3
   0   1  24 667.009 314.841   3
   0  -1  24 429.387 239.929   3
   0  -1  25 1585.78 327.002   3
   0   2   0 864782. 6409.51   1
   0   2   2 63574.7 599.608   2
   0   2   2 65681.3 715.383   1
   0  -2  -3 3211.51 86.8171   2
   0   2   3 3193.72 142.741   1
   0  -2  -3 3159.14 139.732   3
   0   2   3 3131.79 87.9814   2
   0   2  -3 3255.35 130.732   3
   0   2   4 387696. 3035.91   2
   0  -2  -4 391805. 3031.28   2
   0  -2  -4 401764. 3320.29   3
   0   2  -4 388318. 3030.92   1
   0   2   4 403043. 3326.89   1
   0  -2   4 387312. 3043.98   1
   0   2  -4 405318. 3249.91   3
   0   2   5 195.863 37.5278   2
   0   2  -5 281.482 71.7120   3
   0  -2  -5 42.5210 25.5680   2
   0   2  -5 91.9228 32.6946   1
   0   2   5 55.1515 64.0044   1
   0  -2   5 114.724 39.1878   1
   0  -2  -5 175.883 64.2791   3
   0  -2  -6 22042.8 480.144   3
   0   2  -6 22441.6 456.743   3
   0   2  -6 20182.1 339.765   1
   0   2   6 22117.5 479.768   1
   0  -2  -6 20902.2 305.654   2
   0  -2   6 21744.8 354.243   1
   0   2  -7 2629.14 177.299   3
   0  -2  -7 2384.06 102.703   2
   0  -2   7 2514.10 134.171   1
   0  -2  -7 2354.69 181.446   3
   0   2   7 2696.58 180.290   1
   0   2  -7 2053.80 122.247   1
   0   2  -8 62153.8 802.317   1
   0  -2  -8 64039.2 718.732   2
   0  -2  -9 2610.51 208.473   1
   0  -2   9 2431.73 168.959   1
   0  -2  -9 2337.53 126.610   2
   0   2  -9 2275.89 150.220   1
   0   2 -10 26084.1 521.574   1
   0  -2 -10 25530.2 454.408   2
   0  -2 -10 25595.0 631.584   1
   0  -2 -11 15782.6 352.953   2
   0  -2 -11 15244.7 502.984   1
   0   2 -11 15371.9 412.724   1
   0   2 -12 61319.2 949.177   1
   0  -2 -12 63659.0 832.916   2
   0  -2  12 62282.9 1144.27   3
   0  -2 -12 59861.6 1093.59   1
   0  -2  13 12201.7 502.189   3
   0  -2 -13 12039.7 346.149   2
   0   2 -13 12497.8 411.207   1
   0  -2 -13 12252.2 486.619   1
   0   2  13 13205.0 545.842   3
   0   2  14 13064.4 567.647   3
   0  -2  14 14529.7 586.114   3
   0   2 -14 14166.8 456.740   1
   0  -2 -14 13572.4 378.380   2
   0  -2 -14 13557.5 533.752   1
   0  -2 -15 1090.83 196.668   1
   0  -2 -15 719.516 111.386   2
   0  -2  15 693.692 198.597   3
   0   2  15 641.955 204.799   3
   0   2 -15 1193.44 166.695   1
   0  -2  16 2058.19 261.605   3
   0  -2 -16 2358.63 254.520   1
   0   2 -16 2084.69 211.563   1
   0   2  16 2045.50 289.280   3
   0   2  17 1964.55 287.449   3
   0  -2  17 2234.44 293.391   3
   0  -2 -17 2078.13 262.417   1
   0   2 -17 1922.48 214.571   1
   0  -2  18 764.817 236.144   3
   0  -2 -18 488.166 180.161   1
   0   2  18 408.198 184.119   3
   0   2  19 894.194 261.438   3
   0  -2  19 1397.02 282.120   3
   0  -2 -19 764.140 189.365   1
   0  -2  20 6504.64 508.676   3
   0   2  20 6646.82 505.483   3
   0  -2  21 1143.50 288.584   3
   0   2  21 1250.95 314.095   3
   0   2  22 2894.65 396.597   3
   0  -2  22 2406.35 366.842   3
   0   2  23 1290.12 316.268   3
   0  -2  23 2483.34 391.676   3
   0   2  24 2876.45 448.322   3
   0   3   0 15.7910 39.6932   4
   0   3   0 43.8411 34.0530   1
   0   3  -1 458704. 3524.92   1
   0   3   1 470766. 3671.17   1
   0   3  -1 477254. 3734.24   4
   0   3   1 462411. 3733.90   4
   0   3  -2 455.727 83.8980   4
   0   3   2 359.436 64.4492   1
   0  -3  -3 277511. 2411.79   3
   0   3   3 281641. 2439.35   1
   0   3   4 9515.33 187.543   2
   0   3  -4 10269.1 260.759   3
   0   3   4 10566.3 302.972   1
   0  -3  -4 10339.3 290.458   3
   0   3   5 42203.3 476.868   2
   0   3  -5 43989.6 638.251   3
   0  -3  -5 44166.3 695.923   3
   0  -3   5 40430.0 439.157   1
   0   3   5 43980.2 703.749   1
   0  -3  -5 42980.2 470.086   2
   0   3  -5 40763.0 427.034   1
   0  -3   6 5169.41 144.860   1
   0  -3  -6 5185.47 137.996   2
   0   3  -6 5156.71 136.910   1
   0   3  -6 5252.88 225.329   3
   0   3   6 4695.50 138.747   2
   0  -3  -6 5051.60 248.634   3
   0  -3   7 3213.05 209.066   3
   0  -3   7 2899.17 131.133   1
   0  -3  -7 2978.65 111.158   2
   0   3  -7 3189.44 192.033   3
   0   3   7 3013.96 110.890   2
   0   3  -7 3103.45 123.561   1
   0  -3   8 8653.80 333.094   3
   0  -3   8 8645.37 240.120   1
   0   3  -8 8585.46 227.735   1
   0  -3  -8 8532.36 198.596   2
   0  -3   9 80848.4 944.221   1
   0  -3  -9 79743.7 834.460   2
   0  -3 -10 4664.54 164.400   2
   0  -3  10 5288.56 219.546   1
   0   3 -10 4745.37 200.586   1
   0  -3 -10 4467.58 278.813   1
   0  -3  11 72476.2 969.159   1
   0   3 -11 67207.4 925.681   1
   0  -3 -11 67839.2 1172.03   1
   0  -3 -11 70512.7 806.320   2
   0  -3 -12 5468.63 334.824   1
   0   3  12 5211.72 346.502   3
   0  -3 -12 4934.32 190.012   2
   0  -3  12 5319.54 334.143   3
   0   3 -12 5238.15 240.428   1
   0  -3  12 5790.94 264.227   1
   0  -3 -13 26757.6 749.407   1
   0  -3  13 29181.1 782.378   3
   0  -3 -13 27493.5 490.000   2
   0   3 -13 27600.4 588.583   1
   0   3  13 26524.2 791.692   3
   0  -3  14 371.008 142.630   3
   0  -3 -14 161.861 66.4847   2
   0   3  14-28.9791 161.201   3
   0  -3 -14 230.480 119.216   1
   0   3 -14 210.897 98.0130   1
   0  -3 -15 5177.54 359.989   1
   0   3 -15 5496.93 288.584   1
   0  -3  15 5521.67 389.974   3
   0   3  15 5416.07 392.707   3
   0   3  16 3671.35 353.616   3
   0   3 -16 3827.29 256.295   1
   0  -3 -16 4190.46 346.087   1
   0  -3  16 4384.24 360.073   3
   0   3  17 599.190 218.323   3
   0  -3 -17 1075.48 227.716   1
   0  -3  17 1447.19 279.032   3
   0   3  18-134.373 170.729   3
   0  -3 -18 107.699 167.332   1
   0  -3  18 415.232 175.726   3
   0  -3  19 811.407 260.447   3
   0   3  19 204.920 223.770   3
   0  -3 -19 352.662 177.582   1
   0   3  20 292.792 181.811   3
   0  -3  20 120.256 214.503   3
   0   3  21 3306.14 408.498   3
   0   3  22 4159.31 449.251   3
   0   3  23 5412.36 536.465   3
   0   3  24 3372.90 458.246   3
   0  -4   0 2322.44 115.020   1
   0   4   0 2564.67 117.077   1
   0   4  -1 14591.4 249.012   1
   0   4   1 13960.1 338.793   4
   0   4  -1 14584.5 343.243   4
   0   4   1 14048.0 305.520   1
   0   4   2 8210.87 263.276   4
   0   4  -2 8580.17 264.404   4
   0   4  -2 8060.71 151.881   1
   0   4   2 8403.87 246.385   1
   0   4   2 7511.09 227.446   3
   0   4   3 18669.5 398.070   3
   0   4   3 19448.7 340.783   2
   0   4   3 19914.4 423.851   1
   0   4   3 20075.2 444.672   4
   0  -4  -4 16595.1 393.307   3
   0   4   4 15663.0 385.775   3
   0   4   4 16032.7 294.726   2
   0   4   5 5142.07 241.909   1
   0   4   5 5100.66 159.198   2
   0  -4  -5 5190.60 235.514   3
   0   4  -5 5288.96 216.594   3
   0  -4  -6 1292.47 152.493   3
   0   4  -6 1916.41 148.193   3
   0   4  -6 1705.46 65.5104   1
   0   4   6 1360.13 156.431   3
   0   4   6 1577.70 92.7500   2
   0   4   7 911.251 151.544   3
   0   4  -7 981.809 62.9731   1
   0   4  -7 1185.69 129.948   3
   0  -4  -7 947.346 70.7403   2
   0   4   7 814.556 73.4985   2
   0  -4  -8 7869.84 187.757   2
   0   4   8 7434.92 339.847   3
   0   4  -8 7022.15 182.446   1
   0   4   8 7396.96 191.914   2
   0  -4   8 7424.69 203.071   1
   0   4   9-48.1353 44.1375   2
   0   4  -9 51.5332 48.5380   1
   0  -4  -9-29.7054 36.9556   2
   0  -4   9 50.5338 61.5085   1
   0   4 -10 5473.75 193.709   1
   0  -4  10 5796.02 215.919   1
   0   4  10 5874.46 338.327   3
   0  -4 -10 5321.92 160.713   2
   0  -4 -11 25.9740 38.5616   2
   0  -4  11 95.6362 82.6089   1
   0  -4 -12 19089.6 628.991   1
   0  -4 -12 19188.7 338.658   2
   0   4 -12 18311.9 418.503   1
   0   4  12 18495.8 636.236   3
   0  -4  12 18806.8 454.787   1
   0  -4  13 384.835 100.259   1
   0  -4 -13 413.009 60.5483   2
   0   4  13 272.713 129.076   3
   0  -4 -13 503.460 157.535   1
   0   4 -13 381.418 85.0819   1
   0  -4 -14 1211.25 90.4455   2
   0   4 -14 1127.29 132.439   1
   0  -4 -14 1095.49 197.593   1
   0   4  14 762.142 175.132   3
   0   4  15 500.797 191.583   3
   0  -4 -15 619.474 192.815   1
   0  -4 -16 535.110 185.751   1
   0   4  16 446.546 229.033   3
   0   4  17 459.784 209.228   3
   0  -4 -17 845.581 196.355   1
   0   4  18 3339.13 363.898   3
   0  -4 -18 3882.49 370.597   1
   0  -4 -19 458.906 219.763   1
   0   4  19 433.440 245.170   3
   0   4  20 1965.67 305.258   3
   0   4  21-17.9137 213.683   3
   0   4  22 1578.55 348.318   3
   0   4  23 1714.82 369.555   3
   0   4  24 1225.33 358.782   3
   0   5   0 258.714 72.9041   1
   0   5   0 82.7698 64.2832   4
   0   5   1 379214. 3254.13   4
   0   5  -1 373472. 2986.26   1
   0   5   1 376425. 3122.49   1
   0   5  -1 381415. 3257.67   4
   0   5   2 1504.29 120.438   3
   0   5   2 1788.25 149.941   4
   0  -5  -2 1699.05 137.291   1
   0   5   2 1923.33 142.878   1
   0   5   3 747629. 6129.60   3
   0   5   3 800811. 6211.57   1
   0   5   3 802647. 6306.52   4
   0   5  -3 773117. 5761.36   1
   0   5  -3 816522. 6246.33   4
   0   5   4 8568.86 313.055   1
   0   5   4 8143.06 232.719   2
   0   5   4 7450.78 280.370   3
   0   5   4 7489.64 316.033   4
   0  -5  -5 121383. 1416.60   3
   0   5   5 114922. 1171.49   2
   0  -5   5 113379. 1409.78   4
   0   5  -5 123303. 1326.49   3
   0   5   5 113604. 1392.72   3
   0   5   6 140.309 61.9950   2
   0   5   6 38.0689 95.2895   3
   0  -5   6 29.4110 114.649   4
   0   5  -6 144.412 97.8989   3
   0   5   7 152.414 113.125   3
   0   5   7 40.8218 51.4896   2
   0   5  -7 216.652 107.546   3
   0   5   8 287.969 57.0462   2
   0   5   8 200.243 111.443   3
   0   5  -8 382.248 39.0720   1
   0   5  -9 82571.8 815.957   1
   0   5   9 84213.9 881.579   2
   0   5   9 85205.2 1327.70   3
   0   5 -10 20116.9 340.584   1
   0   5  10 19517.4 340.440   2
   0  -5 -11 68779.8 726.123   2
   0   5 -11 68274.1 800.148   1
   0  -5  11 69175.0 841.525   1
   0  -5 -11 63929.6 1220.92   1
   0   5  11 64746.4 1223.66   3
   0  -5 -12 25685.9 377.706   2
   0  -5  12 25740.1 490.692   1
   0   5  12 25939.5 772.301   3
   0  -5 -12 24636.4 741.383   1
   0  -5 -13 2669.49 109.997   2
   0  -5 -13 2735.35 283.981   1
   0  -5  13 2759.88 175.778   1
   0   5  13 2288.23 266.605   3
   0   5  14-188.617 175.963   3
   0  -5 -14 135.972 159.115   1
   0  -5 -15 12508.4 585.218   1
   0   5  15 12012.2 587.916   3
   0  -5 -16 3538.45 342.553   1
   0   5  16 4076.40 388.735   3
   0   5  17 933.883 247.737   3
   0  -5 -17 794.928 220.790   1
   0   5  18 832.411 228.446   3
   0  -5 -18 641.322 225.851   1
   0   5  19 1411.52 293.459   3
   0  -5 -19 1282.01 245.238   1
   0   5  20 1021.14 293.755   3
   0   5  21 2987.57 374.366   3
   0   5  22 4508.65 487.219   3
   0   5  23 3612.25 470.408   3
   0   5  24 2782.92 416.652   3
   0   6   0 77771.0 1069.42   4
   0   6   0 76686.7 916.491   1
   0   6   1 806.031 135.891   4
   0   6  -1 288.237 109.382   4
   0   6  -1 705.099 82.7943   1
   0   6   1 630.028 98.4614   1
   0  -6  -1 360.262 89.7539   1
   0   6  -2 500.360 65.3452   1
   0   6  -2 589.879 128.490   4
   0  -6  -2 445.866 100.443   1
   0   6   2 667.385 115.389   1
   0   6   2 280.839 82.9921   3
   0   6   3 5076.86 233.680   3
   0   6  -3 5630.51 266.794   4
   0   6  -3 5429.21 144.732   1
   0  -6   3 5261.24 274.451   4
   0   6   3 5862.06 266.568   1
   0  -6  -3 5156.23 248.456   1
   0   6   4 96895.8 1239.33   3
   0   6   4 97663.5 1117.29   2
   0   6  -4 96854.3 835.357   1
   0  -6   4 100074. 1316.42   4
   0   6   5 1208.72 151.578   3
   0  -6   5 1048.02 161.327   4
   0   6   5 1363.67 125.960   2
   0   6   6 20691.0 407.389   2
   0   6   6 19962.4 536.915   3
   0   6   7 4584.18 181.260   2
   0   6   7 4343.81 265.793   3
   0   6   8 85.7032 50.9705   2
   0   6   8-0.71597 105.324   3
   0   6   9 8758.39 237.788   2
   0   6   9 8741.30 406.020   3
   0   6  10 61030.8 731.714   2
   0   6  10 63038.6 1184.15   3
   0   6  11 4376.55 317.117   3
   0   6  11 3946.81 150.499   2
   0  -6 -12 26340.4 797.645   1
   0   6  12 27855.6 813.522   3
   0  -6 -13 1167.11 202.319   1
   0   6  13 1281.55 222.253   3
   0   6  14 957.403 199.039   3
   0  -6 -14 1135.71 223.160   1
   0  -6 -15 687.112 221.114   1
   0   6  15 307.583 159.216   3
   0   6  16 786.109 204.009   3
   0  -6 -16 1188.83 257.002   1
   0   6  17 327.947 200.142   3
   0  -6 -17 867.314 247.015   1
   0  -6 -18 2921.59 358.972   1
   0   6  18 3147.80 381.067   3
   0   6  19 538.320 252.538   3
   0   6  20 301.078 192.813   3
   0   6  21 72.1466 225.393   3
   0   6  22 735.321 300.555   3
   0   6  23 459.165 232.282   3
   0   7   0 115.197 72.7536   1
   0   7  -1 7013.09 228.500   1
   0   7   1 6665.46 262.446   1
   0  -7  -2 2611.47 188.829   1
   0   7   2 3252.78 204.669   1
   0   7   2 2837.49 180.095   3
   0  -7  -3 46074.4 823.793   1
   0   7  -3 47660.5 572.058   1
   0   7   3 46007.3 781.393   3
   0   7  -4 96.9077 32.6154   1
   0   7   4 77.2367 73.9555   2
   0   7   4 137.870 96.7208   3
   0   7   5 20681.0 459.603   2
   0   7   5 20467.9 534.000   3
   0   7   6 12.9736 67.3084   2
   0   7   6 51.9928 76.4136   3
   0   7   7 157.872 75.4237   2
   0   7   7-10.6269 73.1906   3
   0   7   8 426.047 76.7503   2
   0   7   8 355.307 128.876   3
   0  -7  -9 47811.2 1039.47   1
   0   7   9 50074.2 697.678   2
   0  -7   9 49090.3 1011.58   4
   0   7   9 49566.3 1009.99   3
   0   7  10 612.996 178.192   3
   0  -7 -10 799.448 187.378   1
   0  -7  10 1114.17 179.127   4
   0   7  10 334.420 70.6554   2
   0   7  11 23981.4 416.157   2
   0  -7 -11 23240.3 751.154   1
   0   7  12 8654.15 224.289   2
   0  -7 -12 9513.99 494.273   1
   0   7  12 8896.55 473.798   3
   0  -7 -13 1411.80 235.131   1
   0   7  13 1505.99 241.940   3
   0   7  14 6057.18 430.451   3
   0  -7 -14 5166.73 398.341   1
   0  -7 -15 3592.84 362.137   1
   0   7  15 3210.91 358.047   3
   0   7  16 1966.83 310.003   3
   0  -7 -16 2031.67 294.510   1
   0   7  17 2827.51 354.881   3
   0  -7 -17 3085.75 370.224   1
   0   7  18 1014.85 266.148   3
   0   7  19-33.2993 167.086   3
   0   7  20 2560.92 366.987   3
   0   7  21 7089.90 594.011   3
   0   7  22 2270.67 392.570   3
   0   7  23 2322.67 374.027   3
   0   8   0 171756. 1767.03   1
   0   8  -1 4531.57 203.036   1
   0   8   1 4777.05 238.215   1
   0   8   2 57070.1 904.733   3
   0   8  -2 60241.6 771.092   1
   0   8  -3 1333.66 93.0008   1
   0   8   3 1369.99 145.448   3
   0   8   4 6641.82 282.826   2
   0   8   4 6725.79 310.434   3
   0   8  -4 6571.78 171.491   1
   0   8  -5 1198.15 57.3657   1
   0   8   5 1309.66 135.455   2
   0  -8  -6 3986.82 277.880   1
   0   8   6 3805.97 258.699   3
   0   8   6 4087.10 215.210   2
   0   8   7 3003.31 243.107   3
   0  -8  -7 2874.64 262.470   1
   0   8   7 3126.52 183.637   2
   0  -8   7 3085.92 256.062   4
   0   8   8 1665.79 203.572   3
   0  -8   8 2007.58 221.326   4
   0  -8  -8 2104.82 233.722   1
   0   8   8 1932.57 145.455   2
   0   8   9 5111.06 332.535   3
   0   8   9 5241.94 223.330   2
   0  -8  -9 4630.33 334.729   1
   0  -8   9 4675.95 327.019   4
   0  -8 -10 10632.0 516.928   1
   0   8  10 10753.5 492.147   3
   0   8  10 10921.0 309.803   2
   0  -8  10 10846.7 496.066   4
   0  -8 -11-9.91216 132.582   1
   0   8  11 137.597 119.900   3
   0   8  11 33.7448 57.3932   2
   0  -8  11 247.847 176.292   4
   0  -8  12 56810.3 1231.36   4
   0   8  12 59556.6 1282.00   3
   0   8  12 56576.4 721.301   2
   0  -8 -12 57513.3 1291.84   1
   0  -8  13 3601.68 324.732   4
   0  -8 -13 4269.22 381.390   1
   0   8  13 3997.03 340.276   3
   0  -8 -14 20440.3 800.013   1
   0   8  14 20384.5 778.408   3
   0   8  15 73.7652 183.984   3
   0  -8 -15 301.031 174.339   1
   0   8  16 6418.24 477.779   3
   0  -8 -16 6362.20 481.555   1
   0   8  17 79.8782 206.886   3
   0   8  18 8071.53 573.181   3
   0   8  19 1430.02 287.663   3
   0   8  20 468.252 229.013   3
   0   8  21 2818.46 428.618   3
   0   8  22 1357.10 363.711   3
   0   9   0 322.718 100.592   1
   0  -9   0 168.468 111.160   4
   0  -9  -1 6299.84 349.465   4
   0   9  -1 7304.01 268.688   1
   0   9   2 4778.02 260.115   3
   0   9  -2 4242.22 193.630   1
   0  -9  -2 4277.86 307.023   4
   0   9  -3 3147.19 149.498   1
   0   9   3 2755.57 203.355   3
   0   9  -4 565.236 66.1329   1
   0   9   4 403.129 107.161   2
   0   9   4 565.006 123.204   3
   0  -9   4 435.771 120.669   4
   0   9   5 7695.86 356.016   3
   0  -9   5 7527.12 391.830   4
   0  -9  -5 8019.19 389.454   1
   0   9  -5 7282.74 165.585   1
   0   9   5 7710.42 324.500   2
   0  -9   6 537.178 142.892   4
   0  -9  -6 594.746 143.257   1
   0   9   6 508.763 139.371   3
   0   9   6 627.618 115.583   2
   0  -9  -7 236.563 132.914   1
   0   9   7 359.499 118.946   3
   0  -9   7 276.183 151.310   4
   0   9   7 295.965 96.6678   2
   0  -9  -8 508.648 166.455   1
   0   9   8 674.976 112.757   2
   0  -9   8 488.202 160.154   4
   0   9   8 544.775 152.445   3
   0   9   9 1125.64 196.713   3
   0  -9  -9 1211.41 205.674   1
   0  -9   9 1245.07 210.698   4
   0   9   9 1322.32 135.425   2
   0   9  10 1479.56 219.241   3
   0  -9 -10 1164.04 214.296   1
   0   9  10 1280.62 126.839   2
   0  -9  10 1461.07 215.838   4
   0   9  11 1421.41 217.456   3
   0  -9  11 1629.94 243.591   4
   0   9  11 1465.16 124.433   2
   0  -9 -11 1673.96 260.274   1
   0  -9  12 1120.63 230.235   4
   0   9  12 878.168 98.2563   2
   0  -9 -12 1047.51 223.835   1
   0   9  12 1234.85 246.722   3
   0  -9  13 520.713 191.600   4
   0   9  13 689.889 188.283   3
   0  -9 -13 602.205 223.961   1
   0  -9  14 376.038 197.714   4
   0   9  14 543.722 226.272   3
   0  -9 -14 491.462 200.611   1
   0  -9  15 892.285 234.443   4
   0   9  15 1430.23 277.979   3
   0   9  16-135.364 206.137   3
   0  -9  16 307.154 202.284   4
   0   9  17 3486.32 400.738   3
   0  -9  17 3798.85 399.793   4
   0  -9  18 496.291 204.100   4
   0   9  18 120.707 216.268   3
   0   9  19 442.815 264.785   3
   0  -9  19 682.355 273.204   4
   0   9  20 672.606 259.113   3
   0  -9  20 1205.10 308.503   4
   0   9  21 1586.39 325.671   3
   0   9  22 142.241 267.022   3
   0 -10   0 114686. 1730.79   4
   0  10  -1 11182.9 357.585   1
   0  10   1 11070.3 396.409   3
   0 -10  -1 10251.7 478.623   4
   0 -10   1 11305.6 494.125   4
   0 -10  -2 61487.5 1228.22   4
   0 -10   2 62618.0 1207.82   4
   0  10   2 60937.5 1018.57   3
   0  10  -2 61224.6 864.381   1
   0  10   3 3666.26 246.785   3
   0 -10   3 4048.32 312.192   4
   0  10  -3 3588.49 176.065   1
   0  10   4 28653.7 707.846   3
   0  10  -4 29170.3 467.328   1
   0 -10   4 28863.2 800.559   4
   0  10   4 27817.2 672.171   2
   0 -10   5 897.365 181.697   4
   0  10  -5 699.388 65.3964   1
   0  10   5 670.325 132.251   3
   0  10   5 760.155 139.011   2
   0  10   6 2586.80 209.385   2
   0 -10   6 2092.49 247.958   4
   0  10   6 2260.12 218.856   3
   0 -10   7 1424.31 205.028   4
   0  10   7 1356.31 198.891   3
   0  10   7 1321.88 158.479   2
   0  10   8 1448.47 195.833   3
   0 -10   8 1319.60 203.794   4
   0  10   8 1726.62 175.370   2
   0 -10   9 5111.53 376.330   4
   0  10   9 5772.66 272.880   2
   0  10   9 5579.19 361.263   3
   0  10  10 2659.93 276.466   3
   0  10  10 3234.85 206.246   2
   0 -10  10 2622.72 285.144   4
   0  10  11 426.048 191.692   3
   0  10  11 389.283 96.8645   2
   0 -10  12 17347.7 718.578   4
   0  10  12 18004.0 717.760   3
   0  10  13 6329.95 455.023   3
   0 -10  13 4940.48 406.901   4
   0  10  14 4020.56 387.607   3
   0 -10  14 3503.52 364.354   4
   0 -10  15 726.306 215.933   4
   0  10  15 832.759 222.329   3
   0 -10  16 1252.44 243.804   4
   0  10  16 1078.12 234.069   3
   0  10  17 1145.79 250.509   3
   0 -10  17 1239.69 256.363   4
   0  10  18 1758.68 305.523   3
   0 -10  18 2047.66 336.335   4
   0 -10  19 2404.10 363.370   4
   0  10  19 1737.10 334.716   3
   0  10  20 375.890 282.388   3
   0 -10  20 849.002 300.753   4
   0  10  21 3401.84 459.554   3
   0 -10  21 3106.39 414.845   4
   0 -10  22 290.740 212.819   4
   0 -11   0 262.449 165.350   4
   0 -11  -1 8584.84 462.326   4
   0  11   1 8726.08 371.823   3
   0 -11   1 8423.49 460.772   4
   0  11  -2-33.2104 71.9979   1
   0 -11   2 139.032 115.181   4
   0  11   2-16.2216 91.4664   3
   0  11   3 139.209 93.0703   3
   0  11  -3 84.8386 69.4598   1
   0  11   3 120.747 103.195   2
   0 -11   3-32.8644 148.644   4
   0  11   4 5091.81 313.731   2
   0 -11   4 5124.75 363.579   4
   0  11   4 5904.64 332.559   3
   0  11  -4 5417.50 206.051   1
   0 -11   5 1329.90 228.421   4
   0  11   5 1563.12 187.842   2
   0  11  -5 1221.24 88.4466   1
   0  11   5 1317.03 189.577   3
   0  11   6 1607.81 190.065   2
   0  11   6 1543.41 197.716   3
   0 -11   6 1516.83 225.717   4
   0  11   7 890.636 177.521   3
   0  11   7 926.787 152.785   2
   0 -11   7 769.671 177.159   4
   0 -11   8 1663.87 242.813   4
   0  11   8 1873.81 188.776   2
   0  11   8 1634.18 212.868   3
   0  11   9 1460.69 169.440   2
   0 -11   9 907.251 196.963   4
   0  11   9 1382.57 211.177   3
   0  11  10 3059.62 214.113   2
   0  11  10 2834.75 297.929   3
   0 -11  10 2233.23 270.560   4
   0 -11  11 8291.41 506.103   4
   0  11  11 9377.77 519.285   3
   0  11  12 2178.43 301.530   3
   0 -11  12 1326.39 252.985   4
   0 -11  13 17773.0 770.589   4
   0  11  13 17584.2 737.773   3
   0  11  14 656.918 218.917   3
   0 -11  14 471.080 194.125   4
   0  11  15 3037.80 356.988   3
   0 -11  15 3251.50 370.390   4
   0  11  16-298.965 237.722   3
   0 -11  16-23.0656 193.129   4
   0 -11  17 138.345 223.539   4
   0  11  17 20.8075 207.042   3
   0  11  18 783.446 265.965   3
   0 -11  18 832.441 268.383   4
   0  11  19 938.104 290.340   3
   0 -11  19 826.179 252.687   4
   0  11  20 102.297 218.116   3
   0 -11  20 130.338 252.786   4
   0 -11  21 823.465 286.895   4
   0  11  21 696.770 242.560   3
   0 -11  22 397.563 241.361   4
   0 -12   0 6876.78 438.604   4
   0 -12  -1 2897.27 298.675   4
   0 -12   1 2681.99 290.337   4
   0  12   1 2856.01 229.654   3
   0 -12   2 286.875 163.760   4
   0  12   2 10.0976 110.860   3
   0  12   3 2960.43 247.502   3
   0 -12   3 2769.98 287.201   4
   0  12   3 2815.72 252.981   2
   0  12   4 71.2027 131.273   2
   0  12   4 123.902 131.091   3
   0 -12   4 425.027 186.734   4
   0  12   5 269.415 135.365   3
   0 -12   5 240.941 186.038   4
   0  12   5 109.118 130.432   2
   0  12   6 139.336 125.691   2
   0  12   6 128.537 130.645   3
   0 -12   7 2077.61 269.186   4
   0  12   7 1908.56 210.487   2
   0  12   7 1900.76 231.508   3
   0 -12   8 226.037 145.363   4
   0  12   8 340.798 122.435   2
   0  12   8 373.757 147.960   3
   0  12   9 1125.99 198.735   3
   0  12   9 1201.93 169.367   2
   0 -12   9 1106.34 230.160   4
   0  12  10 1297.60 237.959   3
   0 -12  10 2005.43 288.867   4
   0  12  10 1453.55 168.920   2
   0  12  11 794.465 210.674   3
   0 -12  11 341.428 180.240   4
   0 -12  12 3482.01 371.833   4
   0  12  12 4053.09 381.358   3
   0  12  13 489.926 184.714   3
   0 -12  13 187.854 193.869   4
   0 -12  14 107.651 169.376   4
   0  12  14 365.930 186.546   3
   0  12  15 25.8924 178.173   3
   0 -12  15-57.2378 182.481   4
   0 -12  16 950.517 260.834   4
   0  12  16 750.093 242.491   3
   0  12  17 634.079 250.530   3
   0 -12  17 784.486 257.061   4
   0 -12  18 2172.66 332.944   4
   0  12  18 2154.49 359.148   3
   0  12  19 57.9191 202.066   3
   0 -12  19 80.2273 219.237   4
   0  12  20 1325.11 292.416   3
   0 -12  20 1796.88 355.811   4
   0 -12  21 656.265 277.507   4
   0 -13   0-90.5841 137.217   4
   0  13   0-101.374 116.800   3
   0  13   1 2214.95 217.067   3
   0 -13   1 1642.54 251.402   4
   0 -13  -1 1731.16 263.846   4
   0 -13   2 1431.31 262.158   4
   0  13   2 1553.83 190.931   3
   0  13   2 1321.07 213.814   2
   0  13   3 19104.8 660.399   2
   0  13   3 19829.5 631.773   3
   0 -13   3 19629.5 770.004   4
   0  13   4 1562.06 215.829   3
   0  13   4 1491.18 219.973   2
   0 -13   4 1963.12 294.619   4
   0  13   5 18454.9 637.140   3
   0  13   5 18540.8 631.404   2
   0 -13   5 18765.3 749.618   4
   0 -13   6-238.317 176.530   4
   0  13   6-193.275 149.819   3
   0  13   6 33.8428 120.893   2
   0 -13   7-21.9034 169.533   4
   0  13   7-98.0558 122.282   2
   0  13   7-202.728 148.049   3
   0  13   8 1260.75 214.784   3
   0  13   8 1765.75 206.521   2
   0 -13   8 1510.06 260.433   4
   0  13   9 8871.03 501.631   3
   0 -13   9 8761.52 547.580   4
   0  13   9 8408.54 395.054   2
   0 -13  10 2564.64 340.101   4
   0  13  10 2174.06 277.957   3
   0 -13  11 10672.4 620.389   4
   0  13  11 11325.7 601.444   3
   0  13  12 592.174 209.957   3
   0 -13  12 411.713 227.754   4
   0 -13  13 951.084 244.636   4
   0  13  13 1097.72 229.737   3
   0  13  14 1507.42 276.934   3
   0 -13  14 913.854 237.734   4
   0  13  15 1095.29 270.125   3
   0 -13  15 530.077 191.922   4
   0  13  16 1561.11 316.965   3
   0 -13  16 1025.40 261.233   4
   0  13  17 51.4181 217.375   3
   0 -13  17-82.9279 210.690   4
   0 -13  18 371.793 208.597   4
   0  13  18 660.868 281.622   3
   0 -13  19-73.7254 223.881   4
   0  13  19 311.045 246.187   3
   0 -13  20-194.999 257.102   4
   0 -14   0 4791.08 415.980   4
   0  14   0 5129.49 323.816   3
   0  14   1-96.8339 120.672   3
   0 -14   1-65.5063 166.938   4
   0  14  -1 164.959 125.128   3
   0  14   2 4053.28 301.297   3
   0  14   2 3251.90 300.650   2
   0 -14   2 3879.86 377.406   4
   0  14   3 51.9388 126.850   2
   0  14   3 0.97627 119.549   3
   0 -14   3 71.5523 138.114   4
   0 -14   4 1662.24 273.005   4
   0  14   4 1774.65 237.600   2
   0  14   4 1457.70 205.995   3
   0 -14   5 533.274 211.121   4
   0  14   5 384.503 145.305   2
   0  14   5 529.111 154.828   3
   0  14   6 363.661 145.590   2
   0  14   6 17.9827 137.952   3
   0 -14   6 179.235 147.379   4
   0  14   7-12.6790 140.837   3
   0 -14   7-98.7938 181.512   4
   0  14   7 2.81258 119.326   2
   0  14   8-138.617 161.286   3
   0  14   8-99.6614 116.564   2
   0 -14   8-10.6010 160.386   4
   0  14   9 883.372 194.708   3
   0 -14   9 1016.86 225.331   4
   0 -14  10 282.508 181.028   4
   0  14  10 85.5813 168.758   3
   0 -14  11 473.544 200.200   4
   0  14  11 309.232 174.481   3
   0 -14  12 328.568 197.454   4
   0  14  12 367.599 193.791   3
   0  14  13 1080.78 247.928   3
   0 -14  13 973.170 268.042   4
   0  14  14 25.1452 186.363   3
   0 -14  14 158.090 182.961   4
   0  14  15 835.562 267.505   3
   0 -14  15 941.652 265.843   4
   0 -14  16 654.437 248.890   4
   0  14  16 1702.27 343.723   3
   0  14  17 670.257 283.722   3
   0 -14  17 229.283 232.703   4
   0  14  18 899.427 295.049   3
   0 -14  18 561.303 256.406   4
   0 -15   0 629.988 259.702   4
   0  15   0 273.170 141.068   3
   0  15  -1 12697.4 509.467   3
   0 -15   1 13977.7 713.464   4
   0  15   1 12785.0 525.462   3
   0  15   1 11993.4 591.831   2
   0  15   2 1229.91 225.373   2
   0  15   2 1110.96 184.689   3
   0 -15   2 1734.73 280.925   4
   0 -15   3 8616.49 570.782   4
   0  15   3 7654.87 423.487   3
   0  15   3 7998.05 478.455   2
   0 -15   4-16.4086 162.692   4
   0  15   4 105.582 144.846   2
   0  15   4-230.255 148.277   3
   0  15   5 19.2434 137.002   2
   0 -15   5-3.45560 179.120   4
   0  15   5-0.05394 134.936   3
   0  15   6 2283.30 253.239   2
   0  15   6 2050.30 243.387   3
   0 -15   6 1877.68 287.886   4
   0  15   7 124.592 139.675   3
   0  15   7 226.298 144.893   2
   0 -15   7 16.0341 185.859   4
   0  15   8 1621.32 246.997   3
   0 -15   8 1733.91 300.407   4
   0 -15   9 1812.49 311.649   4
   0  15   9 1867.72 264.624   3
   0  15  10 1292.10 251.453   3
   0 -15  10 1204.50 285.986   4
   0 -15  11-113.154 207.006   4
   0  15  11 80.2373 177.781   3
   0  15  12 760.850 213.868   3
   0 -15  12 710.491 229.856   4
   0 -15  13 121.553 208.016   4
   0  15  13 225.237 180.059   3
   0 -15  14 1379.91 296.876   4
   0  15  14 1553.62 295.632   3
   0  15  15 292.854 215.168   3
   0 -15  15 581.595 273.118   4
   0  15  16-3.97766 215.154   3
   0 -15  16 399.273 264.387   4
   0  15  17-132.950 233.671   3
   0 -15  17 229.900 239.396   4
   0  16   0 6261.57 456.533   2
   0 -16   1 532.366 248.851   4
   0  16   1 491.802 202.676   2
   0 -16   2 2069.80 326.074   4
   0  16   2 1961.05 279.851   2
   0  16   3 1605.43 245.171   2
   0 -16   3 1933.75 322.276   4
   0 -16   4 1354.33 277.082   4
   0  16   4 1145.05 223.236   2
   0 -16   5 309.814 171.275   4
   0  16   5 229.151 147.408   2
   0 -16   6 284.237 204.536   4
   0  16   6 205.755 139.828   2
   0 -16   7 1488.39 302.342   4
   0 -16   8 425.118 224.731   4
   0 -16   9 199.843 216.701   4
   0 -16  10 1178.17 279.181   4
   0 -16  11 975.897 242.211   4
   0 -16  12 382.333 240.659   4
   0 -16  13 449.881 219.102   4
   0 -16  14 414.772 243.071   4
   0 -16  15 163.639 234.092   4
   0  17   0-123.248 181.815   2
   0  17   1 437.630 187.395   2
   0  17  -1 450.208 208.538   2
   0 -17   2 562.069 254.375   4
   0  17  -2 291.628 156.486   2
   0  17   2 798.956 223.771   2
   0 -17   3 25.2358 148.689   4
   0  17   3-30.5565 158.486   2
   0  17   4 229.729 166.570   2
   0 -17   4 64.2025 190.453   4
   0 -17   5 303.402 222.702   4
   0  17   5-37.3781 137.384   2
   0 -17   6 279.823 239.629   4
   0 -17   7-60.8725 213.089   4
   0 -17   8 143.821 236.775   4
   0 -17   9 287.648 216.875   4
   0 -17  10 534.477 226.817   4
   0 -17  11 86.0968 215.409   4
   0 -17  12 570.984 230.405   4
   0 -17  13-4.73900 216.748   4
   0  18   0 10714.0 634.190   2
   0  18  -1 657.790 250.898   2
   0  18   1 458.212 192.173   2
   0  18  -2 2387.01 324.217   2
   0  18   2 2526.71 320.566   2
   0  18   3 94.4966 187.533   2
   0  18  -3-47.0249 196.895   2
   0 -18   3 212.387 237.236   4
   0 -18   4 283.384 211.821   4
   0 -18   5 213.289 198.613   4
   0 -18   6 696.989 255.958   4
   0 -18   7 2860.48 415.433   4
   0 -18   8 74.0662 233.454   4
   0 -18   9 92.6126 215.261   4
   0 -18  10-290.949 227.181   4
   0 -18  11 186.264 230.248   4
   0  19   0 439.260 233.943   2
   0  19   1 5896.26 492.218   2
   0  19  -1 7017.28 554.975   2
   0  19   2-23.0943 162.238   2
   0  19  -2-7.96156 171.437   2
   0  19  -3 400.916 210.889   2
   0  19  -4-301.398 241.489   2
   0 -19   4-110.168 257.661   4
   0 -19   5 442.600 252.112   4
   0 -19   6 481.953 253.548   4
   0 -19   7 1255.48 304.578   4
   0  20   0 4430.10 455.489   2
   1   0   3 71087.3 760.917   1
  -1   0  -3 71128.3 766.150   3
   1   0  -4 73.5680 62.4714   3
  -1   0  -4 46.1409 43.6049   3
   1   0   4 162.249 59.8466   1
  -1   0  -4 1.18363 47.9565   2
  -1   0   4-4.45803 34.1990   1
  -1   0   5 259084. 2228.70   1
   1   0   5 256332. 2260.11   1
  -1   0  -5 255866. 2213.36   2
   1   0  -5 256216. 2300.73   3
  -1   0  -5 256852. 2293.39   3
   1   0  -6 1727.78 137.948   3
  -1   0  -6 1165.16 103.815   1
  -1   0  -6 1374.67 126.524   3
  -1   0  -6 1421.08 115.414   2
  -1   0   6 1283.81 108.195   1
   1   0   6 1379.56 116.068   1
   1   0  -6 1269.42 104.904   1
  -1   0  -7 197.486 82.2406   1
  -1   0  -7 146.518 68.5886   2
  -1   0   7 122.375 64.5095   1
  -1   0  -7 348.459 92.7511   3
   1   0  -7 339.414 91.2347   3
   1   0  -7 146.552 64.1900   1
   1   0   7 267.408 87.8211   1
  -1   0   8 18145.9 438.028   1
   1   0  -8 16746.4 419.598   1
   1   0   8 17538.0 446.997   1
  -1   0  -8 16869.5 427.794   1
  -1   0  -8 17038.0 408.711   2
   1   0   9 55907.7 900.436   1
  -1   0  -9 52437.2 853.364   1
  -1   0  -9 55771.1 815.028   2
   1   0  -9 51902.1 840.414   1
  -1   0   9 58038.9 871.522   1
  -1   0 -10 153.844 78.2052   1
   1   0 -10 218.393 96.4861   1
  -1   0 -10 278.354 86.1173   2
  -1   0 -11 660.067 103.433   2
   1   0 -11 585.501 112.915   1
  -1   0 -11 584.600 122.472   1
   1   0 -12 4115.31 255.200   1
  -1   0 -12 4243.54 275.021   1
   1   0  13 9067.35 443.178   3
   1   0 -13 9160.86 396.238   1
  -1   0 -13 8776.57 399.922   1
   1   0  14 650.214 164.053   3
  -1   0  14 998.534 216.799   3
  -1   0 -14 1300.03 196.084   1
  -1   0  15 632.783 198.786   3
   1   0  15 828.244 214.926   3
  -1   0 -15 789.052 174.594   1
  -1   0  16 327.854 197.174   3
   1   0  16 299.537 153.727   3
  -1   0 -16 372.305 165.707   1
   1   0  17 3046.16 335.589   3
  -1   0  17 2693.47 314.241   3
  -1   0 -17 2629.58 266.071   1
  -1   0  18 247.544 179.963   3
  -1   0 -18 329.046 142.031   1
   1   0  18 343.102 198.781   3
   1   0  19 1216.75 250.091   3
  -1   0  19 814.493 216.446   3
  -1   0 -19 1050.47 197.341   1
   1   0  20 706.826 262.756   3
  -1   0  20 831.229 228.867   3
  -1   0 -20 397.035 162.675   1
  -1   0 -21 665.436 195.355   1
   1   0  21 919.849 235.097   3
  -1   0  22 400.227 224.560   3
  -1   0 -22-121.525 168.540   1
   1   0  22 170.908 212.538   3
  -1   0  23 1391.23 312.669   3
   1   0  23 1385.72 340.172   3
   1   0  24 354.702 211.185   3
  -1   0  24 202.080 247.151   3
   1  -1  25 748.957 309.918   3
  -1   1  24 344.077 264.479   3
   1  -1  24 487.729 272.062   3
   1  -1  23 29.8614 167.010   3
  -1   1  23 361.247 214.224   3
  -1   1  22 2533.41 353.571   3
   1  -1  22 2438.20 361.262   3
  -1  -1 -22 2490.74 312.433   1
  -1  -1 -21 1109.62 225.951   1
   1  -1  21 1381.78 312.203   3
  -1   1  21 1713.95 311.129   3
  -1   1  20 2202.64 342.616   3
   1  -1  20 2224.20 336.361   3
  -1  -1 -20 1894.64 270.588   1
  -1   1  19 3242.47 376.939   3
   1  -1  19 2955.77 333.793   3
  -1  -1 -19 3093.38 310.946   1
  -1   1  18 11914.0 621.904   3
   1  -1  18 13014.0 635.804   3
  -1  -1 -18 11724.3 549.454   1
   1  -1  17 8605.55 512.008   3
  -1  -1 -17 7992.05 445.579   1
  -1   1  17 8278.45 511.907   3
   1  -1  16 25454.8 835.575   3
  -1   1  16 23414.7 815.506   3
  -1  -1 -16 25565.0 769.818   1
   1  -1  15 7734.23 458.677   3
  -1   1  15 7439.60 451.091   3
  -1  -1 -15 7379.23 406.236   1
   1  -1  14 63025.6 1245.22   3
  -1  -1 -14 62002.4 1167.37   1
  -1   1  14 62079.0 1263.90   3
  -1  -1 -13 2959.79 251.284   1
  -1   1  13 3201.82 286.678   3
   1  -1  13 3493.64 294.255   3
   1  -1  12 37280.2 873.151   3
  -1  -1 -12 36724.4 822.661   1
  -1  -1 -12 36223.8 692.708   2
   1   1 -12 36810.4 733.793   1
  -1  -1 -11 288.024 103.426   1
   1   1 -11 468.551 107.233   1
  -1  -1 -11 296.889 88.4757   2
   1   1 -10 9720.00 332.062   1
  -1  -1 -10 10747.7 321.481   2
  -1  -1 -10 10047.0 377.111   1
   1  -1   9 13104.0 383.157   1
   1   1  -9 12787.2 359.797   1
  -1  -1  -9 12079.6 397.263   1
  -1  -1  -9 13011.0 342.981   2
   1   1  -8 432404. 3729.01   1
  -1  -1  -8 439334. 3730.99   2
  -1  -1  -8 432092. 3880.02   1
   1   1  -7 12894.4 377.056   3
  -1  -1  -7 12312.2 379.714   3
  -1   1   7 12877.7 364.431   1
  -1  -1  -7 11978.4 307.755   2
   1  -1   7 12503.9 332.245   1
  -1  -1  -6 146957. 1423.62   2
  -1   1   6 151654. 1546.74   1
   1  -1   6 144756. 1464.15   1
   1   1  -6 148299. 1567.13   3
  -1  -1  -6 151934. 1596.48   3
  -1  -1  -5 3847.93 150.055   2
  -1  -1  -5 4082.35 189.579   3
   1  -1   5 3806.06 158.536   1
  -1   1   5 4358.42 180.965   1
   1   1  -5 4391.27 189.663   3
   1  -1   4 26656.7 411.039   1
  -1  -1  -4 28155.9 473.577   3
  -1  -1  -4 27204.3 400.526   2
   1   1  -4 27812.3 456.030   3
  -1   1   4 27266.6 445.997   1
   1   1  -3 7471.07 206.735   3
  -1  -1  -3 6889.71 205.264   3
  -1  -1  -3 7043.24 176.132   2
  -1   1   3 7216.91 198.080   1
  -1   1  -2 398100. 3047.14   3
   1  -1  -3 6961.08 189.295   3
   1   1   3 6855.96 203.947   1
  -1   1  -3 7465.83 180.865   3
  -1   1  -4 28183.2 414.246   1
  -1  -1   4 28310.8 387.163   1
   1   1   4 29207.1 488.726   1
   1   1   4 28068.1 415.047   2
  -1  -1   5 3834.83 142.925   1
  -1   1  -5 3474.95 145.549   1
  -1   1  -5 3961.18 175.204   3
   1   1   5 3687.58 145.043   2
   1   1   5 3819.24 182.510   1
   1  -1  -5 4046.78 180.798   3
  -1  -1   6 149663. 1410.71   1
   1   1   6 150223. 1555.18   1
  -1   1  -6 151089. 1541.51   3
   1  -1  -6 150150. 1556.05   3
   1  -1  -7 12347.8 357.629   1
   1  -1  -7 13089.9 381.727   3
  -1   1  -7 11726.6 314.454   1
  -1  -1   7 13291.9 319.608   1
   1   1   7 13538.3 382.142   1
  -1   1  -7 13652.8 385.579   3
  -1  -1   8 489335. 3879.29   1
   1   1   8 481333. 4061.01   1
  -1   1  -8 436178. 3859.00   1
  -1   1  -8 475277. 4067.54   3
  -1  -1   9 13791.9 376.159   1
   1  -1  -9 12895.7 405.646   1
  -1   1 -10 9986.42 342.630   1
   1  -1 -10 9781.50 369.364   1
   1  -1 -11 262.217 59.4099   2
   1  -1 -11 395.588 120.244   1
   1  -1 -12 38632.0 605.417   2
  -1   1 -12 36500.9 756.509   1
   1  -1 -12 36439.7 800.862   1
  -1  -1  13 3198.96 286.882   3
   1   1  13 2491.01 245.982   3
  -1   1 -13 3295.75 242.936   1
   1  -1 -13 3221.35 177.143   2
   1  -1 -13 3193.20 252.100   1
   1  -1 -14 65539.5 900.754   2
  -1   1 -14 63638.8 1115.41   1
   1  -1 -14 65807.0 1192.24   1
  -1  -1  14 62302.4 1264.75   3
   1   1  14 64700.6 1289.65   3
  -1  -1  15 7512.89 450.456   3
   1   1  15 6914.27 444.080   3
   1  -1 -15 6650.67 283.056   2
  -1   1 -15 7815.93 390.451   1
   1   1  16 24159.0 829.765   3
  -1   1 -16 25522.4 719.123   1
  -1  -1  16 25358.2 844.395   3
   1   1  17 8427.76 532.655   3
  -1  -1  17 7771.32 496.322   3
  -1   1 -17 8486.75 429.894   1
  -1  -1  18 12262.9 623.276   3
   1   1  18 11567.0 611.742   3
  -1   1 -18 12721.3 537.843   1
  -1   1 -19 3160.91 293.088   1
  -1  -1  19 2886.34 341.903   3
   1   1  19 3282.76 383.062   3
  -1  -1  20 2247.27 337.153   3
  -1   1 -20 2010.50 254.657   1
   1   1  20 1395.31 266.811   3
  -1  -1  21 1864.25 328.798   3
   1   1  21 1822.14 336.376   3
  -1   1 -21 1627.54 239.695   1
  -1  -1  22 2935.83 400.021   3
   1   1  22 2609.61 356.982   3
  -1  -1  23 767.141 285.231   3
   1   1  23 358.529 261.552   3
   1   1  24 720.537 254.361   3
   1  -2  25 941.407 275.897   3
  -1   2  24 331.118 253.742   3
   1  -2  24 689.091 266.983   3
   1  -2  23 501.351 256.238   3
  -1   2  23 510.444 250.575   3
  -1  -2 -22 15.2565 170.947   1
  -1   2  22-39.5429 168.340   3
   1  -2  22-328.596 248.976   3
  -1  -2 -21 824.220 211.951   1
   1  -2  21 893.638 254.006   3
  -1   2  20 2462.87 355.648   3
  -1  -2 -20 2397.99 308.194   1
   1  -2  20 1831.54 313.311   3
  -1   2  19 5861.93 465.267   3
   1  -2  19 6363.84 481.162   3
  -1  -2 -19 5957.85 427.469   1
   1  -2  18 1486.57 256.010   3
  -1  -2 -18 1544.06 246.235   1
  -1   2  18 968.958 216.886   3
  -1  -2 -17 5569.77 392.561   1
  -1   2  17 5369.61 425.091   3
   1  -2  17 5505.87 410.721   3
   1  -2  16 4932.71 369.186   3
  -1   2  16 5143.19 418.491   3
  -1  -2 -16 4807.57 347.958   1
  -1  -2 -15 8428.85 447.229   1
   1  -2  15 8076.34 445.678   3
  -1   2  15 7762.84 471.900   3
   1  -2  14 3521.36 295.304   3
  -1  -2 -14 3632.92 288.170   1
  -1   2  14 3513.45 303.203   3
  -1  -2 -14 3320.31 212.828   2
  -1   2  13 5049.12 342.754   3
  -1  -2 -13 4650.27 306.681   1
   1  -2  13 4781.21 323.776   3
  -1  -2 -13 5122.63 243.714   2
  -1  -2 -12 5959.94 347.179   1
   1  -2  12 6136.69 346.354   3
  -1  -2 -12 6018.68 254.515   2
  -1  -2 -11 2547.30 217.117   1
  -1  -2 -11 2832.11 169.159   2
  -1  -2 -10 5207.07 289.870   1
  -1  -2 -10 5069.81 222.295   2
   1  -2  10 5474.43 255.300   1
  -1  -2  -9 57459.2 783.376   2
  -1  -2  -9 54484.1 946.946   1
  -1  -2  -8 21544.9 416.593   2
   1  -2   8 21311.3 519.913   3
  -1  -2  -7 40284.2 744.139   3
  -1  -2  -7 41201.5 582.066   2
   1   2  -7 41053.4 712.326   3
   1  -2   7 39039.4 608.073   1
  -1   2   7 42651.0 736.802   1
   1  -2   6 9113.37 251.752   1
   1   2  -6 10225.2 314.169   3
  -1  -2  -6 9650.31 241.899   2
  -1   2   6 10276.9 325.500   1
  -1  -2  -6 8865.48 323.662   3
   1   2  -5 237722. 2161.68   3
  -1  -2  -5 244194. 2221.75   3
   1  -2   5 224688. 1980.24   1
  -1  -2  -5 225936. 1979.44   2
  -1   2   5 236387. 2178.13   1
  -1  -2  -4 6140.36 225.443   3
  -1   2   4 6259.54 218.870   1
   1   2  -4 6344.20 216.419   3
  -1  -2  -4 5878.54 177.359   2
  -1  -2  -3 104498. 1001.36   2
  -1   2   3 104545. 1095.60   1
  -1  -2  -3 106039. 1112.84   3
  -1  -2  -2 3636.33 132.620   2
   1   2  -1 3199.43 138.837   4
  -1   2   1 2911.45 83.2693   3
  -1   2   0 193.101 36.1842   4
   1   2   0 115.535 34.0550   1
  -1   2  -1 2907.47 97.0691   4
   1   2   1 3351.67 128.671   1
   1   2   2 3819.45 150.684   4
   1  -2  -2 3868.17 122.641   3
  -1   2  -2 3597.67 96.7691   3
   1   2   2 4314.12 159.944   1
  -1   2  -3 101983. 951.116   1
  -1   2  -3 103730. 965.926   3
   1   2   3 104561. 1098.87   1
   1  -2  -3 104300. 1032.40   3
   1   2   3 102534. 995.666   2
   1   2   4 6459.20 228.370   1
  -1   2  -4 6426.01 187.841   3
  -1  -2   4 5642.61 127.082   1
   1  -2  -4 6709.09 214.653   3
  -1   2  -4 5302.26 158.398   1
   1   2   4 5925.17 172.252   2
   1   2   5 241947. 2184.67   1
  -1  -2   5 235196. 1892.52   1
  -1   2  -5 236264. 2072.21   3
  -1   2  -5 220153. 1947.44   1
   1   2   5 217853. 1976.23   2
   1  -2  -5 236789. 2143.54   3
  -1   2  -6 8633.89 235.231   1
   1   2   6 8839.36 235.713   2
  -1   2  -6 10110.8 291.030   3
   1  -2  -6 10193.7 318.310   3
  -1  -2   6 9582.25 220.677   1
   1   2   6 10024.0 320.122   1
   1  -2  -7 39826.3 708.725   3
  -1  -2   7 38752.4 541.792   1
   1   2   7 40364.4 711.123   1
  -1   2  -7 40182.6 669.397   3
  -1   2  -8 20758.4 432.652   1
  -1   2  -8 23746.2 537.746   3
  -1  -2   8 23535.7 428.452   1
   1  -2  -8 21790.5 533.399   1
   1  -2  -8 20502.1 289.426   2
  -1   2  -9 55453.8 804.314   1
   1  -2  -9 54952.8 607.444   2
   1  -2  -9 56418.8 946.068   1
  -1  -2  10 5746.85 239.695   1
  -1   2 -10 5336.28 238.750   1
   1  -2 -10 5389.17 289.649   1
   1  -2 -10 5298.35 160.825   2
   1  -2 -11 2539.60 120.821   2
  -1   2 -11 2516.77 178.504   1
   1  -2 -11 2417.29 212.985   1
  -1  -2  11 2396.59 172.319   1
   1  -2 -12 5905.27 195.322   2
   1  -2 -12 5533.75 316.823   1
  -1   2 -12 5854.81 280.553   1
  -1  -2  13 4560.55 319.251   3
   1   2  13 4142.07 332.463   3
   1  -2 -13 5158.72 193.491   2
   1  -2 -13 5192.67 322.852   1
  -1   2 -13 5029.76 273.164   1
  -1  -2  14 3001.73 282.215   3
   1  -2 -14 3491.28 290.718   1
  -1   2 -14 3562.89 251.903   1
   1  -2 -14 3562.76 174.810   2
  -1  -2  15 8289.02 473.046   3
   1   2  15 7857.64 468.969   3
  -1   2 -15 8654.99 383.080   1
  -1   2 -16 4722.44 304.978   1
  -1  -2  16 4669.94 368.170   3
   1   2  16 4283.45 372.935   3
   1   2  17 4756.10 401.108   3
  -1  -2  17 5345.29 422.829   3
  -1   2 -17 5459.97 332.991   1
   1   2  18 1071.77 267.123   3
  -1  -2  18 1386.38 240.044   3
  -1   2 -18 1390.01 204.713   1
  -1   2 -19 6320.07 382.132   1
   1   2  19 5684.39 464.419   3
  -1  -2  19 6247.50 475.614   3
  -1  -2  20 2657.32 361.894   3
   1   2  20 2137.32 338.372   3
  -1   2 -20 2255.81 254.852   1
  -1   2 -21 1031.80 188.427   1
   1   2  21 964.433 282.097   3
   1   2  22 249.264 202.039   3
   1   2  23 957.101 296.960   3
   1   2  24 466.158 233.530   3
  -1   3  24 1681.42 352.390   3
  -1   3  23 1433.96 331.901   3
   1  -3  23 1759.65 348.631   3
  -1  -3 -22-20.5872 176.531   1
  -1   3  22 197.260 185.914   3
   1  -3  22-116.932 232.457   3
  -1  -3 -21 1174.32 254.248   1
  -1   3  21 1206.64 289.876   3
   1  -3  21 535.817 229.500   3
  -1  -3 -20 169.242 162.623   1
   1  -3  20 293.657 217.402   3
  -1   3  20 755.705 261.050   3
  -1   3  19 1725.93 279.866   3
   1  -3  19 1582.97 290.023   3
  -1  -3 -19 1749.28 271.757   1
   1  -3  18 5057.49 413.908   3
  -1  -3 -18 4558.86 382.123   1
  -1   3  18 4476.89 408.457   3
  -1  -3 -17 2198.81 278.417   1
  -1   3  17 2345.34 321.516   3
   1  -3  17 2134.71 285.995   3
  -1   3  16 2921.99 311.234   3
   1  -3  16 3258.71 310.314   3
  -1  -3 -16 3800.48 335.715   1
  -1  -3 -15 945.063 199.542   1
   1  -3  15 1041.74 226.093   3
  -1   3  15 1126.55 241.502   3
  -1  -3 -14 1041.00 122.014   2
  -1  -3 -14 1110.98 201.879   1
  -1   3  14 819.915 197.237   3
   1  -3  14 1256.39 221.068   3
  -1   3  13-10.8838 118.626   3
  -1  -3 -13-121.101 125.321   1
   1  -3  13-44.0480 93.6772   3
  -1  -3 -13 73.2887 65.7769   2
  -1  -3 -12 2204.23 153.990   2
  -1   3  12 2114.10 234.122   3
  -1  -3 -12 2459.63 232.979   1
   1  -3  12 2648.86 240.265   3
   1  -3  11 3210.68 206.635   1
  -1  -3 -11 3036.88 169.993   2
  -1  -3 -11 2840.17 242.399   1
  -1   3  11 2868.16 243.141   3
  -1  -3 -10 1972.93 137.544   2
  -1   3  10 1769.98 198.845   3
  -1  -3 -10 1780.38 192.043   1
   1  -3  10 1805.72 153.457   1
  -1  -3  -9 587.911 83.9200   2
   1  -3   9 629.484 102.590   1
  -1   3   9 441.316 140.038   3
  -1  -3  -8 7817.92 235.691   2
  -1   3   8 6703.13 313.393   3
   1  -3   8 7510.66 302.888   3
   1  -3   8 7042.91 250.711   1
   1  -3   7 2720.67 179.426   3
  -1  -3  -7 2635.78 135.996   2
  -1   3   7 2288.36 185.434   3
   1   3  -7 2351.91 189.951   3
   1  -3   7 2534.64 143.546   1
  -1  -3  -6 79682.0 873.738   2
  -1  -3  -6 80141.8 1105.10   3
  -1   3   6 86175.1 1117.72   1
  -1   3   6 73934.4 1040.28   3
   1  -3   6 76628.9 968.087   3
   1   3  -6 84537.3 1074.20   3
  -1  -3  -5 3246.62 138.461   2
   1  -3   5 3423.46 157.555   3
  -1   3   5 2958.40 166.442   3
  -1   3   5 3205.42 182.297   1
   1   3  -5 3432.10 182.550   3
  -1  -3  -5 3064.14 194.859   3
  -1  -3  -4 233024. 2144.95   3
  -1   3   4 235279. 2139.59   1
  -1  -3  -4 235547. 1969.43   2
  -1  -3  -3 8578.59 218.730   2
  -1   3   3 8233.68 223.402   3
  -1   3   3 8213.53 251.821   1
  -1  -3  -2 174517. 1536.29   2
  -1   3   2 171712. 1591.69   1
  -1   3   1 1343.16 71.6285   3
   1   3  -1 1390.00 70.2325   1
  -1   3   1 1342.83 92.9672   4
   1   3  -1 1505.53 118.138   4
   1   3   0 2669.78 117.243   1
   1   3   0 2696.10 144.429   4
  -1   3   0 2519.27 116.645   4
  -1  -3   1 1244.34 63.0832   1
   1   3   1 1218.38 103.405   4
  -1   3  -1 1181.79 84.3439   4
   1   3   1 1421.10 94.5881   1
   1   3   2 165743. 1539.13   2
   1   3   2 175705. 1646.69   4
   1   3   2 172967. 1596.27   1
   1  -3  -2 168699. 1494.78   3
  -1   3  -2 169328. 1400.47   3
  -1   3  -2 173039. 1522.07   4
   1   3   3 9081.64 269.109   1
   1   3   3 8870.33 273.078   4
  -1   3  -3 8621.53 194.670   3
   1   3   3 8262.19 216.550   2
   1  -3  -3 8586.75 228.588   3
   1  -3  -4 234585. 2070.09   3
   1   3   4 235207. 2143.86   1
  -1   3  -4 230017. 1961.95   3
   1   3   5 2929.15 136.496   2
   1   3   5 3468.77 198.177   1
  -1   3  -5 3072.63 150.142   3
  -1  -3   5 2989.86 83.2558   1
   1  -3  -5 3250.52 171.771   3
  -1   3  -5 2919.39 114.681   1
   1   3   6 84097.3 1102.81   1
  -1  -3   6 80033.5 765.556   1
   1   3   6 78207.4 886.734   2
  -1   3  -6 83125.5 989.341   3
  -1   3  -6 76538.8 838.840   1
   1  -3  -6 83205.2 1064.05   3
  -1   3  -7 2241.18 168.367   3
  -1   3  -7 2299.69 126.721   1
   1   3   7 2565.41 135.391   2
  -1  -3   7 2482.58 111.386   1
   1  -3  -7 2645.71 197.494   3
   1   3   8 8038.65 240.486   2
  -1  -3   8 7860.35 213.259   1
  -1   3  -8 8582.03 319.378   3
   1   3   9 566.196 84.1577   2
  -1  -3   9 507.995 76.8968   1
  -1   3  -9 606.601 89.9126   1
   1  -3 -10 1974.52 198.562   1
  -1   3 -10 2063.51 146.523   1
  -1  -3  10 2053.28 138.128   1
   1  -3 -10 1614.75 65.5570   2
  -1  -3  11 3160.53 178.491   1
  -1   3 -11 2823.53 176.737   1
   1  -3 -11 2858.67 97.9844   2
   1  -3 -11 3030.62 242.944   1
  -1   3 -12 2209.47 170.411   1
  -1  -3  12 2339.60 168.640   1
   1   3  12 2254.86 245.299   3
   1  -3 -12 2290.85 223.430   1
   1  -3 -12 2001.30 90.7211   2
   1  -3 -13 87.5644 38.0553   2
   1  -3 -13 62.9889 118.441   1
  -1   3 -13 73.7765 79.2823   1
   1  -3 -14 844.811 191.705   1
  -1   3 -14 765.199 127.906   1
   1  -3 -14 875.442 74.4807   2
  -1   3 -15 1092.85 156.019   1
   1   3  15 802.987 205.613   3
  -1   3 -16 3292.33 250.001   1
   1   3  16 2987.60 329.845   3
   1   3  17 2566.88 334.330   3
  -1   3 -17 2305.13 222.383   1
   1   3  18 4578.19 424.234   3
  -1   3 -18 4645.19 310.080   1
  -1   3 -19 1725.02 217.687   1
   1   3  19 1601.69 273.643   3
  -1   3 -20 212.749 130.336   1
   1   3  20 311.213 209.847   3
   1   3  21 1367.21 305.667   3
   1   3  22 376.979 208.139   3
   1   3  23 1427.20 348.778   3
   1   3  24 1514.92 326.837   3
  -1   4  24 815.320 298.227   3
  -1   4  23 2164.63 370.457   3
  -1  -4 -22 339.699 206.068   1
  -1   4  22 277.617 264.782   3
  -1   4  21 627.663 216.968   3
  -1  -4 -21 517.174 215.702   1
  -1  -4 -20 1794.13 288.073   1
   1  -4  20 1823.10 297.108   3
  -1   4  20 2049.59 339.225   3
  -1   4  19 7831.43 547.140   3
   1  -4  19 8412.35 530.975   3
  -1  -4 -19 8069.75 515.887   1
  -1  -4 -18 7764.97 499.726   1
   1  -4  18 8534.55 531.068   3
  -1   4  18 7743.62 524.576   3
  -1  -4 -17 14841.9 656.720   1
   1  -4  17 16457.2 687.046   3
  -1   4  17 15579.9 711.661   3
  -1  -4 -16 16103.5 671.492   1
   1  -4  16 15784.6 654.868   3
  -1   4  16 15713.0 688.802   3
   1  -4  15 54600.8 1182.75   3
  -1   4  15 54270.9 1250.35   3
  -1  -4 -15 52824.9 1198.20   1
  -1  -4 -14 5904.07 238.998   2
   1  -4  14 6456.06 397.774   3
  -1  -4 -14 5705.13 379.936   1
  -1   4  14 5855.88 394.163   3
  -1   4  13 12021.9 530.312   3
   1  -4  13 12616.4 511.070   3
  -1  -4 -13 13268.3 352.327   2
  -1  -4 -13 12593.5 545.208   1
   1  -4  12 4376.46 291.334   3
  -1  -4 -12 4428.74 311.411   1
  -1  -4 -12 4544.36 199.258   2
  -1   4  12 4293.49 319.872   3
   1  -4  12 4626.63 236.073   1
   1  -4  11 2370.05 174.062   1
  -1  -4 -11 2383.10 143.326   2
  -1  -4 -11 2188.13 223.719   1
  -1   4  11 2795.99 253.940   3
  -1   4  10 527.697 125.445   3
  -1  -4 -10 665.947 80.9856   2
   1  -4  10 532.074 93.1435   1
  -1   4   9 25630.0 657.051   3
  -1  -4  -9 27548.8 476.822   2
  -1   4   8 948.498 146.655   3
   1  -4   8 1086.03 139.278   3
  -1  -4  -8 946.045 94.4139   2
  -1  -4  -7 43858.6 607.379   2
  -1   4   7 40160.1 752.645   3
   1   4  -6 6591.34 271.397   3
  -1   4   6 6087.55 274.177   3
  -1  -4  -6 6474.21 205.843   2
  -1  -4  -5 14079.7 306.140   2
  -1   4   5 14135.4 405.590   1
  -1   4   5 12767.7 360.962   3
  -1   4   5 12916.4 214.609   2
  -1  -4  -5 13704.5 407.023   3
   1  -4   4 18605.5 408.559   4
  -1  -4  -4 19535.0 376.052   2
  -1   4   4 18189.1 397.215   3
  -1   4   3 153904. 1515.56   3
   1  -4   3 161173. 1583.22   4
  -1   4   2 22644.3 435.970   1
   1   4  -2 22763.5 473.926   4
   1  -4   2 21407.1 405.982   4
  -1   4   2 22706.5 374.923   3
  -1   4   2 22845.0 445.850   4
   1   4  -2 22680.8 292.167   1
  -1   4   1 136285. 1326.33   1
  -1   4   1 133939. 1350.96   4
   1   4  -1 133290. 1190.24   1
   1   4   0 3633.54 182.535   4
  -1   4   0 3874.10 164.407   4
   1   4   0 3438.02 137.216   1
  -1  -4   0 3679.48 139.591   1
   1   4   1 134926. 1301.16   1
  -1  -4   1 126761. 1161.81   1
   1   4   1 124144. 1318.82   2
   1   4   1 134422. 1411.13   4
  -1   4  -1 139493. 1334.57   4
   1   4   2 22111.1 414.992   2
  -1  -4   2 21402.5 278.200   1
   1  -4  -2 22254.1 372.222   3
  -1   4  -2 22252.8 409.159   4
   1   4   2 23263.1 434.790   1
   1   4   2 22454.7 468.559   4
   1   4   3 170033. 1734.68   4
  -1   4  -3 165358. 1466.08   3
   1   4   3 167498. 1671.98   1
   1  -4  -3 168267. 1577.76   3
   1   4   4 20555.3 480.240   4
   1   4   4 19902.0 457.956   1
   1   4   4 19632.4 379.403   2
   1  -4  -4 20566.6 421.991   3
  -1   4  -4 20313.6 363.800   3
   1   4   5 12340.9 301.830   2
  -1   4  -5 13262.3 312.676   3
   1  -4  -5 13207.1 357.807   3
   1   4   5 12895.3 384.674   1
  -1   4  -5 12687.3 237.054   1
  -1   4  -6 5745.75 163.139   1
   1   4   6 6422.47 213.553   2
   1  -4  -6 6595.57 278.898   3
  -1   4  -6 6427.85 241.394   3
   1   4   7 38303.1 587.382   2
  -1   4  -7 39262.5 517.559   1
  -1  -4   7 39404.5 434.702   1
  -1  -4   8 964.978 74.9592   1
  -1   4  -8 691.448 112.526   3
   1   4   8 782.962 98.0793   2
  -1   4  -8 745.411 78.4266   1
   1   4   9 26787.8 479.195   2
  -1   4  -9 25353.0 449.699   1
  -1  -4   9 26786.7 417.504   1
   1   4  10 561.509 84.6018   2
  -1  -4  10 579.049 82.8897   1
  -1   4 -10 463.182 76.1294   1
   1   4  11 2140.81 225.276   3
  -1   4 -11 2757.19 166.586   1
   1  -4 -11 2646.79 266.423   1
  -1  -4  11 2454.21 149.744   1
  -1   4 -12 4555.01 222.657   1
  -1  -4  12 4863.18 215.708   1
   1  -4 -12 4960.47 328.319   1
   1   4  12 4595.19 331.196   3
  -1   4 -13 13227.9 391.659   1
   1   4  13 12739.8 553.169   3
   1  -4 -13 13353.5 551.765   1
  -1  -4  13 13700.1 387.704   1
   1   4  14 5503.35 392.583   3
   1  -4 -14 5716.63 383.904   1
  -1   4 -14 5892.24 276.240   1
   1   4  15 54618.4 1271.61   3
  -1   4 -15 54239.3 924.577   1
   1   4  16 17192.0 726.199   3
  -1   4 -16 16326.4 497.110   1
   1   4  17 15597.2 712.354   3
  -1   4 -17 15517.9 503.863   1
  -1   4 -18 7629.49 369.802   1
   1   4  18 7028.55 513.306   3
  -1   4 -19 8429.85 404.708   1
   1   4  19 8136.55 549.604   3
   1   4  20 1936.02 322.795   3
   1   4  21 559.328 259.101   3
   1   4  22 59.2801 209.081   3
   1   4  23 1609.16 336.469   3
   1   4  24 758.938 323.886   3
  -1   5  24 1009.14 310.243   3
  -1   5  23 1011.30 327.484   3
  -1  -5 -22 502.999 233.623   1
  -1   5  22 354.442 221.224   3
  -1  -5 -21 498.480 210.144   1
  -1   5  21 358.117 231.485   3
  -1  -5 -20 1379.86 274.038   1
  -1   5  20 1162.69 259.725   3
  -1   5  19 1160.05 280.635   3
  -1  -5 -19 1107.69 269.048   1
  -1  -5 -18 5135.60 423.254   1
  -1   5  18 5296.00 439.743   3
  -1  -5 -17 843.374 219.434   1
  -1   5  17 1064.31 269.972   3
  -1   5  16 7142.06 477.669   3
  -1  -5 -16 7175.94 473.001   1
  -1   5  15 1059.95 236.284   3
  -1  -5 -15 925.685 225.411   1
  -1  -5 -14 6452.80 413.165   1
  -1   5  14 6985.27 442.948   3
  -1   5  13 710.468 166.207   3
  -1  -5 -13 483.328 152.709   1
  -1  -5 -13 769.432 95.9092   2
  -1  -5 -12 22464.1 712.496   1
  -1  -5 -12 23398.9 455.403   2
  -1   5  12 21857.1 694.908   3
  -1  -5 -11 8110.75 423.906   1
  -1   5  11 7328.55 393.235   3
  -1  -5 -11 7847.73 252.867   2
  -1   5  10 901.722 150.786   3
  -1  -5 -10 1173.04 107.222   2
  -1   5   9 483.593 122.752   3
  -1  -5  -9 561.707 84.4446   2
  -1  -5  -8 19788.9 390.226   2
  -1   5   8 18825.8 530.134   3
  -1  -5  -7 1682.31 116.682   2
  -1   5   7 1593.27 79.1892   2
  -1   5   7 1579.33 174.595   3
  -1  -5  -6 769.128 93.3765   2
  -1   5   6 870.289 70.4917   2
   1  -5   6 829.076 135.331   4
  -1   5   5 247.273 56.9790   2
   1  -5   5 300.919 111.420   4
  -1   5   5 119.095 82.7647   3
  -1   5   4 21083.5 447.932   3
   1  -5   4 20822.9 477.235   4
   1  -5   3 4305.69 213.417   4
  -1   5   3 4433.72 215.794   1
   1   5  -3 3905.57 100.963   1
  -1   5   3 4839.13 227.653   4
  -1   5   3 4545.69 193.636   3
  -1   5   2 115598. 1311.71   4
  -1  -5  -2 108749. 1249.42   1
   1   5  -2 109755. 1021.45   1
  -1   5   2 115450. 1273.86   1
   1   5  -2 119596. 1368.82   4
  -1   5   2 109226. 1146.49   3
   1  -5   2 111372. 1259.13   4
   1   5  -1 12812.3 376.703   4
  -1  -5  -1 11987.9 314.239   1
  -1   5   1 12933.0 321.805   1
   1   5  -1 13421.3 270.708   1
   1  -5   1 11891.5 326.482   4
  -1   5   1 11727.5 335.691   4
  -1   5   1 12386.8 266.833   3
   1   5   0 3340.28 150.074   1
   1   5   0 3046.24 184.877   4
  -1  -5   0 3321.63 150.007   1
  -1   5   0 3404.04 176.241   4
   1  -5   0 2971.23 169.631   4
  -1   5   0 3407.01 152.044   1
   1   5   1 12588.9 369.943   4
  -1   5  -1 12400.1 336.028   4
   1   5   1 12380.2 308.898   1
  -1  -5   1 12260.2 257.150   1
   1   5   2 116108. 1265.86   1
   1   5   2 115488. 1359.32   4
  -1   5  -2 118011. 1267.25   4
   1   5   2 108588. 1244.03   2
  -1  -5   2 110133. 1022.62   1
   1   5   3 4781.86 226.984   1
   1   5   3 4767.08 244.658   4
   1   5   3 4235.67 194.553   2
  -1   5  -3 4994.58 222.528   4
  -1  -5   3 3991.95 102.160   1
   1   5   3 4088.51 210.214   3
   1   5   4 21068.0 432.810   2
  -1   5  -4 22109.7 401.491   3
   1  -5  -4 22117.8 468.762   3
   1   5   4 22495.1 512.036   1
  -1   5  -5 446.893 89.0124   3
   1  -5  -5 282.993 101.720   3
   1   5   5 504.823 94.3418   2
  -1   5  -5 442.492 65.6557   1
   1   5   5 200.656 108.771   3
  -1   5  -6 890.484 112.232   3
  -1   5  -6 597.816 58.2786   1
   1   5   6 717.146 100.218   2
   1  -5  -6 857.458 123.469   3
   1   5   7 1341.01 117.775   2
  -1   5  -7 1585.11 90.2419   1
   1   5   7 1274.36 163.302   3
  -1   5  -7 1754.06 150.521   3
   1   5   8 17659.2 546.719   3
  -1   5  -8 18420.1 320.511   1
   1   5   8 18978.0 403.793   2
   1   5   9 503.405 82.0243   2
  -1  -5   9 400.423 45.3341   1
   1   5   9 260.354 130.858   3
  -1   5  -9 440.187 63.7287   1
  -1   5 -10 983.948 88.6023   1
  -1  -5  10 1095.61 80.0014   1
   1   5  10 1090.90 106.948   2
   1  -5 -11 7353.49 399.494   1
   1   5  11 7647.36 256.503   2
  -1  -5  11 8302.76 234.440   1
  -1   5 -11 7628.97 250.118   1
   1   5  11 8617.86 436.999   3
   1  -5 -12 22466.6 719.025   1
  -1   5 -12 23133.1 466.681   1
  -1  -5  12 22641.4 437.093   1
   1   5  12 23170.1 742.142   3
   1  -5 -13 544.430 158.637   1
  -1   5 -13 595.724 95.4651   1
  -1  -5  13 663.080 97.8315   1
   1   5  13 525.621 150.057   3
   1   5  14 6969.04 445.475   3
  -1   5 -14 6675.03 271.766   1
   1   5  15 371.943 213.535   3
  -1   5 -15 708.744 119.593   1
  -1   5 -16 7108.96 307.644   1
   1   5  16 6721.58 487.046   3
  -1   5 -17 951.156 149.810   1
   1   5  17 534.767 236.388   3
  -1   5 -18 5125.22 295.777   1
   1   5  18 5170.22 465.601   3
   1   5  19 923.279 275.143   3
   1   5  20 1701.48 316.271   3
   1   5  21 419.306 206.182   3
   1   5  22 83.2238 222.794   3
   1   5  23 1226.30 343.556   3
  -1   6  23 833.530 271.480   3
  -1   6  22 873.654 294.953   3
  -1   6  21-67.8751 174.143   3
  -1  -6 -21 51.7955 165.227   1
  -1  -6 -20 2379.69 348.435   1
  -1   6  20 2368.67 364.416   3
  -1   6  19 7043.52 525.115   3
  -1  -6 -19 7332.97 536.400   1
  -1  -6 -18 1810.46 283.754   1
  -1   6  18 2363.30 342.944   3
  -1   6  17 20810.3 828.699   3
  -1  -6 -17 19818.9 808.041   1
  -1   6  16 3303.64 349.635   3
  -1  -6 -16 3431.98 354.894   1
  -1   6  15 19927.1 757.032   3
  -1  -6 -15 18753.8 741.191   1
  -1  -6 -14 6953.08 455.406   1
  -1   6  14 6825.22 434.079   3
  -1  -6 -13 6113.29 406.346   1
  -1   6  13 6118.72 395.325   3
  -1  -6 -12 1960.67 130.965   2
  -1   6  12 1758.58 221.266   3
  -1  -6 -12 1788.76 240.515   1
  -1  -6 -11 14746.6 585.547   1
  -1   6  11 14522.8 557.803   3
  -1  -6 -11 15976.0 366.716   2
  -1  -6 -10 2438.49 145.879   2
  -1   6  10 2836.12 254.538   3
  -1   6   9 6505.82 153.339   2
  -1   6   9 8251.85 379.935   3
  -1   6   8 5439.18 302.088   3
  -1   6   8 4899.57 147.658   2
  -1   6   7 17527.0 319.049   2
  -1   6   7 18118.1 520.193   3
  -1   6   6 5421.25 273.236   3
  -1   6   6 5947.60 191.012   2
   1  -6   6 5447.39 280.299   4
  -1   6   5 35922.0 673.697   3
  -1   6   5 36167.9 538.047   2
   1  -6   5 37648.0 716.698   4
  -1   6   4 11465.7 343.606   3
  -1  -6  -4 11044.4 384.517   1
   1  -6   4 11179.1 374.735   4
  -1   6   3 120239. 1320.95   3
  -1  -6  -3 117223. 1419.76   1
   1  -6   3 117708. 1415.43   4
   1   6  -3 120668. 1074.83   1
  -1  -6  -2 6966.22 267.588   1
  -1   6   2 7017.86 271.343   1
   1   6  -2 7131.52 192.958   1
   1  -6   2 6766.93 282.065   4
  -1   6   2 6462.42 227.750   3
  -1   6   2 6624.93 284.246   4
  -1  -6  -1 8899.80 280.831   1
   1  -6   1 8119.78 303.205   4
  -1   6   1 8454.71 243.120   3
  -1   6   1 8654.95 285.248   1
   1   6  -1 9099.42 243.815   1
  -1   6   1 8615.50 313.333   4
  -1   6   0 2004.88 170.870   4
   1  -6   0 1862.89 164.912   4
  -1   6   0 1934.90 134.484   1
  -1  -6   0 1511.07 122.756   1
   1   6   0 1537.76 122.360   1
   1   6   1 9298.94 290.284   1
  -1   6  -1 9644.94 323.983   4
  -1  -6   1 8479.15 236.004   1
  -1   6  -1 9018.17 251.188   1
   1  -6  -1 8630.40 320.921   4
  -1   6  -2 6638.12 204.952   1
   1   6   2 6620.68 260.923   1
  -1  -6   2 6558.91 180.594   1
   1   6   2 5940.12 258.821   2
   1   6   3 129687. 1465.12   1
   1   6   3 116585. 1432.35   3
   1   6   3 118687. 1383.29   2
  -1   6  -3 129478. 1447.88   4
   1   6   4 11163.4 382.918   3
   1   6   4 11150.6 334.200   2
   1  -6  -5 39958.2 711.619   3
  -1   6  -5 39240.7 625.230   3
   1   6   6 5471.39 228.843   2
  -1   6  -6 4895.82 139.148   1
   1   6   6 4497.81 285.356   3
  -1   6  -6 6029.07 241.956   3
   1   6   7 19078.1 426.135   2
   1   6   7 17681.6 543.244   3
  -1   6  -7 20190.4 469.076   3
  -1   6  -7 17152.8 272.246   1
   1   6   8 4919.72 298.385   3
  -1   6  -8 4696.52 137.309   1
  -1   6  -9 8147.18 193.922   1
   1   6   9 8251.78 406.814   3
   1   6   9 8700.56 284.111   2
  -1   6 -10 2502.64 116.561   1
   1   6  10 2777.15 162.611   2
   1   6  10 2393.52 237.697   3
   1   6  11 15592.7 594.898   3
   1   6  11 15356.8 376.658   2
  -1   6 -11 15484.1 318.206   1
   1  -6 -11 15109.2 589.001   1
  -1   6 -12 1826.88 118.732   1
   1   6  12 1825.24 135.917   2
   1   6  13 6180.40 410.253   3
  -1   6 -13 6380.82 228.349   1
   1   6  14 6667.81 452.861   3
  -1   6 -14 6995.08 253.615   1
  -1   6 -15 20095.5 457.162   1
   1   6  15 19704.6 776.960   3
  -1   6 -16 3143.92 198.339   1
   1   6  16 2636.88 312.308   3
   1   6  17 19485.0 814.408   3
   1   6  18 1754.60 282.135   3
   1   6  19 6985.11 525.153   3
   1   6  20 2496.55 364.385   3
   1   6  21 296.562 249.902   3
   1   6  22 1032.19 322.332   3
   1   6  23 1221.29 324.549   3
  -1   7  23 233.524 209.706   3
  -1   7  22 926.207 309.402   3
  -1  -7 -21 933.436 267.345   1
  -1   7  21 598.355 234.648   3
  -1   7  20 6231.25 538.978   3
  -1  -7 -20 6559.34 544.874   1
  -1  -7 -19 3507.77 406.809   1
  -1   7  19 3528.59 406.201   3
  -1  -7 -18 1112.53 256.110   1
  -1   7  18 1354.27 267.371   3
  -1  -7 -17 2379.21 308.804   1
  -1   7  17 2418.00 327.578   3
  -1  -7 -16-30.8723 132.646   1
  -1   7  16 56.0785 181.091   3
  -1   7  15 1885.85 260.195   3
  -1  -7 -15 2432.22 287.531   1
  -1   7  14 739.045 184.584   3
  -1  -7 -14 973.923 200.033   1
  -1  -7 -13 814.456 183.874   1
  -1   7  13 775.387 197.076   3
  -1  -7 -12 5748.18 389.141   1
  -1   7  12 5971.62 388.550   3
  -1  -7 -11 1332.73 217.312   1
  -1   7  11 1547.31 201.267   3
  -1   7  10 470.726 49.6523   2
  -1  -7 -10 577.762 167.004   1
   1  -7  10 955.712 185.397   4
  -1   7  10 763.911 168.306   3
  -1  -7  -9 463.168 129.476   1
  -1   7   9 486.885 61.4068   2
  -1   7   9 607.304 144.115   3
  -1   7   8 10975.9 439.610   3
  -1   7   8 10532.9 256.354   2
  -1   7   7 7822.93 349.320   3
  -1   7   7 7797.48 233.641   2
  -1   7   6 38294.8 761.634   3
  -1   7   6 39641.1 607.453   2
  -1   7   5 9965.95 292.140   2
  -1   7   5 10051.1 354.760   3
   1  -7   4 87075.1 1208.75   4
  -1   7   4 85232.2 1103.01   3
   1   7  -3 14963.5 277.330   1
  -1   7   3 14569.1 387.124   3
  -1  -7  -3 14435.9 432.972   1
   1  -7   3 14845.5 452.951   4
   1  -7   2 75371.8 1106.64   4
   1   7  -2 78761.0 871.608   1
  -1  -7  -2 74204.4 1045.76   1
  -1   7   2 74344.0 960.983   3
  -1   7   2 80929.1 1085.99   1
  -1   7   1 8147.50 258.152   3
  -1  -7  -1 7746.36 282.417   1
   1   7  -1 8159.91 254.125   1
  -1   7   1 8463.47 296.209   1
   1  -7   0 4948.41 263.206   4
  -1  -7   0 4492.28 205.880   1
   1   7   0 5339.81 222.307   1
  -1   7   0 5132.01 219.583   1
  -1   7  -1 7962.96 256.951   1
   1   7   1 8418.37 289.691   1
  -1  -7   1 8005.18 246.072   1
   1  -7  -1 7349.08 322.628   4
   1   7   2 79668.5 1072.38   1
  -1   7  -2 77350.0 898.667   1
   1   7   3 14667.7 425.045   2
   1   7   3 14356.2 443.030   3
  -1   7  -3 15047.4 307.142   1
  -1   7  -4 86474.4 880.649   1
   1   7   4 85771.1 1145.79   2
   1   7   5 10575.2 348.675   2
   1   7   5 10588.4 406.879   3
  -1   7  -5 10470.2 216.414   1
   1   7   6 39558.8 690.445   2
   1   7   6 39971.7 825.456   3
   1   7   7 7374.05 281.328   2
   1   7   7 7390.05 369.018   3
  -1   7  -7 8144.52 302.790   3
   1   7   8 9837.60 437.112   3
  -1  -7   8 9650.57 435.032   4
  -1   7  -8 8888.66 159.137   1
   1   7   9 457.410 92.3973   2
  -1  -7   9 450.648 151.015   4
   1   7   9 259.795 106.660   3
  -1   7  -9 371.043 35.8439   1
   1   7  10 221.812 140.259   3
   1   7  10 471.907 91.3688   2
  -1  -7  10 591.611 164.863   4
  -1   7 -10 400.616 40.7364   1
  -1   7 -11 1121.82 70.5256   1
   1   7  11 1322.03 212.357   3
   1   7  11 1556.51 134.995   2
   1   7  12 6109.53 402.937   3
  -1   7 -12 5953.42 169.792   1
   1   7  12 6358.39 248.742   2
   1   7  13 924.230 104.311   2
  -1   7 -13 1006.35 82.1870   1
   1   7  13 1247.08 241.098   3
   1   7  14 1396.06 230.970   3
   1   7  15 3218.01 349.195   3
   1   7  16-164.479 200.293   3
   1   7  17 2316.21 320.027   3
   1   7  18 694.178 221.377   3
   1   7  19 3213.84 388.082   3
   1   7  20 6176.46 533.426   3
   1   7  21 487.143 264.723   3
   1   7  22 714.338 319.464   3
   1   7  23 138.891 202.175   3
  -1   8  22 1112.52 331.060   3
  -1   8  21 1080.49 268.276   3
  -1  -8 -20 760.462 294.379   1
  -1   8  20 186.242 250.751   3
  -1   8  19 605.147 263.817   3
  -1  -8 -19 894.554 286.652   1
  -1  -8 -18 326.174 224.474   1
  -1   8  18 74.3552 145.524   3
  -1   8  17 80.1473 189.112   3
  -1  -8 -17 316.408 197.397   1
  -1  -8 -16 575.888 206.635   1
  -1   8  16 589.844 225.743   3
  -1  -8 -15 44.4141 178.300   1
  -1   8  15 77.6099 159.060   3
   1  -8  14 2489.98 292.855   4
  -1   8  14 1945.01 267.260   3
  -1  -8 -14 1909.86 284.801   1
   1  -8  13 3252.36 320.335   4
  -1  -8 -13 2844.04 310.916   1
  -1   8  13 2236.97 273.546   3
  -1   8  12 591.763 179.080   3
   1  -8  12 898.845 206.462   4
  -1  -8 -12 223.785 135.126   1
  -1   8  11 7979.92 180.303   2
  -1  -8 -11 8790.58 478.261   1
  -1   8  11 9483.36 472.981   3
   1  -8  11 9393.73 464.044   4
  -1   8  10 32.9293 41.1868   2
  -1   8  10 13.5975 123.398   3
  -1  -8 -10 29.8745 139.327   1
   1  -8  10 131.892 128.404   4
  -1   8   9 1795.09 217.057   3
  -1   8   9 1732.53 116.011   2
   1  -8   9 1536.75 202.190   4
  -1  -8  -9 1224.08 189.295   1
  -1   8   8 925.934 151.865   3
  -1  -8  -8 813.300 164.505   1
  -1   8   8 979.898 100.912   2
  -1   8   7 4890.94 209.306   2
  -1  -8  -7 4701.08 313.721   1
  -1   8   7 4870.68 287.833   3
  -1   8   6 5687.05 237.567   2
  -1   8   6 5620.20 291.552   3
  -1   8   5 10261.6 327.547   2
  -1   8   5 10723.6 381.295   3
   1   8  -4 915.416 65.8960   1
  -1   8   4 970.968 124.890   3
   1   8  -3 34142.4 492.510   1
  -1   8   3 33070.3 641.726   3
   1   8  -2 9321.29 264.033   1
  -1  -8  -2 9181.01 339.881   1
  -1   8   2 8543.51 298.022   3
  -1   8   1 7829.57 269.902   3
   1   8  -1 8290.20 269.241   1
  -1  -8  -1 7622.80 302.659   1
  -1   8   0 170.620 84.5360   1
   1   8   0 143.429 74.5005   1
  -1  -8   0 288.652 84.4649   1
  -1   8  -1 8722.16 283.036   1
   1   8   1 8723.01 317.312   1
  -1  -8   1 8413.46 277.148   1
  -1   8  -2 8975.15 271.944   1
   1   8   2 7936.12 336.774   2
   1   8   3 32907.2 715.218   3
   1   8   3 33282.0 700.615   2
  -1   8  -3 34914.8 539.311   1
   1   8   4 976.751 138.030   3
  -1   8  -4 957.972 84.2758   1
  -1   8  -5 10443.1 227.967   1
   1   8   5 9922.74 403.468   3
   1   8   6 5355.93 263.676   2
  -1  -8   6 5103.47 321.702   4
  -1   8  -6 5847.82 258.609   3
   1   8   6 5334.82 323.526   3
  -1   8  -6 5146.98 138.047   1
  -1  -8   7 5204.61 341.996   4
   1   8   7 5212.41 250.808   2
   1   8   7 4820.99 315.979   3
   1   8   8 1184.97 134.808   2
  -1  -8   8 965.466 178.448   4
   1   8   9 1629.18 148.653   2
   1   8   9 1207.83 184.049   3
  -1  -8   9 1729.60 229.732   4
   1   8  10-51.6870 122.694   3
   1   8  10 139.646 78.7893   2
  -1  -8  10-30.7038 127.960   4
  -1  -8  11 8574.06 471.206   4
   1   8  11 9254.35 316.087   2
   1   8  11 8347.08 464.862   3
   1   8  12 440.857 169.062   3
  -1  -8  12 840.892 236.403   4
   1   8  12 464.387 97.2483   2
   1   8  13 2672.05 320.409   3
  -1  -8  13 3057.96 326.800   4
   1   8  13 2623.46 166.735   2
   1   8  14 2389.85 291.777   3
   1   8  15 275.680 205.562   3
   1   8  16 645.410 234.195   3
   1   8  17-207.562 217.664   3
   1   8  18 12.6724 203.753   3
   1   8  19-58.5777 216.705   3
   1   8  20 327.040 253.200   3
   1   8  21 1145.10 319.447   3
   1   8  22 512.506 272.344   3
   1  -9  23 855.195 301.466   4
   1  -9  22 450.872 230.193   4
  -1   9  22 603.221 282.470   3
   1  -9  21 1338.80 318.570   4
  -1   9  21 1617.30 356.120   3
   1  -9  20 7058.46 553.015   4
  -1   9  20 7323.66 592.698   3
  -1  -9 -19 3877.38 447.630   1
   1  -9  19 3638.59 399.561   4
  -1   9  19 3253.59 400.323   3
   1  -9  18 6504.36 499.968   4
  -1  -9 -18 7027.68 557.369   1
  -1   9  18 6169.19 513.773   3
  -1   9  17 1254.40 275.627   3
   1  -9  17 1326.58 257.723   4
  -1  -9 -17 1594.44 288.463   1
  -1   9  16 3828.57 384.008   3
   1  -9  16 2984.55 327.972   4
  -1  -9 -16 3143.83 360.529   1
  -1  -9 -15 3567.13 362.674   1
  -1   9  15 3871.02 368.006   3
   1  -9  15 3466.23 337.578   4
  -1   9  14 3050.57 322.842   3
  -1  -9 -14 3286.65 355.729   1
   1  -9  14 3743.00 347.949   4
  -1   9  13 6930.72 457.247   3
   1  -9  13 7406.18 455.717   4
  -1  -9 -13 7515.20 500.922   1
  -1  -9 -12 6035.73 429.617   1
  -1   9  12 6853.93 432.773   3
   1  -9  12 6783.66 430.008   4
  -1   9  11 2406.38 124.795   2
  -1   9  11 2699.53 285.262   3
   1  -9  11 2481.63 270.364   4
  -1  -9 -11 2483.16 291.067   1
  -1  -9 -10 3556.73 319.119   1
  -1   9  10 4117.05 177.714   2
  -1   9  10 4019.07 316.086   3
   1  -9  10 3424.37 303.014   4
  -1   9   9 2418.29 253.650   3
   1  -9   9 2226.00 237.493   4
  -1  -9  -9 2173.53 264.094   1
  -1   9   9 2771.23 162.661   2
  -1  -9  -8 8558.25 443.356   1
  -1   9   8 8625.77 406.692   3
  -1   9   8 8714.58 293.845   2
   1  -9   8 8134.34 417.806   4
  -1   9   7 6133.11 334.671   3
   1  -9   7 6107.88 361.370   4
  -1  -9  -7 5775.04 355.601   1
  -1   9   7 6407.42 263.684   2
   1  -9   6 35652.2 845.950   4
  -1   9   6 36569.7 678.146   2
  -1  -9  -6 35060.1 847.279   1
  -1   9   6 35730.1 773.432   3
  -1   9   5 10372.7 395.012   3
  -1   9   5 9420.57 338.860   2
  -1  -9  -5 10319.0 436.862   1
   1   9  -4 29683.7 429.601   1
  -1   9   4 30888.9 664.644   3
   1   9  -3 520.921 86.0510   1
  -1   9   3 344.554 87.4445   3
  -1   9   2 5634.86 257.758   3
   1   9  -2 5662.96 222.331   1
  -1  -9  -1 6982.27 379.613   4
  -1  -9  -1 6785.99 298.552   1
  -1   9   1 7009.92 275.347   3
   1   9  -1 7159.16 268.233   1
   1   9   0 17327.0 447.584   1
  -1  -9   0 16175.6 571.798   4
  -1   9  -1 7753.20 290.340   1
  -1  -9   1 7221.79 382.534   4
  -1   9  -2 5407.79 226.796   1
   1   9   2 5100.59 287.828   2
  -1  -9   2 5121.69 325.314   4
  -1   9  -3 427.773 79.5435   1
   1   9   3 411.952 116.766   2
   1   9   3 203.831 98.0260   3
  -1  -9   3 269.761 111.958   4
   1   9   4 29349.3 719.617   3
   1   9   4 29969.9 692.872   2
  -1  -9   4 29375.4 787.076   4
  -1   9  -4 30778.9 494.515   1
  -1   9  -5 9971.95 238.699   1
  -1  -9   5 9252.83 446.477   4
   1   9   5 9981.74 384.527   2
   1   9   5 9205.14 405.692   3
  -1  -9   6 37301.7 933.726   4
   1   9   6 36974.7 856.301   3
  -1   9  -6 37262.0 703.315   3
   1   9   6 36279.1 737.730   2
   1   9   7 6331.50 300.111   2
  -1  -9   7 5547.85 370.038   4
   1   9   7 5924.84 357.210   3
   1   9   8 9223.02 353.434   2
   1   9   8 8315.50 430.615   3
  -1  -9   8 8358.45 455.032   4
   1   9   9 2421.07 259.390   3
   1   9   9 2895.96 207.014   2
  -1  -9   9 2328.55 274.390   4
  -1  -9  10 4042.91 343.782   4
   1   9  10 4212.05 335.320   3
   1   9  10 4043.24 231.334   2
  -1  -9  11 2028.85 253.373   4
   1   9  11 2713.45 294.240   3
   1   9  11 2669.91 190.561   2
  -1  -9  12 5704.80 419.507   4
   1   9  12 6350.83 277.949   2
   1   9  12 5731.61 409.274   3
   1   9  13 7096.07 278.012   2
  -1  -9  13 7743.07 497.861   4
  -1  -9  14 4038.61 383.568   4
   1   9  14 3295.08 351.539   3
   1   9  15 3777.71 385.369   3
  -1  -9  15 3606.25 369.267   4
   1   9  16 3114.54 357.405   3
  -1  -9  16 3357.38 378.841   4
  -1  -9  17 1564.10 308.140   4
   1   9  17 1250.58 255.050   3
   1   9  18 6101.79 506.825   3
  -1  -9  18 6261.09 509.013   4
   1   9  19 3414.34 404.485   3
  -1  -9  19 3889.04 444.179   4
   1   9  20 6148.05 535.800   3
  -1  -9  20 6174.11 528.568   4
   1   9  21 1260.73 307.636   3
   1   9  22 531.193 277.819   3
   1 -10  22 760.533 290.612   4
  -1  10  21 2199.64 378.236   3
   1 -10  21 2500.03 385.042   4
  -1  10  20 211.588 196.894   3
   1 -10  20 665.407 236.738   4
  -1  10  19 1088.46 306.708   3
   1 -10  19 875.302 283.257   4
   1 -10  18 459.220 224.183   4
  -1  10  18 568.805 255.273   3
  -1 -10 -17 309.540 224.665   1
  -1  10  17 133.371 167.933   3
   1 -10  17 411.826 206.211   4
  -1 -10 -16-169.583 224.916   1
  -1  10  16-288.182 171.670   3
   1 -10  16-121.470 173.408   4
  -1 -10 -15 153.022 194.048   1
   1 -10  15 658.923 194.482   4
  -1  10  15 287.262 153.286   3
  -1  10  14 1237.29 236.013   3
  -1 -10 -14 1569.63 262.828   1
   1 -10  14 1924.34 277.577   4
  -1 -10 -13 1423.24 278.662   1
  -1  10  13 1508.35 250.195   3
   1 -10  13 1281.63 232.773   4
  -1  10  12 477.270 158.488   3
   1 -10  12 247.678 172.364   4
  -1 -10 -12 552.335 191.848   1
  -1 -10 -11 892.935 227.974   1
   1 -10  11 754.695 185.578   4
  -1  10  11 1015.84 209.784   3
  -1  10  10 2659.17 166.480   2
  -1  10  10 2927.07 288.620   3
  -1 -10 -10 2320.30 270.482   1
   1 -10  10 2242.83 262.309   4
  -1 -10  -9 2804.16 287.338   1
   1 -10   9 3418.43 299.092   4
  -1  10   9 3177.94 282.879   3
  -1  10   9 3394.39 196.496   2
   1 -10   8 5049.34 348.517   4
  -1  10   8 5077.20 249.442   2
  -1  10   8 5288.17 330.724   3
  -1 -10  -8 5474.87 369.210   1
  -1  10   7 7426.52 313.449   2
  -1  10   7 7209.64 371.108   3
  -1 -10  -7 7334.25 413.470   1
   1 -10   7 6942.24 405.813   4
  -1  10   6-40.1620 101.893   3
   1 -10   6-10.5698 127.766   4
  -1 -10  -6-144.441 105.317   1
  -1  10   6 108.298 87.1166   2
   1 -10   5 8616.18 428.761   4
  -1  10   5 8556.35 372.318   3
  -1 -10  -5 8968.34 427.734   1
  -1  10   5 8939.70 357.223   2
   1 -10   4 3267.75 273.448   4
  -1  10   4 3433.14 234.947   3
  -1 -10  -4 3765.22 276.234   1
   1  10  -4 3242.86 143.166   1
   1 -10   3 8745.80 426.826   4
  -1  10   3 7982.62 333.448   3
   1  10  -3 8128.52 257.416   1
   1  10  -2 4522.30 215.956   1
  -1  10   2 4707.89 248.074   3
  -1 -10  -2 4907.36 346.343   4
   1 -10   2 4592.50 317.505   4
   1  10  -1 6155.25 270.058   1
   1 -10   1 5654.71 347.940   4
  -1 -10  -1 5762.47 377.246   4
  -1  10   1 5992.98 272.673   3
  -1 -10   0 3242.65 286.462   4
   1 -10   0 3346.59 276.794   4
  -1  10   0 3510.05 209.971   3
  -1 -10   1 6121.97 373.781   4
   1 -10  -1 5817.49 355.440   4
   1  10   2 4878.02 302.967   2
  -1 -10   2 4484.54 323.563   4
   1  10   2 4936.86 294.223   3
  -1  10  -2 5116.87 231.770   1
  -1 -10   3 8307.02 439.657   4
  -1  10  -3 8444.27 280.227   1
   1  10   3 8469.91 387.542   3
   1  10   3 8253.89 385.461   2
  -1 -10   4 3409.92 306.638   4
  -1  10  -4 3676.29 170.482   1
   1  10   4 3390.10 251.318   2
   1  10   4 3414.72 260.010   3
   1  10   5 9262.06 395.997   2
   1  10   5 9263.22 424.336   3
  -1 -10   5 8871.05 461.093   4
  -1  10  -5 8982.75 239.212   1
   1  10   6-60.4284 110.408   2
  -1 -10   6 86.3125 149.018   4
   1  10   6-46.2733 130.175   3
  -1 -10   7 7374.22 441.493   4
   1  10   7 7480.46 344.555   2
   1  10   7 7521.84 416.362   3
  -1 -10   8 4834.25 369.087   4
   1  10   8 5120.23 282.055   2
   1  10   8 5191.14 363.264   3
   1  10   9 3227.45 286.857   3
  -1 -10   9 3086.36 309.706   4
   1  10   9 4024.00 247.866   2
  -1 -10  10 2143.71 276.612   4
   1  10  10 2542.50 199.457   2
   1  10  10 2066.38 247.323   3
   1  10  11 1049.87 204.902   3
  -1 -10  11 659.931 200.218   4
   1  10  11 1110.73 152.328   2
   1  10  12 266.678 186.537   3
   1  10  12 239.457 96.3755   2
  -1 -10  12 108.011 158.293   4
  -1 -10  13 1531.09 274.505   4
   1  10  13 996.653 223.063   3
  -1 -10  14 1649.08 274.557   4
   1  10  14 1812.71 302.266   3
   1  10  15 392.163 174.460   3
  -1 -10  15 732.694 234.888   4
   1  10  16-83.3881 180.506   3
  -1 -10  16 438.653 226.371   4
   1  10  17 460.474 224.597   3
  -1 -10  17 683.103 246.355   4
   1  10  18 137.563 231.892   3
  -1 -10  18 552.394 223.424   4
  -1 -10  19 1042.50 308.213   4
   1  10  19 501.146 270.501   3
   1  10  20 512.696 270.075   3
  -1 -10  20 526.472 261.377   4
   1  10  21 2203.84 399.228   3
  -1 -10  21 2312.87 381.406   4
  -1 -10  22 1111.97 320.997   4
   1 -11  21-129.545 194.765   4
  -1  11  21 371.914 273.668   3
   1 -11  20 2389.53 362.604   4
  -1  11  20 2525.49 400.054   3
   1 -11  19 734.015 251.024   4
  -1  11  19 800.345 255.778   3
   1 -11  18 2074.46 333.086   4
  -1  11  18 2448.65 363.120   3
   1 -11  17 391.676 210.098   4
  -1  11  17 280.663 208.558   3
   1 -11  16 2152.83 318.840   4
  -1  11  16 1894.72 310.220   3
   1 -11  15 3187.06 351.675   4
  -1 -11 -15 3068.49 387.575   1
  -1  11  15 3215.47 361.381   3
   1 -11  14 1125.41 232.040   4
  -1 -11 -14 902.573 234.638   1
  -1  11  14 651.762 215.191   3
  -1  11  13 4129.16 384.860   3
  -1 -11 -13 3646.08 393.708   1
   1 -11  13 4028.96 380.682   4
  -1  11  12 4282.34 371.724   3
   1 -11  12 3671.93 357.325   4
  -1 -11 -12 3491.50 361.944   1
   1 -11  11 2571.06 302.902   4
  -1 -11 -11 3207.26 348.493   1
  -1  11  11 2639.99 291.483   3
  -1  11  10 2981.90 286.362   3
   1 -11  10 2508.93 273.138   4
  -1 -11 -10 2820.41 316.936   1
  -1  11  10 3151.93 197.193   2
  -1 -11  -9-26.6754 153.608   1
  -1  11   9 12.6965 136.220   3
   1 -11   9-37.6694 152.523   4
  -1  11   9 2.30001 84.5807   2
  -1  11   8 3147.41 274.209   3
  -1 -11  -8 2569.14 281.609   1
   1 -11   8 3034.26 302.526   4
  -1  11   8 2844.71 212.443   2
  -1  11   7 4690.62 313.832   3
  -1  11   7 4505.64 267.973   2
  -1 -11  -7 4577.14 362.748   1
   1 -11   7 4497.93 349.041   4
  -1  11   6 4435.60 271.745   2
  -1 -11  -6 3981.07 317.986   1
   1 -11   6 4100.02 331.911   4
  -1  11   6 4101.47 286.184   3
  -1  11   5 2846.09 226.376   2
  -1 -11  -5 3105.22 284.107   1
   1 -11   5 2918.58 276.055   4
  -1  11   5 2859.98 234.839   3
  -1  11   4 6482.01 328.183   3
   1 -11   4 5958.02 384.542   4
   1  11  -4 5814.17 205.202   1
  -1 -11  -4 6297.93 367.892   1
   1  11  -3 2077.59 147.411   1
  -1  11   3 2084.78 191.264   3
   1 -11   3 2226.36 246.528   4
   1 -11   2 3529.88 293.105   4
   1  11  -2 3996.83 213.616   1
  -1 -11  -2 3568.77 324.115   4
  -1  11   2 3774.34 236.033   3
  -1  11   1 2675.24 206.076   3
  -1 -11  -1 2287.72 272.287   4
   1 -11   1 2497.75 257.193   4
   1 -11   0 3908.02 317.306   4
  -1  11   0 4156.58 236.859   3
  -1 -11   0 4071.23 331.462   4
   1 -11  -1 2794.20 281.171   4
  -1 -11   1 2486.78 280.128   4
   1  11   1 2172.08 238.056   2
  -1 -11   2 4056.30 338.248   4
   1  11   2 3912.96 273.608   3
   1  11   2 3687.50 285.885   2
  -1 -11   3 1952.79 242.690   4
   1  11   3 2178.03 227.611   3
   1  11   3 2357.30 235.426   2
  -1  11  -3 2169.70 161.948   1
   1  11   4 6251.36 359.752   3
  -1 -11   4 6350.46 412.420   4
   1  11   4 6374.48 357.274   2
  -1  11  -4 6400.71 237.279   1
   1  11   5 3144.95 270.850   3
  -1 -11   5 2950.18 304.859   4
   1  11   5 3113.67 254.791   2
  -1  11  -5 2530.70 135.920   1
   1  11   6 4671.80 334.531   3
   1  11   6 4811.76 302.638   2
  -1 -11   6 4754.87 378.906   4
   1  11   7 4790.37 351.308   3
   1  11   7 4586.34 291.139   2
  -1 -11   7 4507.79 372.557   4
   1  11   8 3106.96 243.470   2
  -1 -11   8 2439.69 283.553   4
   1  11   8 3065.30 294.266   3
   1  11   9 153.341 109.769   2
  -1 -11   9-167.113 196.020   4
   1  11   9-14.0788 123.009   3
   1  11  10 2974.55 302.371   3
   1  11  10 3048.18 233.086   2
  -1 -11  10 2825.71 313.418   4
  -1 -11  11 2727.86 310.517   4
   1  11  11 2855.11 218.624   2
   1  11  11 2862.45 315.197   3
   1  11  12 3423.23 354.035   3
  -1 -11  12 2995.80 341.214   4
   1  11  13 4106.40 397.529   3
  -1 -11  13 3942.83 400.765   4
  -1 -11  14 992.547 245.136   4
   1  11  14 892.529 229.808   3
  -1 -11  15 2971.17 358.713   4
   1  11  15 3299.88 387.481   3
  -1 -11  16 1880.69 307.797   4
   1  11  16 2077.75 313.993   3
  -1 -11  17 368.612 191.105   4
   1  11  17 623.714 219.698   3
  -1 -11  18 2124.18 342.516   4
   1  11  18 2156.05 331.999   3
   1  11  19 665.351 243.136   3
  -1 -11  19 483.444 256.683   4
   1  11  20 2577.81 379.087   3
  -1 -11  20 1986.70 348.055   4
  -1 -11  21 220.466 248.721   4
  -1  12  20 1076.90 321.358   3
   1 -12  19 446.351 224.377   4
  -1  12  19 954.726 290.209   3
  -1  12  18 1836.15 314.263   3
   1 -12  18 1332.34 270.410   4
   1 -12  17 500.026 217.806   4
  -1  12  17 678.166 235.326   3
   1 -12  16 1327.82 257.572   4
  -1  12  16 1475.68 295.624   3
   1 -12  15-98.5568 168.933   4
  -1  12  15-416.269 222.212   3
  -1  12  14 652.248 221.665   3
   1 -12  14 676.431 212.576   4
   1 -12  13 45.5859 146.812   4
  -1  12  13 32.4155 168.123   3
  -1 -12 -12 735.524 210.303   1
   1 -12  12 505.714 181.812   4
  -1  12  12 911.740 218.769   3
  -1 -12 -11 35.7967 162.650   1
  -1  12  11 142.930 151.786   3
   1 -12  11 243.889 165.125   4
  -1 -12 -10 659.100 198.715   1
  -1  12  10 658.762 177.335   3
   1 -12  10 672.797 189.187   4
  -1 -12  -9-116.219 183.252   1
   1 -12   9 30.2815 154.160   4
  -1  12   9 125.883 94.3869   2
  -1  12   9 360.335 158.405   3
  -1 -12  -8 2661.68 295.335   1
  -1  12   8 2828.94 270.821   3
   1 -12   8 3072.15 313.056   4
  -1  12   8 2846.98 228.009   2
   1 -12   7 6141.41 412.466   4
  -1  12   7 5858.91 363.457   3
  -1  12   7 6458.12 338.545   2
  -1  12   6 822.532 155.595   2
  -1  12   6 1095.86 179.716   3
   1 -12   6 731.260 176.860   4
  -1  12   5 10947.1 456.358   3
   1 -12   5 11057.2 539.806   4
  -1  12   5 11019.6 446.391   2
   1 -12   4 11115.4 540.873   4
  -1  12   4 10721.9 438.067   3
  -1  12   3 27431.5 684.092   3
   1 -12   3 27848.8 846.293   4
  -1  12   2 2283.33 202.130   3
  -1 -12  -2 2364.92 300.773   4
   1 -12   2 2254.60 263.436   4
  -1  12   1 1056.16 146.350   3
  -1 -12  -1 1011.83 216.645   4
   1 -12   1 891.652 195.760   4
  -1 -12   0 3717.35 345.467   4
   1 -12   0 3844.30 330.950   4
  -1  12   0 4083.20 247.164   3
  -1 -12   1 946.014 212.009   4
   1  12   1 865.935 174.684   2
  -1 -12   2 1903.82 256.199   4
   1  12   2 2374.46 248.767   2
   1  12   2 2030.22 215.774   3
   1  12   3 26093.9 761.799   2
   1  12   3 26098.5 747.005   3
  -1 -12   3 26687.1 873.715   4
   1  12   4 10663.7 480.875   3
   1  12   4 11024.0 485.795   2
  -1 -12   4 11251.7 571.250   4
  -1 -12   5 11172.4 574.237   4
   1  12   5 10007.0 479.014   3
   1  12   5 11188.0 488.522   2
   1  12   6 950.446 184.779   2
  -1 -12   6 1142.94 227.572   4
   1  12   6 1054.58 210.731   3
   1  12   7 6146.32 355.735   2
  -1 -12   7 5679.19 427.328   4
   1  12   7 6002.98 391.089   3
  -1 -12   8 2777.91 326.914   4
   1  12   8 2959.53 256.893   2
   1  12   8 2620.86 278.018   3
  -1 -12   9 146.346 160.440   4
   1  12   9 198.616 115.074   2
   1  12   9 123.361 137.621   3
   1  12  10 580.567 170.293   3
   1  12  10 499.634 135.687   2
  -1 -12  11-100.433 181.963   4
   1  12  11-75.0435 163.104   3
  -1 -12  12 572.939 217.681   4
   1  12  12 599.740 195.716   3
   1  12  13 276.314 193.670   3
  -1 -12  13 199.140 184.836   4
  -1 -12  14 639.641 226.412   4
   1  12  14 791.799 222.546   3
  -1 -12  15-183.670 188.167   4
   1  12  15-174.203 212.867   3
  -1 -12  16 1696.76 297.222   4
   1  12  16 1893.66 328.276   3
   1  12  17 641.398 259.038   3
  -1 -12  17 693.663 223.291   4
  -1 -12  18 1670.53 316.298   4
   1  12  18 1485.20 304.537   3
   1  12  19 968.737 276.250   3
  -1 -12  19 170.681 232.974   4
  -1 -12  20 837.257 272.125   4
   1  12  20 745.300 284.741   3
  -1  13  20-120.688 262.536   3
  -1  13  19 363.120 247.961   3
   1 -13  18 71.7293 188.280   4
  -1  13  18 204.765 190.523   3
  -1  13  17 374.200 226.471   3
   1 -13  17 188.640 182.298   4
   1 -13  16 771.061 235.233   4
  -1  13  16 893.079 266.654   3
  -1  13  15-54.8473 202.920   3
   1 -13  15-102.238 213.926   4
   1 -13  14 541.691 204.456   4
  -1  13  14 617.579 228.949   3
  -1  13  13 137.632 176.494   3
   1 -13  13 37.0252 168.482   4
  -1  13  12 1012.85 232.929   3
   1 -13  12 376.413 165.025   4
  -1  13  11 1079.98 233.270   3
   1 -13  11 968.951 227.888   4
   1 -13  10 825.283 217.317   4
  -1  13  10 717.761 204.173   3
  -1  13   9 322.197 162.772   3
   1 -13   9 482.608 204.872   4
  -1  13   8 351.846 132.646   2
   1 -13   8 34.7127 153.365   4
  -1  13   8 233.097 132.506   3
  -1  13   7 864.825 166.533   2
  -1  13   7 814.897 176.798   3
   1 -13   7 669.557 203.107   4
  -1  13   6 1341.87 188.408   2
   1 -13   6 1078.23 220.662   4
  -1  13   6 1035.43 179.493   3
  -1  13   5 1723.68 210.586   3
   1 -13   5 2051.06 270.410   4
  -1  13   5 1826.48 213.309   2
  -1  13   4 470.727 138.549   3
  -1  13   4 609.493 168.747   2
   1 -13   4 735.733 201.435   4
  -1  13   3 1473.67 182.192   3
   1 -13   3 1338.80 242.126   4
  -1  13   2 2230.71 209.840   3
   1 -13   2 2009.07 274.349   4
  -1 -13  -2 1792.11 266.370   4
  -1  13   1 1200.09 164.592   3
   1 -13   1 894.936 212.019   4
  -1 -13  -1 1048.80 233.381   4
  -1  13   0 3763.35 248.401   3
   1 -13   0 3380.20 334.023   4
   1  13   0 3397.30 303.988   2
  -1 -13   0 3521.03 351.081   4
   1  13   1 763.303 151.171   3
   1  13   1 896.101 177.934   2
  -1  13  -1 1152.14 157.809   3
  -1 -13   1 965.859 233.090   4
   1  13   2 2049.47 230.047   3
  -1 -13   2 2301.90 305.998   4
   1  13   2 1966.62 252.542   2
   1  13   3 1309.94 219.210   2
   1  13   3 1403.87 208.127   3
  -1 -13   3 1493.51 274.708   4
  -1 -13   4 1160.89 263.254   4
   1  13   4 975.406 200.949   3
   1  13   4 621.154 178.211   2
   1  13   5 1758.14 239.514   3
   1  13   5 1879.93 233.002   2
  -1 -13   5 1944.04 287.241   4
  -1 -13   6 1080.32 216.315   4
   1  13   6 1234.86 221.500   3
   1  13   6 1162.85 200.159   2
  -1 -13   7 485.143 201.574   4
   1  13   7 761.905 156.484   2
   1  13   7 572.370 173.294   3
   1  13   8 193.396 128.206   2
   1  13   8 278.580 142.594   3
  -1 -13   8 110.603 154.580   4
  -1 -13   9 387.931 182.974   4
   1  13   9 317.942 177.819   3
   1  13   9 561.727 156.732   2
   1  13  10 851.614 226.612   3
  -1 -13  10 1059.89 261.400   4
   1  13  11 691.294 210.398   3
  -1 -13  11 824.016 220.065   4
   1  13  12 414.134 202.902   3
  -1 -13  12 253.511 205.649   4
  -1 -13  13 164.436 206.095   4
   1  13  13 121.032 147.816   3
  -1 -13  14 329.380 203.623   4
   1  13  14 741.456 239.778   3
   1  13  15 205.219 214.442   3
  -1 -13  15-114.889 169.755   4
   1  13  16 894.033 261.918   3
  -1 -13  16 249.300 203.897   4
   1  13  17 386.718 217.055   3
  -1 -13  17-0.98691 196.116   4
  -1 -13  18-119.616 227.412   4
   1  13  18 216.922 211.022   3
  -1 -13  19 19.7853 250.637   4
   1  13  19-57.7470 203.501   3
  -1  14  19 1554.09 325.604   3
  -1  14  18 1348.45 316.826   3
  -1  14  17 4096.02 459.050   3
   1 -14  16 4469.60 469.897   4
  -1  14  16 4897.88 474.547   3
  -1  14  15 3528.66 394.393   3
   1 -14  15 3443.82 410.802   4
   1 -14  14 1735.70 301.086   4
  -1  14  14 1638.27 277.687   3
   1 -14  13 112.799 170.615   4
  -1  14  13 530.306 197.851   3
   1 -14  12 645.939 210.649   4
  -1  14  12 513.227 192.495   3
   1 -14  11 476.214 193.674   4
  -1  14  11 1064.28 223.658   3
  -1  14  10 37.8772 158.623   3
   1 -14  10 301.659 183.454   4
   1 -14   9 152.267 153.213   4
  -1  14   9 197.422 150.377   3
   1 -14   8-156.328 183.189   4
  -1  14   8 5.11602 134.034   3
  -1  14   7-49.8700 132.831   3
  -1  14   7 75.3818 118.357   2
   1 -14   7-129.638 168.155   4
  -1  14   6 313.804 133.187   3
   1 -14   6 167.462 156.954   4
  -1  14   6 386.764 151.660   2
  -1  14   5 333.130 134.223   3
  -1  14   5 283.242 144.829   2
   1 -14   5 594.103 186.324   4
   1 -14   4 1764.58 276.897   4
  -1  14   4 1643.77 220.349   2
  -1  14   4 1584.58 198.154   3
  -1  14   3 3809.70 278.840   3
  -1  14   3 3718.10 309.507   2
   1 -14   3 4314.39 394.221   4
   1 -14   2 3554.94 361.891   4
  -1  14   2 3283.22 252.716   3
   1 -14   1 2958.38 333.510   4
  -1 -14  -1 3167.84 367.313   4
  -1  14   1 3053.05 239.596   3
   1  14  -1 2946.66 311.054   2
  -1  14   0 1015.04 156.917   3
   1  14   0 665.199 177.616   2
  -1 -14   0 445.053 203.974   4
   1  14   0 586.430 151.947   3
  -1  14  -1 3030.59 233.895   3
  -1 -14   1 3059.60 358.995   4
   1  14   1 2696.49 292.438   2
   1  14   1 2687.60 257.406   3
  -1  14  -2 3424.04 245.725   3
  -1 -14   2 3396.99 368.729   4
   1  14   2 3636.87 306.885   3
   1  14   2 3066.25 309.665   2
   1  14   3 3481.05 305.969   3
   1  14   3 3842.94 338.053   2
  -1 -14   3 4289.92 393.754   4
   1  14   4 1419.05 212.496   3
  -1 -14   4 1784.17 289.710   4
   1  14   4 1468.68 225.430   2
  -1 -14   5 384.505 198.594   4
   1  14   5 475.886 175.729   3
   1  14   5 293.292 159.889   2
   1  14   6 470.911 163.289   2
  -1 -14   6 283.121 166.718   4
   1  14   6 328.832 165.254   3
  -1 -14   7-70.0274 171.688   4
   1  14   7 221.367 141.190   2
   1  14   7-241.854 172.084   3
  -1 -14   8-312.648 216.461   4
   1  14   8-282.968 188.784   3
   1  14   8-118.552 134.977   2
   1  14   9-214.549 181.620   3
  -1 -14   9 132.233 206.538   4
  -1 -14  10 415.073 236.252   4
   1  14  10 48.4442 154.662   3
  -1 -14  11 507.048 232.321   4
   1  14  11 471.333 194.910   3
   1  14  12 572.696 194.144   3
  -1 -14  12 427.437 181.651   4
   1  14  13 234.355 206.157   3
  -1 -14  13 121.398 209.997   4
   1  14  14 1503.88 302.097   3
  -1 -14  14 1571.13 302.054   4
   1  14  15 3226.92 394.307   3
  -1 -14  15 3099.53 396.031   4
  -1 -14  16 4511.18 489.418   4
   1  14  16 5218.16 493.376   3
  -1 -14  17 3359.07 451.153   4
   1  14  17 4016.05 464.400   3
  -1 -14  18 716.380 263.737   4
   1  14  18 1252.45 314.180   3
   1 -15  15 155.392 208.873   4
  -1  15  15 32.7771 194.977   3
  -1  15  14 2166.84 323.183   3
   1 -15  14 2901.04 380.796   4
   1 -15  13 339.674 196.393   4
  -1  15  13-54.8281 185.558   3
   1 -15  12 477.331 221.154   4
  -1  15  12 217.489 184.384   3
   1 -15  11 2400.86 344.679   4
  -1  15  11 2621.55 312.306   3
  -1  15  10 1280.60 245.100   3
   1 -15  10 1270.35 269.452   4
  -1  15   9 295.801 167.418   3
   1 -15   9 191.550 188.519   4
   1 -15   8 2084.40 316.131   4
  -1  15   8 1900.62 246.454   3
  -1  15   7 445.390 158.309   3
   1 -15   7 26.5630 171.380   4
   1 -15   6 618.902 209.093   4
  -1  15   6 629.974 160.245   3
  -1  15   6 854.909 187.287   2
   1 -15   5 216.880 192.129   4
  -1  15   5 149.434 133.543   2
   1 -15   4 1006.71 240.472   4
  -1  15   4 1109.76 207.356   2
   1 -15   3 784.993 223.587   4
  -1  15   3 833.255 189.801   2
   1 -15   2 2846.10 351.856   4
   1  15  -2 2126.94 291.947   2
   1 -15   1 2136.93 321.802   4
  -1 -15  -1 1309.03 260.158   4
   1  15  -1 1616.94 264.318   2
   1  15   0 653.847 177.438   3
   1  15   0 378.282 197.896   2
  -1 -15   0 757.755 254.698   4
   1  15   1 1410.66 249.549   2
  -1 -15   1 1629.45 311.995   4
   1  15   1 1420.56 218.371   3
   1  15   2 2242.36 281.502   2
   1  15   2 2375.87 264.938   3
  -1 -15   2 2308.85 323.588   4
   1  15   3 896.876 210.784   2
   1  15   3 906.094 194.480   3
  -1 -15   3 838.461 245.409   4
   1  15   4 1143.97 207.845   3
   1  15   4 1020.60 213.338   2
  -1 -15   4 1243.21 259.959   4
   1  15   5 92.2471 128.103   3
  -1 -15   5-122.648 205.964   4
   1  15   5 140.994 139.114   2
   1  15   6 981.255 198.731   2
  -1 -15   6 685.710 211.375   4
   1  15   6 763.176 182.875   3
  -1 -15   7 307.824 184.451   4
   1  15   7 133.953 144.127   3
   1  15   7 354.723 165.359   2
  -1 -15   8 2118.23 327.041   4
   1  15   8 1583.19 250.740   3
   1  15   9 9.04439 169.523   3
  -1 -15   9 183.179 204.995   4
   1  15  10 1098.16 235.432   3
  -1 -15  10 1057.40 257.322   4
   1  15  11 2437.43 336.122   3
  -1 -15  11 2093.53 325.836   4
   1  15  12 596.094 222.907   3
  -1 -15  12 456.402 254.048   4
  -1 -15  13 524.152 227.609   4
   1  15  13 52.1460 160.971   3
  -1 -15  14 2491.60 374.779   4
   1  15  14 2666.42 371.397   3
  -1 -15  15 294.113 256.966   4
   1  15  15 315.130 238.853   3
  -1 -15  16 1573.59 361.779   4
   1  15  16 1521.97 339.251   3
   1  15  17 350.010 276.384   3
   1 -16  13 1588.31 300.422   4
   1 -16  12 1434.22 293.613   4
   1 -16  11 181.121 181.216   4
   1 -16  10 1234.51 277.812   4
   1 -16   9 1176.11 271.565   4
   1 -16   8 906.259 253.644   4
   1 -16   7 612.785 225.897   4
   1 -16   6 506.280 198.975   4
  -1  16   5 158.113 150.351   2
   1 -16   5-9.18820 181.539   4
  -1  16   4 716.335 189.146   2
   1 -16   4 318.934 204.382   4
  -1  16   3 525.151 167.818   2
   1 -16   3 363.971 189.329   4
   1  16  -3 207.572 198.417   2
  -1  16   2 219.432 170.802   2
   1 -16   2 592.573 232.458   4
   1  16  -2 129.440 167.724   2
   1  16  -1 554.637 218.316   2
   1  16   0 93.2331 161.410   2
   1  16   0 269.645 147.454   3
  -1 -16   0 421.352 215.524   4
   1  16   1 219.056 156.087   2
  -1 -16   1 528.531 238.419   4
   1  16   1 460.622 157.979   3
   1  16   2 359.981 187.037   2
   1  16   2 380.635 163.559   3
  -1 -16   2 258.236 192.843   4
   1  16   3 66.6860 161.206   2
   1  16   3 223.486 150.919   3
  -1 -16   4 199.128 208.378   4
   1  16   4 413.748 160.325   3
   1  16   4 305.603 176.005   2
   1  16   5 164.214 141.074   3
  -1 -16   5-207.690 205.585   4
   1  16   5-27.7238 150.948   2
   1  16   6 676.672 200.561   2
  -1 -16   6 428.571 199.551   4
   1  16   6 300.472 165.997   3
  -1 -16   7 772.665 257.963   4
   1  16   7 479.742 181.851   3
  -1 -16   8 780.985 247.978   4
   1  16   8 782.995 215.976   3
  -1 -16   9 1466.94 293.245   4
   1  16   9 1103.38 257.663   3
  -1 -16  10 1162.30 275.999   4
   1  16  10 1161.88 242.411   3
   1  16  11 426.237 211.548   3
  -1 -16  11 610.765 263.358   4
   1  16  12 1713.62 309.127   3
  -1 -16  12 1396.87 285.195   4
  -1 -16  13 2300.28 391.039   4
   1  16  13 1999.05 322.045   3
   1  16  14 1102.76 281.873   3
  -1 -16  14 920.455 286.247   4
   1  16  15 1071.79 296.247   3
  -1 -16  15 829.397 274.500   4
   1  16  16 1205.12 320.805   3
   1 -17  11 1321.29 294.374   4
   1 -17  10-218.818 184.397   4
   1 -17   9 439.556 224.079   4
   1 -17   8 2883.43 387.357   4
   1 -17   7 954.738 270.575   4
   1 -17   6 2038.82 333.394   4
   1 -17   5 1054.11 255.093   4
   1  17  -5 644.030 201.904   2
  -1  17   4 285.993 171.910   2
   1  17  -4 67.6556 150.114   2
   1 -17   4 90.0604 172.166   4
   1  17  -3 836.198 236.504   2
  -1  17   3 710.234 197.503   2
   1 -17   3 977.826 263.903   4
   1  17  -2 277.719 199.200   2
  -1  17   2 89.2116 154.340   2
  -1  17   1 1017.77 240.054   2
   1  17  -1 1055.64 246.179   2
   1  17   0 12.9970 155.723   2
   1  17   1 1109.51 247.403   2
  -1 -17   1 1121.42 290.507   4
   1  17   2 49.9541 163.499   2
  -1 -17   2 78.8586 209.561   4
   1  17   3 776.753 219.408   2
  -1 -17   3 617.294 209.400   4
  -1 -17   4 170.579 196.972   4
   1  17   4 101.192 160.861   2
   1  17   5 638.535 216.993   2
  -1 -17   5 798.406 263.580   4
  -1 -17   6 2194.88 369.175   4
  -1 -17   7 1248.49 300.097   4
  -1 -17   8 2274.03 364.588   4
  -1 -17   9 317.525 193.485   4
  -1 -17  10 52.2742 214.449   4
  -1 -17  11 1122.64 288.497   4
  -1 -17  12-216.594 255.690   4
  -1 -17  13 450.264 228.836   4
   1 -18   9 2653.64 393.950   4
   1 -18   8 827.567 279.086   4
   1  18  -7 83.4012 193.528   2
   1 -18   7 739.346 275.673   4
   1  18  -6 89.7844 176.128   2
   1 -18   6 285.531 231.155   4
   1  18  -5 262.216 209.029   2
   1 -18   5 591.790 257.151   4
   1 -18   4 785.091 270.741   4
   1  18  -4 832.553 248.502   2
   1  18  -3 1304.82 267.078   2
  -1  18   3 1371.29 258.286   2
   1  18  -2 1244.26 295.397   2
  -1  18   2 1377.85 263.333   2
  -1  18   1 681.634 222.400   2
   1  18  -1 746.621 252.764   2
  -1  18   0-149.129 177.468   2
   1  18   0 82.8225 195.256   2
   1  18   1 573.278 231.083   2
  -1  18  -1 607.013 224.814   2
  -1 -18   2 1467.70 346.668   4
   1  18   2 1041.00 272.304   2
  -1 -18   3 1650.91 336.799   4
   1  18   3 1412.18 271.135   2
   1  18   4 436.515 200.900   2
  -1 -18   4 773.522 271.775   4
  -1 -18   5 478.666 264.919   4
  -1 -18   6 136.029 218.615   4
  -1 -18   7 732.791 301.436   4
  -1 -18   8 235.649 227.485   4
  -1 -18   9 2341.74 369.655   4
  -1 -18  10 939.451 295.299   4
   1 -19   6 93.2816 192.959   4
   1 -19   5 126.639 211.456   4
   1  19  -4 520.174 258.118   2
   1  19  -3-166.416 182.470   2
   1  19  -2 645.143 259.210   2
  -1  19   1 1619.82 293.732   2
   1  19  -1 2037.14 341.107   2
   1  19   0 234.637 226.640   2
  -1  19   0 54.6455 167.868   2
   1  19   1 1682.83 302.127   2
  -1  19  -1 1318.51 289.597   2
   1  19   2 540.497 220.655   2
  -1  19  -2 345.864 181.425   2
   1  19   3-394.283 215.725   2
  -1 -19   3 93.1229 249.647   4
  -1 -19   4 20.2496 237.309   4
  -1 -19   5 145.419 239.205   4
  -1  20   0-160.653 196.429   2
  -1  20  -1 503.755 234.180   2
   1  20   1 594.336 244.008   2
  -2   0  -1 361.512 66.1805   2
  -2   0   1 249.162 45.6031   2
   2   0   2 149692. 1249.63   4
  -2   0  -2 152200. 1432.58   2
  -2   0   2 151624. 1322.34   2
  -2   0  -3 3792.47 151.513   3
   2   0  -3 3975.11 159.352   3
  -2   0   3 3552.09 124.651   2
  -2   0  -3 3822.60 164.811   2
   2   0   4 100993. 1114.73   1
   2   0  -4 101476. 1096.84   3
  -2   0  -4 101889. 1104.02   2
  -2   0  -4 102550. 1086.90   3
   2   0   5-0.33574 49.5966   2
   2   0   5 118.113 59.5817   1
  -2   0  -5 44.7773 53.0921   2
   2   0  -5 38.5405 48.2144   3
  -2   0  -6 162382. 1654.39   2
  -2   0   6 163172. 1619.36   1
   2   0  -6 165720. 1693.57   3
  -2   0  -6 161768. 1688.28   3
   2   0   6 163287. 1691.02   1
  -2   0   7 4432.88 197.821   1
   2   0   7 4874.81 237.870   1
  -2   0  -7 4423.10 229.984   3
  -2   0  -7 3940.23 213.760   1
  -2   0  -7 4298.13 219.426   2
   2   0  -7 4320.61 227.478   3
  -2   0  -8 16232.2 423.576   2
   2   0   8 16543.3 457.287   1
  -2   0   8 16053.6 419.987   1
  -2   0   9 724.765 118.274   1
  -2   0  -9 924.169 134.302   2
  -2   0 -10 1436.47 156.067   1
  -2   0 -11 2284.70 204.177   1
  -2   0 -12 15901.4 509.783   1
   2   0  12 15371.7 550.807   3
  -2   0  13 1521.21 201.674   3
  -2   0 -13 1580.58 183.086   1
   2   0  13 1147.30 177.136   3
  -2   0 -14 3712.08 279.035   1
  -2   0  14 3170.81 304.885   3
   2   0  14 3971.36 316.838   3
  -2   0  15 23.5660 120.467   3
  -2   0 -15-9.81456 128.857   1
   2   0  16-105.059 155.895   3
  -2   0  16-444.354 210.641   3
  -2   0 -16-224.005 134.122   1
  -2   0  17 70.2248 159.894   3
  -2   0 -17-53.5824 119.294   1
   2   0  17-78.3701 144.545   3
  -2   0  18 161.476 149.478   3
  -2   0 -18 76.1950 137.367   1
   2   0  18 156.350 201.115   3
  -2   0 -19-12.3128 150.915   1
   2   0  19-90.0710 142.577   3
  -2   0  19 49.8319 184.223   3
  -2   0  20 1273.38 288.813   3
  -2   0 -20 953.384 209.655   1
   2   0  20 1396.84 291.655   3
  -2   0 -21-171.151 179.771   1
  -2   0  21 197.093 227.121   3
   2   0  21-155.810 173.570   3
  -2   0 -22 138.208 166.901   1
  -2   0  22 874.976 281.326   3
   2   0  22 1084.61 299.925   3
   2   0  23 496.192 217.952   3
  -2   0 -23 109.267 165.776   1
  -2   0 -24-24.6347 176.982   1
   2   0  24 131.494 241.585   3
   2  -1  25 654.257 283.553   3
   2  -1  24 397.684 219.215   3
  -2   1  24 72.0927 233.629   3
  -2  -1 -24 281.147 177.570   1
  -2   1  23 29.3095 202.678   3
   2  -1  23 317.401 242.301   3
  -2  -1 -23 120.202 160.487   1
   2  -1  22 589.654 235.565   3
  -2  -1 -22 148.235 167.021   1
  -2   1  22 542.550 245.098   3
  -2  -1 -21 1262.39 245.627   1
   2  -1  21 976.811 260.272   3
  -2   1  21 1300.22 283.085   3
  -2  -1 -20 1366.67 238.086   1
   2  -1  20 1402.43 283.872   3
  -2   1  20 1815.25 300.282   3
  -2  -1 -19 21.5487 151.661   1
   2  -1  19 89.0571 148.229   3
  -2   1  19-382.943 224.494   3
   2  -1  18 1787.93 288.961   3
  -2  -1 -18 1641.09 244.580   1
  -2   1  18 1949.05 298.262   3
  -2  -1 -17 337.512 162.935   1
  -2   1  17 199.402 192.789   3
  -2   1  16 2038.05 270.065   3
   2  -1  16 1863.86 261.604   3
  -2  -1 -16 2015.76 254.773   1
  -2  -1 -15 2613.04 271.013   1
   2  -1  15 2792.11 281.035   3
  -2   1  15 2724.43 279.287   3
  -2  -1 -14-203.287 161.451   1
  -2   1  14 202.710 156.045   3
   2  -1  14-176.302 156.990   3
  -2  -1 -13 1105.64 178.817   1
  -2   1  13 856.344 186.682   3
   2  -1  13 1038.19 169.098   3
  -2   1  12 1036.73 163.096   3
   2  -1  12 1023.89 171.608   3
  -2  -1 -12 581.512 124.204   1
  -2  -1 -11 20589.5 580.997   1
  -2  -1 -10 281.751 92.9194   2
  -2  -1 -10 544.773 125.788   1
   2  -1   9 4923.02 264.120   1
  -2  -1  -9 4605.98 237.374   2
   2  -1   8 6860.53 286.349   1
   2  -1   8 6316.87 287.601   3
  -2  -1  -8 7016.92 276.325   2
  -2   1   8 6790.49 285.953   1
  -2  -1  -8 5912.44 281.063   1
  -2   1   7 7844.00 288.372   1
  -2  -1  -7 7308.99 272.859   2
   2  -1   7 8262.33 302.495   1
  -2  -1  -7 8020.21 313.929   3
  -2  -1  -6 56.6207 69.2981   3
   2   1  -6 8.99008 83.8753   3
  -2  -1  -6 70.1623 67.0266   2
   2  -1   6 147.300 77.7187   1
  -2   1   6 7.81323 64.3947   1
  -2  -1  -5 44135.0 657.109   2
   2   1  -5 46669.5 706.737   3
  -2  -1  -5 45613.2 711.913   3
   2  -1   5 44920.8 668.378   1
  -2  -1  -4 5428.65 215.402   3
  -2  -1  -4 5482.16 198.868   2
  -2   1   4 5414.93 122.340   2
  -2   1   3 93307.5 845.042   2
  -2  -1  -3 96936.5 1024.09   2
  -2  -1  -2 1177.50 90.9672   2
  -2   1   2 1294.14 72.1355   2
  -2  -1  -1 210233. 1840.17   2
  -2   1   1 206385. 1752.58   2
  -2  -1   0 17307.1 316.350   2
  -2   1   0 17443.5 307.964   2
  -2  -1   1 220399. 1872.49   2
  -2   1  -1 212668. 1881.19   2
   2   1   2 1305.33 106.088   1
  -2  -1   2 1211.16 85.6003   2
  -2   1  -2 1107.91 101.190   2
   2  -1  -2 1130.39 75.7111   3
   2   1   2 1059.38 75.7130   4
   2   1   3 96113.7 1071.54   1
  -2   1  -3 96205.7 1047.09   2
  -2   1  -3 96477.2 947.013   3
   2  -1  -3 96757.7 979.640   3
   2   1   4 4317.09 195.973   2
  -2   1  -4 4839.17 184.064   3
   2   1   4 6012.11 223.930   1
   2  -1  -4 5350.59 193.101   3
  -2   1  -4 4897.43 192.085   1
  -2   1  -4 5410.19 208.393   2
   2  -1  -4 5134.42 122.305   2
   2  -1  -5 45403.4 671.656   3
   2   1   5 42984.5 648.899   2
  -2   1  -5 45111.0 688.568   2
   2   1   5 46146.6 718.122   1
  -2   1  -5 42245.9 644.007   1
  -2   1  -5 45420.6 652.058   3
   2  -1  -5 42612.2 458.562   2
  -2   1  -6 102.813 55.3010   3
  -2   1  -6 117.949 77.4296   2
   2   1   6 34.4107 61.2951   2
  -2   1  -6 48.8951 69.8942   1
   2  -1  -6 97.6254 30.4026   2
   2   1   6-109.151 71.4006   1
   2  -1  -6-43.8656 67.1401   3
  -2  -1   6 42.4970 48.9976   1
  -2   1  -7 8161.86 295.524   3
   2   1   7 7324.23 268.853   2
   2  -1  -7 7797.89 170.630   2
   2   1   7 7625.12 310.756   1
  -2   1  -7 7824.68 295.863   2
   2  -1  -7 7973.92 305.477   3
  -2  -1   7 8442.05 259.355   1
  -2   1  -7 7602.34 281.156   1
  -2   1  -8 6975.93 288.524   2
  -2  -1   8 7327.45 268.809   1
  -2   1  -8 7393.83 303.994   3
  -2   1  -8 6661.97 278.366   1
  -2  -1   9 5004.74 236.227   1
  -2   1  -9 4107.85 225.325   1
  -2  -1  10 701.328 112.899   1
  -2   1 -10 78.0485 92.2273   1
  -2   1 -11 20008.7 533.010   1
  -2   1 -12 892.935 132.359   1
   2   1  13 652.318 146.703   3
  -2   1 -13 1026.44 146.059   1
  -2  -1  13 859.057 168.572   3
  -2  -1  14-138.714 130.031   3
   2  -1 -14-9.25486 65.1696   2
  -2   1 -14-190.682 134.318   1
  -2  -1  15 2827.67 295.127   3
  -2   1 -15 3043.20 257.164   1
   2   1  15 2430.07 267.479   3
  -2   1 -16 2033.82 230.874   1
   2   1  16 1560.01 234.548   3
  -2  -1  16 1450.03 238.198   3
  -2   1 -17 580.306 142.779   1
   2   1  17 560.451 176.826   3
  -2  -1  17 432.796 181.772   3
  -2  -1  18 2144.03 306.432   3
  -2   1 -18 1954.19 243.129   1
   2   1  18 2013.02 288.936   3
   2   1  19 0.61013 180.329   3
  -2   1 -19-141.130 152.557   1
  -2  -1  19 5.69646 187.521   3
  -2  -1  20 1520.66 271.676   3
  -2   1 -20 1650.48 241.648   1
   2   1  20 1243.14 250.732   3
   2   1  21 1706.07 322.935   3
  -2   1 -21 1419.52 231.205   1
   2   1  22 291.669 216.676   3
  -2   1 -22 414.966 152.519   1
   2   1  23 240.108 230.305   3
  -2   1 -23 5.80008 149.925   1
   2   1  24 214.924 227.454   3
   2  -2  25 321.349 267.918   3
  -2  -2 -25 108.730 194.868   1
  -2   2  24-352.836 293.329   3
   2  -2  24 445.067 274.089   3
  -2  -2 -24-14.9410 148.659   1
  -2  -2 -23 515.490 205.593   1
  -2   2  23 538.799 248.983   3
   2  -2  23 650.281 249.807   3
  -2  -2 -22 63.2657 178.753   1
   2  -2  22 9.81582 175.182   3
  -2   2  22 597.419 237.308   3
  -2  -2 -21 360.281 185.942   1
  -2   2  21 948.805 240.375   3
   2  -2  21 407.641 228.315   3
   2  -2  20-42.4091 207.626   3
  -2   2  20-29.3481 154.282   3
  -2  -2 -20 29.2972 174.330   1
   2  -2  19 1431.33 254.535   3
  -2  -2 -19 1240.43 220.979   1
  -2   2  19 983.516 227.705   3
  -2   2  18-247.686 175.351   3
  -2  -2 -18-29.3949 119.128   1
   2  -2  18 270.986 169.703   3
   2  -2  17 553.051 204.597   3
  -2  -2 -17 403.506 150.079   1
   2  -2  16 870.344 215.187   3
  -2  -2 -16 584.292 173.598   1
   2  -2  15 177.554 120.615   3
  -2  -2 -15-77.6128 156.621   1
  -2   2  15 5.96292 119.537   3
  -2   2  14 7261.22 425.872   3
   2  -2  14 7654.43 419.595   3
  -2  -2 -14 7673.26 425.150   1
  -2   2  13 1991.00 238.496   3
   2  -2  13 1755.27 226.079   3
  -2  -2 -13 1786.84 221.333   1
   2  -2  12 15247.9 540.368   3
  -2  -2 -12 15245.1 537.913   1
  -2   2  12 15197.6 563.452   3
  -2   2  11 1208.09 176.467   3
  -2  -2 -11 1076.96 158.926   1
  -2  -2 -11 1184.27 137.395   2
  -2  -2 -10 28306.8 691.527   1
  -2   2  10 28863.4 709.110   3
  -2  -2  -9 7794.36 291.959   2
  -2  -2  -9 6990.66 334.399   1
   2  -2   9 7117.94 316.856   3
   2  -2   8 10398.6 339.174   1
   2  -2   8 9172.24 330.432   3
  -2   2   8 8427.88 341.213   3
  -2  -2  -8 9749.51 311.675   2
   2  -2   7 4030.10 209.313   1
   2  -2   7 3778.64 205.263   3
  -2  -2  -7 3992.58 195.292   2
  -2   2   7 3542.35 210.444   3
  -2  -2  -6 2564.59 153.476   2
  -2  -2  -6 2434.74 182.309   3
   2   2  -6 2888.55 190.432   3
   2  -2   6 2467.93 155.463   3
  -2   2   6 2481.05 163.201   3
  -2   2   5 1056.02 109.753   1
  -2  -2  -5 1313.84 109.043   2
   2  -2   5 936.393 95.3473   3
  -2  -2  -5 895.823 110.596   3
  -2   2   5 1002.52 108.282   3
  -2   2   4 93802.7 1041.94   3
   2  -2   4 94720.4 983.906   3
  -2   2   3 1566.66 96.0612   3
  -2  -2  -3 1687.99 119.677   2
   2  -2   3 1896.30 93.3597   3
  -2  -2  -2 53631.8 684.773   2
   2  -2   2 52726.2 520.969   3
   2  -2   2 54133.7 507.604   4
  -2   2   2 54901.2 578.203   2
  -2   2   2 51547.2 577.722   3
  -2   2   1 351.108 54.4896   2
  -2  -2  -1 570.055 80.7152   2
  -2   2   0 136.844 56.0153   2
  -2  -2   0 331.297 73.6920   2
   2   2   0 222.028 67.1935   4
  -2  -2   1 365.924 63.7593   2
   2  -2  -1 493.506 42.1837   3
   2   2   1 562.060 91.2525   1
   2   2   1 549.709 76.3605   4
   2   2   2 55058.5 722.859   1
   2   2   2 53556.9 676.169   4
   2  -2  -2 52680.7 580.484   3
  -2   2  -2 53839.9 523.123   3
  -2   2  -3 1828.22 90.4267   3
   2   2   3 1639.45 111.541   4
   2   2   3 1891.56 136.132   1
   2  -2  -3 1768.85 103.350   3
   2   2   4 102229. 1175.59   1
  -2   2  -4 99612.5 999.567   3
   2   2   4 94748.2 1072.60   2
   2  -2  -4 99713.6 1069.29   3
  -2   2  -4 94718.7 1045.59   1
  -2   2  -5 1168.46 97.0025   3
   2  -2  -5 1095.70 102.314   3
  -2   2  -5 1265.08 111.445   1
   2   2   5 1039.77 107.018   2
   2   2   5 1346.42 140.810   1
  -2   2  -6 3144.56 168.350   3
  -2   2  -6 2568.85 149.658   1
   2   2   6 2545.64 153.592   2
   2   2   6 3027.96 190.195   1
   2  -2  -6 3204.20 183.364   3
  -2  -2   6 2964.31 133.235   1
  -2   2  -7 4073.61 208.638   3
  -2   2  -7 3568.64 187.432   1
   2   2   7 3430.30 193.925   2
  -2  -2   7 3801.95 165.026   1
   2  -2  -7 4005.05 218.310   3
   2   2   8 8774.95 294.964   2
  -2   2  -8 9865.00 316.029   1
  -2  -2   8 9610.39 281.431   1
  -2   2  -8 9186.15 329.577   3
   2   2   9 7620.25 288.623   2
  -2   2  -9 7727.59 287.294   1
   2  -2  -9 7043.68 139.125   2
   2  -2  -9 7216.76 137.828   2
   2  -2 -10 28678.8 359.974   2
   2  -2 -10 29309.6 355.554   2
  -2   2 -10 28737.7 604.864   1
  -2  -2  11 1257.76 133.989   1
   2  -2 -11 1196.61 66.7430   2
  -2   2 -11 971.629 132.794   1
   2  -2 -11 1175.29 72.3643   2
   2  -2 -12 15337.7 284.382   2
  -2   2 -12 14745.2 457.396   1
   2  -2 -13 1471.41 95.9479   2
   2   2  13 1350.91 199.573   3
  -2   2 -13 1624.25 170.612   1
  -2   2 -14 7685.18 360.581   1
   2   2  14 6634.07 411.341   3
   2  -2 -14 7207.71 214.004   2
  -2   2 -15 60.6945 100.503   1
   2   2  15-553.758 237.316   3
  -2   2 -16 691.322 154.402   1
   2   2  16 70.4211 193.358   3
   2   2  17 307.195 173.251   3
  -2   2 -17 407.947 124.522   1
  -2   2 -18-60.0291 131.947   1
   2   2  18-175.403 166.510   3
  -2   2 -19 1018.91 181.899   1
   2   2  19 1214.67 248.991   3
  -2   2 -20-118.317 148.048   1
   2   2  20-58.5234 198.802   3
  -2   2 -21 748.405 182.737   1
   2   2  21 863.834 274.897   3
  -2   2 -22 291.909 147.437   1
   2   2  22 398.756 205.849   3
   2   2  23 633.625 265.892   3
   2   2  24 67.5913 243.365   3
  -2  -3 -25 672.059 238.713   1
   2  -3  25 880.965 326.020   3
  -2  -3 -24 103.938 175.744   1
  -2   3  24 453.169 279.770   3
   2  -3  24 402.557 257.777   3
  -2  -3 -23 1021.21 267.967   1
   2  -3  23 1469.27 291.161   3
  -2   3  23 1100.97 314.801   3
  -2  -3 -22-33.7642 210.475   1
  -2   3  22 467.000 249.237   3
   2  -3  22-46.9649 188.483   3
  -2   3  21-271.857 226.053   3
   2  -3  21-323.489 232.788   3
  -2  -3 -21-192.760 161.728   1
   2  -3  20 54.2394 193.853   3
  -2   3  20 243.460 173.544   3
  -2  -3 -20 107.327 161.022   1
  -2  -3 -19 351.756 184.368   1
  -2   3  19 422.460 186.112   3
   2  -3  19 834.702 241.217   3
   2  -3  18 35.7077 171.319   3
  -2  -3 -18-47.0182 145.877   1
  -2   3  18-166.524 201.140   3
  -2   3  17 371.824 203.652   3
  -2  -3 -17 701.768 177.074   1
   2  -3  16 1902.96 262.805   3
  -2  -3 -16 1304.24 220.468   1
  -2   3  16 1351.59 259.067   3
   2  -3  15 5376.45 373.132   3
  -2   3  15 4977.14 390.030   3
  -2  -3 -15 4519.58 358.016   1
  -2  -3 -14 250.594 138.251   1
   2  -3  14 155.530 143.361   3
  -2   3  14 205.426 172.925   3
   2  -3  13 26897.1 748.840   3
  -2  -3 -13 26300.2 770.538   1
  -2   3  13 26929.3 785.443   3
  -2  -3 -12 1165.38 179.156   1
   2  -3  12 1320.30 182.120   3
  -2   3  12 1212.97 193.668   3
  -2  -3 -12 1260.18 137.229   2
  -2  -3 -11 16466.8 560.385   1
  -2  -3 -11 17448.9 451.236   2
  -2   3  11 17430.7 573.880   3
  -2  -3 -10 3863.72 265.987   1
   2  -3  10 3983.00 231.333   1
  -2   3  10 4096.46 277.720   3
  -2  -3 -10 3565.98 205.235   2
  -2  -3  -9 13537.3 373.716   2
   2  -3   9 12793.5 413.274   3
  -2   3   9 12426.8 444.790   3
   2  -3   9 13971.0 397.767   1
  -2   3   8 2973.14 224.126   3
   2  -3   8 3081.02 202.890   3
  -2  -3  -8 2961.86 177.302   2
  -2  -3  -7 3450.67 186.357   2
  -2   3   7 3387.70 215.336   3
   2  -3   6 4013.70 188.090   3
  -2  -3  -6 4183.80 198.717   2
  -2   3   6 3748.65 201.800   3
  -2  -3  -5 6947.42 233.384   2
  -2   3   5 6638.62 265.801   1
   2  -3   5 6164.34 204.339   3
  -2   3   5 6143.75 234.199   3
  -2   3   4 8913.05 162.888   2
   2  -3   4 8569.38 211.227   3
  -2   3   4 8559.30 248.571   3
  -2   3   3 4374.36 155.462   3
  -2  -3  -3 4680.72 185.199   2
   2  -3   3 4473.23 124.129   3
  -2   3   3 4581.40 132.426   2
   2  -3   3 4899.49 150.898   4
  -2  -3  -2 20201.5 400.555   2
   2  -3   2 19384.8 297.673   4
  -2   3   2 18866.9 296.266   3
   2  -3   1 117265. 1069.39   4
   2   3  -1 124414. 1298.49   4
  -2  -3  -1 122534. 1261.24   2
  -2   3   1 116821. 997.071   3
  -2   3   0 175.754 39.2962   4
   2   3   0 273.037 65.0917   1
  -2  -3   0 74.2038 59.5770   2
   2   3   0 116.382 65.5082   4
   2   3   1 122273. 1236.04   1
   2  -3  -1 118163. 1004.90   3
   2   3   1 120325. 1268.00   4
  -2   3  -1 120641. 1071.70   4
  -2   3  -2 19889.6 302.104   4
   2   3   2 20151.0 411.761   4
  -2  -3   2 19155.9 311.548   1
   2  -3  -2 20081.7 310.027   3
   2   3   2 20227.7 414.521   1
   2   3   3 4794.03 209.139   1
   2   3   3 4272.78 183.466   2
   2  -3  -3 4595.36 162.690   3
   2   3   3 4696.01 202.847   4
  -2   3  -3 4815.38 132.586   3
   2   3   4 9505.08 302.192   4
   2   3   4 8738.06 266.886   2
  -2   3  -4 9453.58 224.595   3
   2   3   4 9369.10 304.279   1
   2  -3  -4 9942.81 271.303   3
   2  -3  -5 6920.31 246.806   3
   2   3   5 6624.79 241.099   2
  -2   3  -5 6473.98 210.165   3
   2   3   5 6903.52 285.115   1
  -2   3  -6 3792.37 178.700   1
  -2  -3   6 4358.75 147.101   1
   2  -3  -6 4764.66 226.422   3
   2   3   6 3794.68 197.392   2
  -2   3  -6 4387.75 195.641   3
  -2  -3   7 3440.58 140.868   1
   2   3   7 3454.29 187.109   2
   2  -3  -7 3594.86 220.068   3
  -2   3  -7 3746.05 185.797   1
  -2   3  -7 3593.75 200.797   3
  -2  -3   8 2696.28 145.516   1
  -2   3  -8 2916.14 170.567   1
   2   3   8 2895.13 176.351   2
  -2   3  -9 13142.0 359.951   1
  -2  -3   9 14173.6 334.145   1
   2   3   9 12991.5 369.232   2
   2   3  10 4068.32 214.451   2
  -2  -3  10 4296.79 196.707   1
  -2   3 -10 3567.39 200.533   1
  -2  -3  11 18875.5 442.408   1
  -2   3 -11 16745.5 452.445   1
  -2  -3  12 1078.64 122.524   1
  -2   3 -12 1236.77 143.966   1
   2   3  13 26351.0 793.451   3
  -2   3 -13 27097.2 631.996   1
   2   3  14-202.022 176.679   3
  -2   3 -14 140.127 88.5015   1
  -2   3 -15 5222.95 301.939   1
   2   3  15 4696.34 374.269   3
   2   3  16 953.969 202.741   3
  -2   3 -16 1451.54 189.073   1
   2   3  17 373.162 161.383   3
  -2   3 -17 549.634 137.615   1
   2   3  18-300.514 176.804   3
  -2   3 -18-259.383 149.828   1
  -2   3 -19 632.419 147.349   1
   2   3  19 552.311 202.907   3
  -2   3 -20 438.942 148.558   1
   2   3  20-87.5550 216.849   3
  -2   3 -21-50.3122 128.495   1
   2   3  21-296.216 229.824   3
   2   3  22 354.183 223.789   3
   2   3  23 1114.22 291.537   3
   2   3  24 362.466 276.509   3
  -2   4  24 2622.95 406.733   3
  -2  -4 -24 3333.05 424.163   1
  -2   4  23 142.425 189.373   3
  -2  -4 -23 307.530 221.184   1
  -2   4  22 1329.73 309.359   3
   2  -4  22 864.512 233.771   3
  -2  -4 -22 1110.05 250.486   1
  -2   4  21 382.929 246.082   3
  -2  -4 -21 432.589 209.537   1
   2  -4  21 84.6278 152.957   3
   2  -4  20-173.816 182.998   3
  -2   4  20 134.688 194.694   3
  -2  -4 -20-54.0447 169.207   1
  -2   4  19 3148.60 352.315   3
  -2  -4 -19 3147.47 344.752   1
   2  -4  19 3198.64 351.900   3
  -2  -4 -18 528.046 195.135   1
   2  -4  18 735.538 218.052   3
  -2  -4 -17 1722.34 250.261   1
  -2   4  17 1571.17 280.066   3
   2  -4  17 2192.31 287.566   3
  -2  -4 -16 23.2345 171.495   1
   2  -4  16 162.881 156.258   3
  -2   4  16-28.6319 179.835   3
  -2   4  15 6439.91 427.668   3
  -2  -4 -15 6655.44 425.157   1
   2  -4  15 6775.04 408.711   3
  -2  -4 -14 7510.54 443.818   1
   2  -4  14 8157.06 429.514   3
  -2   4  14 7779.04 442.100   3
  -2  -4 -13 3894.58 321.439   1
  -2  -4 -13 3605.33 214.013   2
   2  -4  13 3427.75 275.109   3
  -2   4  13 3924.58 314.994   3
   2  -4  12 1359.38 182.266   3
  -2  -4 -12 1375.69 137.016   2
  -2   4  12 1122.84 197.808   3
  -2  -4 -12 1215.33 184.957   1
  -2   4  11 3469.42 270.812   3
  -2  -4 -11 3386.07 275.267   1
  -2  -4 -11 3823.48 206.120   2
  -2   4  10 3639.58 256.260   3
  -2  -4 -10 3875.95 203.168   2
  -2  -4  -9 4428.61 212.529   2
  -2   4   9 4325.42 267.519   3
   2  -4   9 4301.40 240.135   3
  -2  -4  -8 5053.35 221.403   2
   2  -4   8 4778.07 236.916   3
  -2   4   8 4638.37 267.660   3
   2  -4   7 6922.70 264.832   3
  -2   4   7 6101.01 282.732   3
  -2  -4  -7 6862.47 254.397   2
  -2  -4  -6 5509.47 225.124   2
  -2   4   6 5065.70 238.703   3
   2  -4   6 5336.24 212.073   3
  -2  -4  -5 824.084 108.525   2
   2  -4   5 938.998 110.876   4
  -2   4   5 545.930 47.6050   2
  -2   4   5 616.843 99.6812   3
   2  -4   5 715.988 86.9347   3
  -2   4   4 19830.7 408.978   3
   2  -4   4 20588.5 400.545   4
   2  -4   3 2948.72 139.832   4
  -2   4   3 2764.87 133.355   3
   2  -4   2 3732.10 150.423   4
  -2  -4  -2 4116.47 191.595   2
  -2   4   2 4023.61 134.978   3
   2   4  -2 4199.79 214.289   4
   2   4  -1 3840.41 150.675   1
  -2   4   1 3887.54 168.313   4
  -2   4   1 3511.71 105.555   3
   2  -4   1 3627.43 148.623   4
   2   4  -1 4108.95 211.477   4
   2   4   0 5162.21 229.126   4
   2   4   0 5023.66 184.720   1
  -2  -4   0 4789.64 186.723   1
  -2   4   0 5091.17 175.436   4
  -2  -4   1 3483.18 137.283   1
   2   4   1 3455.68 166.758   1
  -2   4  -1 3802.00 147.295   4
   2  -4  -1 3549.81 105.554   3
   2   4   1 3876.47 197.587   4
   2   4   2 4500.09 199.441   1
  -2   4  -2 3936.05 152.041   4
  -2  -4   2 4080.37 134.507   1
   2   4   2 3834.89 202.840   4
   2   4   2 3717.26 181.566   2
   2  -4  -2 4231.21 141.681   3
   2   4   3 3205.94 181.090   1
  -2  -4   3 3046.88 106.635   1
   2  -4  -3 3206.61 141.107   3
   2   4   3 3081.26 182.623   4
   2   4   3 3050.60 168.955   2
  -2   4  -3 2913.61 102.737   3
  -2  -4   4 20190.9 290.018   1
   2   4   4 19966.0 436.218   2
   2  -4  -4 21814.7 423.040   3
   2   4   4 21206.7 499.105   1
   2   4   4 22401.3 509.940   4
  -2   4  -4 21357.5 350.407   3
   2  -4  -5 513.692 94.5553   3
  -2   4  -5 815.794 88.4432   3
   2   4   5 815.574 130.865   4
   2   4   5 661.815 110.677   2
   2   4   6 5350.69 231.871   2
  -2   4  -6 5107.58 199.169   1
  -2  -4   6 5120.75 133.518   1
   2  -4  -6 5525.83 249.326   3
  -2   4  -6 5461.96 212.940   3
  -2   4  -7 6990.24 258.849   3
  -2  -4   7 6712.56 169.475   1
  -2   4  -7 6370.31 228.418   1
   2   4   7 6788.79 258.545   2
  -2   4  -8 4837.15 207.418   1
   2   4   8 4450.12 221.879   2
  -2   4  -8 5214.46 248.672   3
  -2  -4   8 5113.52 158.367   1
   2   4   9 4349.38 220.419   2
  -2   4  -9 4323.68 204.283   1
  -2  -4   9 4744.34 171.238   1
  -2   4 -10 3160.60 182.409   1
   2   4  10 3645.12 202.613   2
  -2  -4  10 3693.73 161.456   1
  -2  -4  11 3746.62 178.110   1
   2   4  11 3362.68 198.432   2
  -2   4 -11 3148.09 190.387   1
   2   4  12 1028.11 175.039   3
  -2  -4  12 1285.79 118.307   1
  -2   4 -12 1232.11 138.671   1
  -2  -4  13 4032.96 217.322   1
  -2   4 -13 3617.59 221.829   1
   2   4  13 3786.97 322.363   3
   2   4  14 7354.23 448.191   3
  -2   4 -14 7750.48 334.824   1
   2   4  15 6786.42 463.487   3
  -2   4 -15 7036.88 328.963   1
   2   4  16-505.121 224.068   3
  -2   4 -16 43.2959 96.0259   1
   2   4  17 1709.17 264.703   3
  -2   4 -17 1712.38 188.017   1
  -2   4 -18 214.937 114.827   1
   2   4  18 69.4387 146.706   3
   2   4  19 2834.95 345.980   3
  -2   4 -19 3108.60 261.948   1
   2   4  20-268.460 201.053   3
   2   4  21 27.5652 217.264   3
   2   4  22 1314.01 323.656   3
   2   4  23 693.252 291.059   3
   2   4  24 2712.16 399.523   3
  -2  -5 -24 498.841 241.206   1
  -2   5  23 824.624 293.906   3
  -2  -5 -23 1208.99 311.061   1
  -2  -5 -22 1313.52 280.277   1
  -2   5  22 894.418 261.507   3
  -2  -5 -21 192.616 177.350   1
  -2   5  21 87.5506 169.276   3
  -2   5  20 178.165 216.592   3
  -2  -5 -20 315.710 182.350   1
  -2   5  19 617.224 235.534   3
  -2  -5 -19 547.082 206.838   1
  -2  -5 -18-212.168 208.448   1
  -2   5  18 114.109 157.994   3
   2  -5  18 355.584 190.617   3
   2  -5  17 797.217 204.268   3
  -2   5  17 827.131 239.995   3
  -2  -5 -17 381.446 168.195   1
   2  -5  16 591.279 189.416   3
  -2  -5 -16 281.912 171.973   1
  -2   5  16 520.484 213.975   3
   2  -5  15 4687.38 346.763   3
  -2   5  15 4340.48 359.416   3
  -2  -5 -15 4371.74 366.670   1
  -2   5  14 24.7914 151.412   3
  -2  -5 -14-207.770 165.534   1
  -2  -5 -13 1800.10 239.176   1
   2  -5  13 2055.70 225.462   3
  -2   5  13 2167.21 255.231   3
  -2  -5 -13 1973.07 156.739   2
  -2   5  12 5436.45 347.176   3
   2  -5  12 6403.15 349.987   3
  -2  -5 -12 6231.04 262.860   2
  -2  -5 -12 5483.92 369.832   1
  -2   5  11 4152.76 304.957   3
  -2  -5 -11 4496.29 322.259   1
  -2  -5 -11 4713.89 226.095   2
  -2   5  10 9074.17 405.770   3
  -2  -5 -10 10424.7 330.238   2
  -2   5   9 52.4544 107.145   3
   2  -5   9 201.624 92.6352   3
  -2  -5  -9 342.758 91.3879   2
  -2   5   8 2905.39 214.797   3
  -2  -5  -8 3635.05 192.360   2
  -2  -5  -7 26317.4 525.090   2
  -2   5   7 23483.0 567.905   3
   2  -5   6 2723.46 178.747   4
  -2   5   6 2533.67 181.427   3
  -2   5   6 2501.73 93.7875   2
  -2   5   5 20594.5 463.874   3
   2  -5   5 21523.7 467.316   4
   2  -5   4 14605.9 363.469   4
  -2  -5  -4 15241.0 386.423   2
  -2  -5  -3 28126.8 557.137   2
   2  -5   3 27602.6 500.251   4
  -2   5   3 29489.2 586.433   1
  -2   5   3 28251.2 571.367   4
  -2   5   3 27613.0 466.015   3
   2   5  -2 35325.4 685.515   4
   2   5  -2 34458.9 481.818   1
  -2   5   2 35203.2 603.400   4
  -2   5   2 34551.8 477.741   3
   2   5  -1 18569.3 475.170   4
  -2   5   1 19037.4 292.617   3
   2   5  -1 17239.4 352.475   1
   2  -5   1 16219.9 372.995   4
  -2   5   1 17950.1 401.767   4
  -2  -5  -1 16124.5 380.174   1
  -2  -5   0 9204.87 262.688   1
   2   5   0 9696.86 343.030   4
   2   5   0 10043.1 277.126   1
   2  -5   0 9348.14 283.554   4
  -2   5   0 9777.88 178.664   3
  -2  -5   1 16546.3 331.744   1
   2   5   1 16653.7 431.976   2
   2   5   1 17381.4 460.958   4
   2   5   1 18354.5 403.810   1
  -2   5  -1 17693.5 375.019   4
   2  -5  -2 35453.9 483.170   3
   2   5   2 32124.8 608.653   2
  -2   5  -2 35326.9 557.767   4
   2   5   2 35043.3 669.062   4
  -2   5  -2 34040.4 384.080   3
  -2  -5   2 32258.8 454.869   1
   2   5   2 35005.8 614.301   1
   2  -5  -3 28143.6 468.282   3
  -2  -5   3 26863.3 364.755   1
  -2   5  -3 27867.2 371.343   3
   2   5   3 27950.1 583.033   1
   2  -5  -4 14658.1 356.483   3
   2   5   4 13993.8 379.081   2
  -2  -5   4 13614.4 214.678   1
   2   5   4 14821.0 432.518   1
  -2   5  -4 14730.9 283.872   3
   2  -5  -5 21680.3 477.524   3
   2   5   5 21299.7 476.430   2
  -2   5  -5 21401.5 395.236   3
  -2   5  -6 2811.73 154.931   1
   2  -5  -6 2961.58 190.358   3
   2   5   6 2841.91 181.264   2
  -2   5  -6 2866.94 160.303   3
   2   5   7 23857.0 515.537   2
  -2   5  -7 23329.2 432.987   1
  -2  -5   8 2764.20 90.2483   1
   2   5   8 3340.44 192.423   2
  -2   5  -8 3349.82 200.600   3
  -2   5  -8 3182.08 161.261   1
  -2   5  -9 224.766 66.2632   1
   2   5   9 41.5710 71.9429   2
  -2  -5   9 160.211 38.4554   1
   2   5  10 9458.56 326.817   2
  -2  -5  10 9960.51 228.310   1
   2   5  10 9511.00 440.572   3
  -2   5 -10 9312.30 285.974   1
   2   5  11 4077.67 307.368   3
   2   5  11 4381.39 232.662   2
  -2   5 -11 4774.77 216.692   1
  -2  -5  11 4521.81 172.582   1
  -2  -5  12 6118.35 219.666   1
   2   5  12 5505.18 265.375   2
  -2   5 -12 5942.23 255.396   1
   2   5  12 5775.17 384.170   3
   2   5  13 2153.62 273.201   3
  -2  -5  13 2403.79 154.008   1
  -2   5 -13 2233.43 170.613   1
   2   5  14-13.3589 138.758   3
  -2   5 -14 17.9453 77.0862   1
   2   5  15 4953.47 405.752   3
  -2   5 -15 4864.43 265.698   1
  -2   5 -16 341.498 104.607   1
   2   5  16 300.358 162.162   3
   2   5  17 458.780 186.997   3
  -2   5 -17 425.072 118.225   1
  -2   5 -18 51.7571 93.5379   1
   2   5  18-239.740 222.404   3
   2   5  19 503.247 215.547   3
   2   5  20 182.637 194.249   3
   2   5  21 342.311 205.128   3
   2   5  22 1080.66 266.602   3
   2   5  23 1206.47 319.487   3
  -2  -6 -24 3577.22 456.678   1
  -2  -6 -23-111.046 182.500   1
  -2   6  23 173.511 246.755   3
  -2  -6 -22 997.289 280.786   1
  -2   6  22 807.941 235.654   3
  -2   6  21-526.645 278.601   3
  -2  -6 -21 170.475 163.794   1
  -2  -6 -20 770.887 240.236   1
  -2   6  20 688.346 231.427   3
  -2  -6 -19 636.223 212.688   1
  -2   6  19 721.893 220.988   3
  -2  -6 -18 454.163 178.741   1
  -2   6  18 866.884 257.193   3
  -2  -6 -17 0.57246 189.270   1
  -2   6  17 267.882 164.955   3
  -2  -6 -16 944.690 209.834   1
  -2   6  16 1393.04 254.589   3
  -2  -6 -15 4100.34 364.599   1
  -2   6  15 3962.74 361.694   3
  -2  -6 -14 11331.4 583.974   1
  -2   6  14 11202.0 546.559   3
  -2   6  13 789.102 197.964   3
  -2  -6 -13 659.607 169.256   1
  -2  -6 -12 4922.59 240.308   2
  -2   6  12 4975.76 345.019   3
  -2  -6 -12 5070.60 364.745   1
  -2  -6 -11 3272.94 199.156   2
  -2  -6 -11 3035.59 294.134   1
  -2   6  11 3008.14 263.983   3
  -2  -6 -10 7122.53 280.327   2
  -2   6  10 6503.91 359.856   3
  -2  -6 -10 6778.35 393.626   1
  -2  -6  -9 21.1399 61.5141   2
  -2   6   9-113.772 111.062   3
   2  -6   8 187.831 106.950   4
  -2  -6  -8 73.8989 62.5784   2
  -2   6   8-106.887 92.7538   3
  -2   6   7 1904.71 174.876   3
   2  -6   7 1889.40 168.544   4
  -2   6   7 1973.65 91.2663   2
  -2  -6  -7 2007.89 156.749   2
  -2  -6  -6 12872.8 369.396   2
  -2   6   6 11680.6 381.571   3
   2  -6   6 12086.8 384.220   4
  -2   6   5 4814.57 233.093   3
   2  -6   5 4595.92 237.940   4
  -2   6   4 35720.2 610.760   3
   2  -6   4 36407.3 654.160   4
  -2  -6  -4 34180.6 706.206   1
  -2  -6  -3 13568.1 412.663   1
  -2   6   3 14343.7 414.852   4
   2  -6   3 13663.0 378.678   4
  -2   6   3 13597.3 327.474   3
  -2   6   2 1002.81 91.6854   3
   2  -6   2 974.063 119.910   4
  -2  -6  -2 948.195 124.030   1
   2   6  -2 1101.39 101.964   1
  -2   6   2 1183.93 133.414   4
  -2   6   2 1013.59 121.223   1
   2   6  -1 8281.72 250.032   1
  -2  -6  -1 7655.87 272.141   1
  -2   6   1 8398.39 209.253   3
   2  -6   1 8096.49 286.877   4
  -2   6   1 8517.87 297.604   4
  -2   6   0 16.6647 76.9990   4
   2   6   0 363.236 94.8491   2
   2  -6   0-127.452 81.3542   4
  -2  -6   0 373.865 87.4336   1
  -2   6   0 39.4934 39.4588   3
   2   6   1 7477.81 309.316   2
  -2   6  -1 8394.51 286.066   4
  -2  -6   1 7782.45 240.479   1
   2   6   2 1082.41 142.578   2
  -2   6  -2 1099.14 125.486   4
  -2  -6   2 1200.64 94.2261   1
   2   6   2 1398.83 150.528   1
  -2   6  -3 14500.2 268.360   3
   2   6   3 15274.3 440.524   1
   2   6   3 13784.7 413.684   2
  -2   6  -3 15401.8 395.323   4
  -2  -6   3 13984.1 259.680   1
  -2   6  -4 37131.5 507.268   3
   2   6   4 33618.9 718.586   3
  -2  -6   4 35142.7 401.057   1
   2   6   4 34121.4 659.285   2
   2  -6  -4 37326.3 621.163   3
   2   6   5 4899.31 281.071   3
  -2   6  -5 5035.31 187.913   3
   2  -6  -5 5067.25 237.001   3
   2   6   5 4769.83 237.778   2
   2  -6  -6 12582.8 390.546   3
   2   6   6 11213.6 429.461   3
  -2   6  -6 12536.9 321.328   3
   2   6   6 11309.2 361.934   2
  -2   6  -7 1983.68 125.048   1
   2   6   7 1697.81 205.630   3
  -2   6  -7 2247.31 154.460   3
   2   6   7 1940.19 160.741   2
  -2   6  -8-56.4255 63.6619   1
  -2   6  -8-23.0980 78.4438   3
   2   6   8 68.3008 113.328   3
   2   6   8 88.6200 74.8340   2
   2   6   9 2.92804 72.3382   2
  -2   6  -9 59.8336 55.0373   1
   2   6  10 6272.54 372.165   3
  -2   6 -10 6638.43 228.010   1
   2   6  10 6908.14 291.912   2
  -2   6 -11 2923.13 162.831   1
  -2  -6  11 2560.20 93.9162   1
   2   6  11 2985.81 282.354   3
   2   6  12 4250.38 336.587   3
   2   6  12 5013.08 250.126   2
  -2  -6  12 4727.29 149.867   1
  -2   6 -12 4686.17 211.811   1
   2   6  13 630.698 171.700   3
  -2   6 -13 800.022 107.759   1
   2   6  13 687.304 115.628   2
  -2   6 -14 11331.4 360.813   1
   2   6  14 11178.0 585.809   3
  -2   6 -15 3998.74 227.526   1
   2   6  15 4243.73 374.395   3
  -2   6 -16 1272.42 145.928   1
   2   6  16 1187.13 263.949   3
   2   6  17-223.286 211.823   3
   2   6  18 312.435 205.363   3
   2   6  19 535.030 221.677   3
   2   6  20 1093.66 277.925   3
   2   6  21 161.488 200.785   3
   2   6  22 1066.46 310.456   3
   2   6  23-242.974 284.122   3
  -2   7  23 1787.94 371.155   3
  -2  -7 -23 1700.91 334.563   1
  -2  -7 -22 1558.91 335.608   1
  -2   7  22 1441.54 328.177   3
  -2   7  21 354.700 235.581   3
  -2  -7 -21 1047.11 262.308   1
  -2   7  20 3500.93 397.726   3
  -2  -7 -20 3852.73 422.440   1
  -2  -7 -19 3101.56 389.583   1
  -2   7  19 3400.76 396.323   3
  -2  -7 -18 1497.61 263.101   1
  -2   7  18 1201.20 255.755   3
  -2   7  17 323.395 185.697   3
  -2  -7 -17 16.5207 163.682   1
  -2   7  16-186.939 189.727   3
  -2  -7 -16-338.463 213.381   1
  -2  -7 -15 40.7863 181.254   1
  -2   7  15 146.323 179.147   3
  -2  -7 -14 170.819 148.479   1
  -2   7  14 93.3702 146.130   3
  -2  -7 -13 7943.64 473.447   1
  -2   7  13 7812.40 446.830   3
  -2  -7 -12 1868.80 244.475   1
  -2   7  12 1689.16 217.639   3
  -2  -7 -11 13328.4 571.101   1
  -2   7  11 12803.7 524.991   3
   2  -7  11 13708.4 516.270   4
  -2  -7 -10 13107.9 544.945   1
  -2   7  10 12345.5 498.781   3
  -2  -7  -9 2144.52 234.272   1
  -2   7   9 1618.84 196.636   3
  -2  -7  -8 10929.4 468.534   1
  -2   7   8 10443.3 224.354   2
  -2   7   8 10916.4 422.138   3
  -2   7   7 11866.6 269.324   2
  -2  -7  -7 11170.4 460.021   1
  -2   7   7 11554.4 408.377   3
   2  -7   6 4966.99 267.215   4
  -2   7   6 5016.52 261.147   3
   2  -7   5 25660.6 588.839   4
  -2   7   5 25136.5 554.480   3
   2  -7   4 485.959 106.924   4
  -2   7   4 411.226 86.0870   3
  -2   7   3 15709.5 371.473   3
   2  -7   3 15853.2 442.622   4
  -2  -7  -3 15966.0 461.822   1
   2   7  -3 16193.7 316.844   1
   2   7  -2 5115.88 199.890   1
   2  -7   2 5033.74 249.216   4
  -2  -7  -2 5105.33 250.884   1
  -2   7   2 5416.79 201.305   3
   2   7  -1 8456.93 269.741   1
   2  -7   1 7895.32 312.780   4
  -2   7   1 8373.73 305.332   1
  -2   7   1 7936.70 223.277   3
  -2  -7  -1 7843.63 290.395   1
  -2   7   0 1376.71 92.9672   3
   2   7   0 1356.09 125.442   1
  -2   7   0 1309.24 134.704   1
  -2  -7   0 1208.83 122.539   1
  -2   7   0 1442.01 156.653   4
   2  -7   0 1067.72 134.423   4
   2   7   0 934.169 136.526   2
  -2  -7   1 7792.02 257.024   1
   2   7   1 8656.04 307.539   1
  -2   7  -1 7947.40 311.210   4
   2   7   1 7650.20 329.021   2
   2   7   2 5427.33 274.255   1
  -2  -7   2 5124.14 189.213   1
   2   7   2 4876.62 265.766   2
  -2   7  -2 5478.09 258.353   4
   2   7   3 15729.2 467.833   2
  -2  -7   3 16456.2 304.210   1
   2   7   4 530.914 116.095   3
  -2  -7   4 417.226 45.3624   1
  -2   7  -4 568.399 74.5508   3
   2   7   5 23096.3 559.598   2
   2  -7  -5 25777.1 556.356   3
  -2   7  -5 25126.2 452.896   3
   2   7   5 23230.3 632.670   3
   2   7   6 4607.23 249.051   2
   2   7   6 4820.16 294.578   3
  -2  -7   7 12033.3 494.294   4
   2   7   7 11531.6 472.907   3
  -2   7  -7 12832.4 360.682   3
   2   7   7 11680.7 393.241   2
  -2   7  -7 11739.3 282.118   1
  -2  -7   8 10499.5 471.517   4
   2   7   8 10649.4 366.564   2
  -2   7  -8 11109.6 362.603   3
  -2   7  -8 10283.8 262.238   1
   2   7   8 9779.71 453.920   3
   2   7   9 1743.30 220.469   3
  -2   7  -9 1992.22 119.638   1
   2   7   9 2124.31 179.081   2
  -2  -7   9 2241.21 255.543   4
   2   7  10 12769.4 409.524   2
  -2   7 -10 12332.7 288.185   1
   2   7  10 12140.3 530.329   3
  -2  -7  10 11357.3 513.236   4
   2   7  11 12046.3 547.498   3
  -2   7 -11 12601.2 302.391   1
   2   7  11 12401.2 407.681   2
  -2   7 -12 2263.08 138.336   1
   2   7  12 2119.98 181.658   2
   2   7  12 1954.44 255.021   3
   2   7  13 8410.09 326.930   2
   2   7  13 7781.99 484.867   3
  -2   7 -13 8521.18 269.283   1
   2   7  14 280.971 169.998   3
   2   7  14 265.097 91.7066   2
  -2   7 -14 302.114 72.4516   1
  -2   7 -15 349.601 76.7709   1
   2   7  15 295.668 188.799   3
   2   7  16 62.6358 139.229   3
   2   7  17 45.4669 211.713   3
   2   7  18 660.487 244.657   3
   2   7  19 2903.85 387.062   3
   2   7  20 3650.12 443.749   3
   2   7  21 913.895 286.262   3
   2   7  22 742.810 280.350   3
  -2   8  22 43.6809 171.896   3
  -2  -8 -22 460.330 286.047   1
  -2  -8 -21 594.279 259.218   1
  -2   8  21 89.6142 236.496   3
  -2   8  20 1263.70 279.000   3
  -2  -8 -20 1534.59 293.786   1
  -2   8  19 988.117 275.209   3
  -2  -8 -19 1005.37 274.464   1
  -2  -8 -18 3570.54 401.840   1
  -2   8  18 3622.71 395.401   3
  -2  -8 -17-67.3567 194.853   1
  -2   8  17 94.0192 182.340   3
  -2  -8 -16 4370.28 407.165   1
  -2   8  16 4339.15 385.424   3
  -2  -8 -15 822.052 201.195   1
  -2   8  15 703.104 221.289   3
  -2   8  14 9219.88 508.768   3
  -2  -8 -14 9458.81 541.208   1
   2  -8  14 9553.37 497.129   4
  -2  -8 -13 4158.73 360.002   1
   2  -8  13 4564.85 348.615   4
  -2   8  13 4070.19 343.514   3
   2  -8  12 17130.5 622.099   4
  -2   8  12 17240.7 650.618   3
  -2  -8 -12 16900.9 684.677   1
  -2   8  11 6316.85 383.309   3
  -2  -8 -11 6495.37 417.665   1
   2  -8  11 7159.37 393.307   4
  -2  -8 -10 5801.56 383.621   1
  -2   8  10 5497.46 343.577   3
   2  -8  10 6149.72 357.272   4
  -2  -8  -9 1392.08 211.213   1
  -2   8   9 1501.92 90.9101   2
  -2   8   8 3006.93 243.512   3
  -2   8   8 3183.50 149.789   2
  -2  -8  -8 3139.61 272.209   1
  -2   8   7 317.439 107.184   3
  -2  -8  -7 221.925 106.105   1
  -2   8   7 283.287 68.0072   2
  -2   8   6 8008.83 340.676   3
  -2  -8  -6 7507.29 386.619   1
  -2   8   5 230.306 90.9862   3
  -2   8   4 1503.21 137.668   3
  -2   8   3 2472.81 157.817   3
   2   8  -3 2613.60 135.131   1
   2   8  -2 5468.78 211.515   1
  -2  -8  -2 4974.35 258.954   1
  -2   8   2 5117.92 208.945   3
  -2  -8  -1 20279.6 508.221   1
  -2   8   1 20468.9 405.650   3
   2   8  -1 20887.0 458.534   1
   2   8   0 13476.6 471.322   2
  -2  -8   0 14712.8 400.489   1
  -2   8   0 13847.7 313.223   3
   2   8   0 14664.1 403.413   1
  -2   8  -1 20410.6 468.169   1
   2   8   1 21648.3 521.057   1
  -2  -8   1 20643.5 447.800   1
  -2   8  -2 4999.85 216.493   1
  -2  -8   2 5031.87 195.572   1
   2   8   2 5005.42 284.837   2
  -2  -8   3 2914.37 133.633   1
   2   8   3 2749.88 210.680   2
   2   8   4 1275.15 162.700   3
   2   8   4 1561.71 171.508   2
  -2   8  -4 1688.37 114.183   3
   2   8   5 235.743 97.1458   2
  -2  -8   5 183.726 119.897   4
   2   8   5 223.562 96.5270   3
  -2   8  -5 289.140 70.1308   3
  -2  -8   6 7252.28 396.640   4
  -2   8  -6 7974.04 272.271   3
   2   8   6 7569.35 327.306   2
   2   8   6 7532.06 387.377   3
   2   8   7 313.369 118.469   3
  -2   8  -7 209.520 75.1192   3
  -2   8  -7 306.092 67.4424   1
  -2  -8   7 301.175 135.770   4
   2   8   7 302.955 105.504   2
   2   8   8 3018.60 272.325   3
   2   8   8 3030.25 216.505   2
  -2   8  -8 2859.35 135.010   1
  -2  -8   8 2820.14 263.447   4
  -2   8  -9 1541.38 97.4466   1
   2   8   9 1294.66 209.106   3
   2   8   9 1551.92 162.302   2
  -2  -8   9 1477.43 231.287   4
   2   8  10 5961.38 286.487   2
   2   8  10 5581.22 376.359   3
  -2   8 -10 5696.58 174.088   1
  -2  -8  10 6226.78 401.971   4
  -2   8 -11 6858.19 193.669   1
   2   8  11 7157.87 314.914   2
  -2  -8  11 6546.79 423.268   4
   2   8  11 6854.88 427.016   3
   2   8  12 16971.7 687.854   3
  -2   8 -12 16901.8 322.875   1
   2   8  12 17800.2 506.888   2
  -2  -8  12 17577.2 700.557   4
  -2  -8  13 4330.04 367.164   4
  -2   8 -13 4193.68 162.361   1
   2   8  13 4695.56 399.250   3
   2   8  13 4184.70 244.364   2
   2   8  14 9908.18 360.176   2
   2   8  14 9966.43 572.539   3
   2   8  15 1033.23 254.486   3
   2   8  16 4562.52 411.848   3
   2   8  17-201.095 226.114   3
   2   8  18 3494.97 424.197   3
   2   8  19 908.405 286.892   3
   2   8  20 1229.51 301.582   3
   2   8  21 77.8642 217.936   3
   2   8  22-100.520 249.844   3
  -2   9  22 537.584 248.378   3
  -2   9  21 274.842 234.708   3
  -2  -9 -21 22.1858 226.750   1
   2  -9  21 444.600 237.595   4
  -2   9  20 1418.71 313.817   3
  -2  -9 -20 1910.62 365.851   1
   2  -9  20 1609.06 312.424   4
  -2  -9 -19 1907.54 329.098   1
   2  -9  19 2718.85 351.283   4
  -2   9  19 2531.43 359.946   3
  -2   9  18 3710.58 415.230   3
  -2  -9 -18 4169.44 425.601   1
   2  -9  18 4117.26 403.851   4
  -2  -9 -17 118.547 160.953   1
   2  -9  17 427.216 192.759   4
  -2   9  17 326.212 198.346   3
   2  -9  16 1845.89 268.952   4
  -2  -9 -16 1358.09 264.185   1
  -2   9  16 1250.39 252.795   3
  -2  -9 -15 389.891 165.215   1
   2  -9  15 569.190 176.148   4
  -2   9  15 387.712 196.913   3
  -2  -9 -14 461.398 184.276   1
  -2   9  14 318.215 160.606   3
   2  -9  14 460.561 183.998   4
   2  -9  13 209.009 159.274   4
  -2  -9 -13 311.591 152.293   1
  -2   9  13-68.6444 152.456   3
   2  -9  12 93.1465 146.152   4
  -2   9  12 139.188 157.922   3
  -2  -9 -12-193.771 138.512   1
   2  -9  11 2297.13 253.513   4
  -2   9  11 1781.20 237.304   3
  -2  -9 -11 2158.55 282.206   1
  -2  -9 -10 13138.2 583.443   1
   2  -9  10 12950.9 537.599   4
  -2   9  10 12394.8 523.370   3
  -2   9  10 11640.9 253.776   2
  -2   9   9 3621.55 281.731   3
   2  -9   9 3230.00 274.213   4
  -2  -9  -9 2902.60 279.918   1
  -2   9   9 3343.42 159.032   2
  -2   9   8 3733.19 271.825   3
  -2   9   8 4099.07 191.761   2
  -2  -9  -8 3201.06 300.135   1
   2  -9   8 3965.72 292.889   4
  -2  -9  -7-26.7976 98.6368   1
  -2   9   7 152.063 72.1279   2
  -2  -9  -6 2014.75 216.142   1
  -2   9   6 2035.41 186.842   3
  -2  -9  -5 4865.44 320.837   1
  -2   9   5 5334.81 265.427   3
  -2   9   4 846.545 116.129   3
   2   9  -3 4664.34 191.642   1
  -2   9   3 4641.70 223.419   3
   2   9  -2 498.700 91.0623   1
  -2   9   2 348.634 76.6640   3
   2   9  -1 311.398 109.916   2
  -2  -9  -1 314.467 94.7871   1
   2   9  -1 356.979 90.4173   1
  -2   9   0 10618.2 292.603   3
   2   9   0 10402.0 431.404   2
  -2  -9   0 10655.6 347.503   1
   2   9   0 10434.2 354.609   1
  -2  -9   1 425.729 86.1781   1
   2   9   1 340.424 129.170   2
  -2   9  -1 371.834 68.5527   3
   2   9   2 285.175 99.1544   2
  -2   9  -2 455.412 86.0241   1
  -2  -9   2 318.502 138.092   4
  -2  -9   2 461.025 78.7637   1
  -2  -9   3 4680.17 329.582   4
   2   9   3 4529.35 279.707   2
  -2   9  -3 4821.61 213.059   1
   2   9   4 648.306 134.981   2
   2   9   4 820.946 153.799   3
  -2  -9   4 499.359 161.237   4
  -2   9  -4 846.789 97.8067   1
  -2   9  -4 763.921 91.9288   3
   2   9   5 5630.12 340.798   3
   2   9   5 5021.98 292.608   2
  -2   9  -5 5207.34 199.840   1
  -2  -9   5 4905.36 338.085   4
  -2   9  -5 5701.64 222.303   3
   2   9   6 1941.40 233.461   3
   2   9   6 2048.19 195.594   2
  -2   9  -6 2190.06 123.205   1
  -2   9  -6 2337.79 156.111   3
  -2  -9   6 2036.13 247.765   4
   2   9   7 182.987 144.252   3
   2   9   7-137.431 108.012   2
  -2   9  -7 163.021 82.6297   3
  -2  -9   7 124.477 149.554   4
   2   9   8 4304.08 268.331   2
   2   9   8 4203.93 325.437   3
  -2  -9   8 4057.94 347.039   4
  -2   9  -8 3669.19 144.159   1
  -2   9  -9 3044.43 118.057   1
  -2  -9   9 2987.45 294.147   4
   2   9   9 3323.75 298.470   3
   2   9   9 2915.42 228.699   2
  -2  -9  10 12293.7 578.727   4
   2   9  10 12942.6 443.777   2
  -2   9 -10 11137.4 208.203   1
   2   9  10 11855.3 557.391   3
  -2  -9  11 2069.31 270.744   4
   2   9  11 2231.07 200.059   2
   2   9  11 1811.14 248.700   3
   2   9  12-107.889 147.569   3
  -2  -9  12 216.974 154.557   4
   2   9  12 85.4081 106.997   2
   2   9  13-140.167 157.775   3
   2   9  13 220.334 109.190   2
  -2  -9  14 514.932 207.623   4
   2   9  14 387.276 215.520   3
   2   9  15 801.894 218.786   3
  -2  -9  15 601.648 222.666   4
  -2  -9  16 1712.59 304.924   4
   2   9  16 1413.14 276.673   3
   2   9  17 67.8055 213.278   3
  -2  -9  17 315.748 226.431   4
   2   9  18 3802.86 427.522   3
  -2  -9  18 3297.09 382.269   4
   2   9  19 2004.04 325.639   3
  -2  -9  19 3488.33 436.936   4
   2   9  20 1108.08 271.046   3
  -2  -9  20 1709.90 346.973   4
  -2  -9  21 438.667 224.842   4
   2   9  21-295.665 225.765   3
  -2  -9  22 703.111 256.558   4
  -2  10  22 164.218 236.393   3
  -2  10  21 708.895 272.571   3
  -2  10  20 425.598 238.875   3
  -2 -10 -20 296.766 248.207   1
   2 -10  20 614.710 231.747   4
   2 -10  19 2810.68 367.907   4
  -2  10  19 2778.89 376.876   3
  -2 -10 -19 3348.80 425.787   1
   2 -10  18 1811.67 287.711   4
  -2  10  18 1813.47 320.126   3
  -2 -10 -18 1809.62 336.383   1
   2 -10  17 379.988 176.048   4
  -2  10  17 31.2666 149.715   3
  -2 -10 -17 19.7051 200.900   1
  -2 -10 -16 1351.39 287.189   1
  -2  10  16 1577.75 285.782   3
   2 -10  16 1582.03 257.073   4
  -2 -10 -15 1483.93 279.667   1
   2 -10  15 1453.36 254.421   4
  -2  10  15 1558.84 259.703   3
   2 -10  14 587.544 194.736   4
  -2  10  14 601.010 184.120   3
  -2 -10 -14 453.913 187.592   1
   2 -10  13 3078.80 314.949   4
  -2 -10 -13 2926.28 328.908   1
  -2  10  13 3074.44 319.662   3
  -2 -10 -12 1326.65 257.448   1
  -2  10  12 1054.96 214.872   3
   2 -10  12 1284.76 223.707   4
   2 -10  11 1378.12 205.257   4
  -2  10  11 1539.73 228.895   3
  -2 -10 -11 1527.27 247.018   1
  -2 -10 -10 1238.24 208.813   1
  -2  10  10 1851.23 124.152   2
  -2  10  10 1882.99 237.184   3
   2 -10  10 1797.33 231.544   4
  -2 -10  -9 2464.96 276.019   1
  -2  10   9 2509.61 158.106   2
  -2  10   9 2838.09 264.799   3
   2 -10   9 2272.84 247.766   4
  -2  10   8 6337.27 261.499   2
   2 -10   8 6684.07 391.113   4
  -2 -10  -8 5890.69 389.804   1
  -2  10   8 6007.71 345.402   3
   2 -10   7 5073.39 332.331   4
  -2 -10  -7 4655.41 333.046   1
  -2  10   7 5297.68 312.848   3
  -2  10   7 5353.56 253.061   2
   2 -10   6 11313.1 474.689   4
  -2 -10  -6 10086.3 467.492   1
  -2  10   6 10994.5 418.352   3
  -2 -10  -5 3536.26 274.399   1
   2 -10   5 3602.02 272.859   4
  -2  10   5 3438.13 232.292   3
   2 -10   4 13147.1 503.281   4
  -2  10   4 13571.6 422.339   3
  -2 -10  -4 14055.2 511.114   1
   2 -10   3 6041.70 344.123   4
   2  10  -3 6404.85 236.314   1
  -2 -10  -3 6137.37 392.372   4
  -2  10   3 6656.15 280.545   3
   2  10  -2 1944.27 155.986   1
  -2 -10  -2 1534.32 212.182   4
   2 -10   2 1844.90 209.722   4
  -2  10   2 1913.48 157.239   3
   2 -10   1 40933.9 914.134   4
  -2  10   1 44125.4 708.137   3
  -2 -10  -1 42243.3 1025.97   4
   2  10  -1 39897.7 930.954   2
   2  10  -1 43481.9 763.085   1
  -2  10   0 5159.65 219.514   3
   2 -10   0 5669.21 346.959   4
   2  10   0 5017.66 322.354   2
  -2 -10   0 5691.12 373.911   4
  -2 -10   0 6303.46 283.802   1
  -2  10  -1 42707.4 662.098   3
   2  10   1 41859.0 935.249   2
  -2 -10   1 43871.2 752.922   1
  -2 -10   1 41622.3 1012.71   4
   2  10   2 1955.47 216.045   2
  -2 -10   2 1780.96 235.217   4
  -2 -10   3 6321.98 400.788   4
   2  10   3 6561.53 360.472   2
   2  10   3 6613.35 367.258   3
  -2  10  -3 6411.25 260.220   1
   2  10   4 13566.0 530.631   3
  -2 -10   4 12833.8 558.431   4
  -2  10  -4 13252.2 353.513   1
   2  10   4 13291.8 493.821   2
  -2 -10   5 3992.45 336.399   4
   2  10   5 3472.38 285.596   3
  -2  10  -5 3899.77 199.416   3
   2  10   5 3408.07 259.466   2
  -2  10  -5 3434.72 169.708   1
   2  10   6 10207.7 477.044   3
  -2 -10   6 10585.1 525.101   4
  -2  10  -6 10290.0 270.339   1
   2  10   6 10657.4 438.819   2
  -2  10  -6 10692.2 338.442   3
   2  10   7 5455.89 369.965   3
  -2 -10   7 4818.64 382.966   4
  -2  10  -7 5157.96 249.266   3
  -2  10  -7 4751.86 167.939   1
   2  10   7 5055.72 311.221   2
  -2  10  -8 5491.62 171.202   1
   2  10   8 6024.12 328.848   2
  -2 -10   8 6360.18 429.593   4
   2  10   8 6645.72 410.557   3
   2  10   9 2292.25 221.943   2
   2  10   9 2365.89 279.868   3
  -2  10  -9 1856.90 73.2698   1
  -2 -10   9 2315.56 296.221   4
  -2 -10  10 1927.52 280.942   4
   2  10  10 1495.23 230.397   3
   2  10  10 1769.74 191.476   2
   2  10  11 1460.26 231.921   3
  -2 -10  11 1571.68 261.793   4
   2  10  11 1948.67 198.311   2
   2  10  12 1281.94 167.457   2
  -2 -10  12 1477.83 271.635   4
   2  10  12 1161.18 239.619   3
  -2 -10  13 2708.83 323.838   4
   2  10  13 3215.75 352.207   3
   2  10  14 1013.67 232.516   3
  -2 -10  14 424.830 218.230   4
  -2 -10  15 1666.64 299.346   4
   2  10  15 1700.98 294.387   3
  -2 -10  16 1944.78 331.560   4
   2  10  16 1541.70 291.413   3
  -2 -10  17 240.770 223.710   4
   2  10  17 456.428 198.584   3
   2  10  18 1560.11 327.223   3
  -2 -10  18 1880.21 307.681   4
  -2 -10  19 3152.38 425.035   4
   2  10  19 2673.88 396.278   3
  -2 -10  20 963.136 292.817   4
   2  10  20 11.5330 260.258   3
   2  10  21 1169.60 334.471   3
  -2 -10  21 1148.91 315.381   4
  -2  11  21 139.403 225.030   3
  -2  11  20 208.527 234.942   3
  -2 -11 -19 586.563 239.867   1
  -2  11  19 462.430 231.120   3
   2 -11  18 540.110 219.178   4
  -2 -11 -18 671.980 264.449   1
  -2  11  18 789.464 251.262   3
   2 -11  17 834.489 225.823   4
  -2  11  17 692.629 239.227   3
  -2 -11 -17 692.264 253.439   1
   2 -11  16 27.3748 168.674   4
  -2  11  16 31.5731 140.287   3
  -2 -11 -16-122.717 221.518   1
  -2 -11 -15 213.594 195.757   1
   2 -11  15 482.444 182.267   4
  -2  11  15 88.0019 171.405   3
  -2 -11 -14 1876.19 288.384   1
  -2  11  14 1773.91 276.370   3
   2 -11  14 1596.71 260.562   4
  -2 -11 -13 3922.47 388.643   1
  -2  11  13 3672.71 345.047   3
   2 -11  13 4147.36 374.367   4
  -2  11  12 2368.10 271.485   3
  -2 -11 -12 3098.38 356.375   1
   2 -11  12 2576.84 299.751   4
   2 -11  11 2560.10 284.563   4
  -2 -11 -11 3195.94 329.029   1
  -2  11  11 3513.85 311.781   3
   2 -11  10 62.4691 127.651   4
  -2 -11 -10-64.5293 169.541   1
  -2  11  10 103.664 130.048   3
  -2  11   9 1646.96 210.696   3
   2 -11   9 1699.78 233.361   4
  -2 -11  -9 1719.03 245.932   1
  -2  11   9 1792.24 152.315   2
  -2 -11  -8-112.177 121.545   1
   2 -11   8 28.0027 117.926   4
  -2  11   8 62.4673 88.0105   2
  -2  11   8 186.350 130.329   3
  -2  11   7 2448.19 197.225   2
  -2 -11  -7 2319.49 255.279   1
   2 -11   7 2246.98 244.599   4
  -2  11   7 2369.51 229.305   3
   2 -11   6 799.296 177.793   4
  -2  11   6 588.191 125.801   2
  -2 -11  -6 485.724 137.338   1
  -2  11   6 730.426 151.584   3
  -2 -11  -5 1335.09 196.235   1
  -2  11   5 1515.72 173.976   3
   2 -11   5 1260.98 194.875   4
  -2  11   4 990.351 137.294   3
  -2 -11  -4 1185.26 185.745   1
   2 -11   4 999.718 174.163   4
  -2  11   3 356.666 95.6564   3
  -2 -11  -3 522.657 146.449   1
   2  11  -3 455.418 94.1441   1
   2 -11   3 356.664 126.671   4
  -2 -11  -3 349.070 151.688   4
   2  11  -2 2017.19 164.478   1
  -2 -11  -2 2031.47 273.952   4
  -2  11   2 2024.78 167.779   3
   2 -11   2 2165.47 244.466   4
   2 -11   1 2118.53 238.089   4
  -2 -11  -1 1952.11 274.053   4
   2  11  -1 1623.05 221.142   2
  -2  11   1 1958.85 157.101   3
  -2  11   0 12014.5 355.514   3
   2  11   0 11194.9 500.963   2
  -2 -11   0 11816.0 558.593   4
   2 -11   0 12454.7 529.040   4
  -2 -11   1 1566.36 251.591   4
  -2  11  -1 1980.19 149.366   3
   2  11   1 1773.03 223.144   2
   2  11   2 1829.82 213.110   2
  -2 -11   2 2126.66 259.553   4
  -2 -11   3 315.295 180.375   4
   2  11   3 434.781 143.573   2
   2  11   3 490.390 157.968   3
  -2 -11   4 1048.15 206.837   4
   2  11   4 844.140 174.938   3
   2  11   4 1223.69 189.278   2
  -2  11  -4 1124.96 121.987   1
   2  11   5 1506.05 217.060   3
   2  11   5 1241.81 198.324   2
  -2 -11   5 1600.22 234.275   4
  -2  11  -5 1349.33 123.150   1
  -2  11  -5 1582.71 142.484   3
   2  11   6 603.238 160.889   2
   2  11   6 666.413 192.113   3
  -2 -11   6 669.979 186.062   4
   2  11   7 2413.43 268.420   3
  -2 -11   7 2568.08 306.570   4
   2  11   7 2241.54 226.639   2
   2  11   8-79.8304 162.016   3
  -2 -11   8-106.078 168.515   4
   2  11   8 97.0548 111.238   2
   2  11   9 1899.15 261.042   3
  -2 -11   9 1385.94 256.989   4
   2  11   9 1875.17 206.711   2
   2  11  10 163.207 116.513   2
   2  11  10-301.194 185.615   3
  -2 -11  10-123.612 201.231   4
  -2 -11  11 3082.98 356.349   4
   2  11  11 3289.79 253.709   2
   2  11  11 3179.84 328.293   3
   2  11  12 2710.55 230.923   2
  -2 -11  12 2829.39 353.819   4
   2  11  12 2763.57 342.108   3
   2  11  13 4071.07 399.118   3
  -2 -11  13 3926.40 399.800   4
   2  11  14 1949.52 307.287   3
  -2 -11  14 1742.44 300.891   4
   2  11  15 527.596 202.935   3
  -2 -11  15 213.848 210.695   4
   2  11  16 194.159 210.982   3
  -2 -11  16 277.133 233.139   4
  -2 -11  17 1095.87 285.968   4
   2  11  17 1036.20 277.866   3
   2  11  18 578.642 223.790   3
  -2 -11  18 373.371 193.463   4
   2  11  19 227.489 205.184   3
  -2 -11  19 361.455 263.206   4
  -2 -11  20 222.042 193.867   4
   2  11  20-136.307 221.520   3
  -2  12  20 368.347 238.566   3
  -2  12  19 3601.27 439.492   3
  -2  12  18 668.902 231.634   3
  -2 -12 -18 730.808 254.364   1
  -2 -12 -17 2069.89 338.997   1
  -2  12  17 2049.31 338.982   3
   2 -12  17 1827.67 306.034   4
   2 -12  16 813.278 228.730   4
  -2 -12 -16 766.334 249.797   1
  -2  12  16 659.609 221.170   3
  -2 -12 -15-169.637 208.826   1
  -2  12  15-48.0944 159.947   3
   2 -12  15-76.3180 182.320   4
  -2 -12 -14 10.2204 144.560   1
   2 -12  14 115.430 158.466   4
  -2  12  14 86.7837 170.224   3
  -2 -12 -13 1405.55 282.096   1
   2 -12  13 1598.97 251.549   4
  -2  12  13 1589.57 256.410   3
   2 -12  12 341.285 157.482   4
  -2  12  12 317.622 161.788   3
  -2 -12 -12 426.712 191.900   1
  -2 -12 -11 3793.15 388.842   1
   2 -12  11 4501.49 377.358   4
  -2  12  11 4116.84 344.516   3
   2 -12  10 407.165 184.467   4
  -2  12  10 363.777 159.092   3
  -2 -12 -10 69.2979 135.790   1
   2 -12   9 4153.74 349.172   4
  -2 -12  -9 4086.09 366.737   1
  -2  12   9 4595.65 333.188   3
  -2  12   8 8682.56 357.624   2
  -2 -12  -8 8718.60 500.717   1
   2 -12   8 8646.11 478.930   4
  -2  12   8 9109.40 449.271   3
  -2  12   7 1856.95 192.941   2
  -2 -12  -7 1593.15 239.583   1
   2 -12   7 1667.65 236.298   4
  -2  12   7 1745.84 212.647   3
  -2  12   6 4995.12 290.556   2
  -2 -12  -6 5095.31 364.862   1
   2 -12   6 5189.25 367.011   4
  -2  12   6 5264.93 317.756   3
  -2  12   5 3586.28 253.128   3
  -2 -12  -5 3787.87 311.450   1
   2 -12   5 3578.80 318.828   4
  -2  12   4 5911.11 302.409   3
   2 -12   4 6815.12 415.800   4
  -2 -12  -4 5916.52 372.148   1
  -2  12   3 672.054 120.807   3
   2 -12   3 736.871 172.468   4
  -2 -12  -3 692.516 189.679   4
  -2 -12  -3 867.498 167.912   1
  -2 -12  -2 378.419 129.491   1
   2 -12   2 646.626 167.918   4
   2  12  -2 335.639 163.716   2
  -2 -12  -2 549.985 203.300   4
  -2  12   2 696.793 123.758   3
  -2  12   1 1992.49 166.874   3
   2  12  -1 1617.65 231.564   2
  -2 -12  -1 1858.81 260.247   4
   2 -12   1 1578.73 219.460   4
  -2 -12   0 757.561 207.238   4
  -2  12   0 790.422 114.236   3
   2  12   0 484.402 172.927   2
  -2 -12   1 1489.35 253.037   4
   2  12   1 1881.38 240.242   2
  -2  12  -1 2099.75 162.458   3
   2  12   2 273.460 125.950   3
   2  12   2 592.842 179.474   2
  -2 -12   2 348.716 169.362   4
  -2  12  -2 587.906 99.9595   3
   2  12   3 831.873 201.585   2
   2  12   3 918.504 186.544   3
  -2 -12   3 869.277 211.148   4
   2  12   4 6570.07 397.919   2
   2  12   4 6093.59 385.331   3
  -2 -12   4 5938.20 431.018   4
   2  12   5 3551.03 314.426   3
  -2 -12   5 3579.27 354.789   4
   2  12   5 3194.21 287.032   2
  -2 -12   6 5024.36 420.019   4
   2  12   6 4822.74 332.914   2
   2  12   6 5406.17 384.543   3
   2  12   7 1607.68 213.017   2
  -2 -12   7 1364.54 240.898   4
   2  12   7 1903.00 255.913   3
   2  12   8 7957.45 477.718   3
  -2 -12   8 8257.21 535.806   4
   2  12   8 8521.24 420.758   2
   2  12   9 3727.16 354.700   3
   2  12   9 4507.48 313.666   2
  -2 -12   9 4372.59 401.555   4
  -2 -12  10-56.7809 205.813   4
   2  12  10 266.997 139.801   2
   2  12  10 97.9949 157.870   3
   2  12  11 4012.49 369.386   3
  -2 -12  11 4181.68 419.937   4
   2  12  11 4183.44 294.292   2
   2  12  12 127.131 181.962   3
  -2 -12  12 208.881 209.321   4
   2  12  13 1734.02 286.275   3
  -2 -12  13 1421.93 267.483   4
   2  12  14 109.204 186.942   3
  -2 -12  14 117.924 199.189   4
   2  12  15 25.2575 146.479   3
  -2 -12  15-302.647 243.353   4
  -2 -12  16 768.395 260.320   4
   2  12  16 1088.13 281.634   3
  -2 -12  17 1547.90 323.106   4
   2  12  17 2191.16 369.958   3
   2  12  18 651.311 267.357   3
  -2 -12  18 640.676 258.753   4
   2  12  19 3415.55 427.925   3
  -2 -12  19 3283.70 438.835   4
  -2 -12  20 145.716 232.262   4
  -2  13  20 189.937 204.463   3
  -2  13  19-28.5808 225.358   3
  -2  13  18 46.6664 180.475   3
  -2  13  17 309.988 230.331   3
  -2  13  16 365.282 198.118   3
  -2 -13 -15 1988.50 345.347   1
   2 -13  15 1293.08 260.106   4
  -2  13  15 1526.86 272.358   3
  -2 -13 -14 299.344 186.313   1
  -2  13  14 393.598 194.349   3
   2 -13  14 360.127 197.342   4
  -2  13  13 2273.01 300.964   3
  -2 -13 -13 2411.69 351.822   1
   2 -13  13 2439.29 326.221   4
  -2  13  12 2869.68 305.539   3
  -2 -13 -12 3244.88 373.791   1
   2 -13  12 2947.46 330.434   4
  -2  13  11 4491.95 367.529   3
   2 -13  11 4652.84 397.392   4
  -2 -13 -11 4745.29 428.775   1
  -2  13  10 7767.04 453.407   3
   2 -13  10 6662.08 465.503   4
  -2 -13 -10 7538.21 511.870   1
  -2  13   9 817.844 183.902   3
  -2 -13  -9 885.164 226.489   1
   2 -13   9 646.685 190.369   4
  -2 -13  -8 1704.22 258.353   1
  -2  13   8 1663.15 220.592   3
   2 -13   8 1471.72 241.585   4
  -2  13   8 1591.23 180.998   2
  -2  13   7 85.6917 123.822   3
   2 -13   7-53.5751 144.964   4
  -2 -13  -7 6.07860 143.993   1
  -2  13   7-5.23208 103.258   2
  -2 -13  -6 714.116 182.883   1
  -2  13   6 807.921 155.748   2
   2 -13   6 679.949 175.163   4
  -2  13   6 860.211 162.073   3
  -2 -13  -5 7028.01 429.647   1
   2 -13   5 6733.65 440.501   4
  -2  13   5 6575.69 343.598   3
   2 -13   4 8484.35 488.844   4
  -2 -13  -4 8640.53 452.503   1
  -2  13   4 7887.15 360.630   3
   2 -13   3 3653.33 338.469   4
  -2  13   3 3165.15 225.546   3
   2  13  -3 3203.69 314.425   2
  -2  13   2 1034.92 144.581   3
   2 -13   2 871.410 199.368   4
  -2 -13  -2 1091.31 225.325   4
   2  13  -2 1101.51 231.288   2
   2  13  -1-46.9212 163.202   2
   2 -13   1 116.376 124.876   4
  -2  13   1 261.811 95.9893   3
  -2 -13  -1 258.800 175.249   4
   2  13   0 559.198 191.531   2
  -2  13   0 708.185 117.643   3
  -2 -13   0 857.024 228.248   4
  -2 -13   1 269.455 177.897   4
   2  13   1 337.898 172.089   2
  -2  13  -1 217.527 88.1544   3
   2  13   2 858.979 173.451   3
  -2  13  -2 1170.61 134.655   3
   2  13   2 982.242 200.641   2
  -2 -13   2 913.060 233.111   4
   2  13   3 3249.57 298.404   3
  -2 -13   3 3610.52 368.419   4
   2  13   3 3107.01 303.246   2
   2  13   4 7677.87 457.635   3
  -2 -13   4 7491.95 497.074   4
   2  13   4 6963.41 420.750   2
   2  13   5 5868.53 403.129   3
  -2 -13   5 6722.96 485.653   4
   2  13   5 6077.29 397.004   2
  -2 -13   6 653.255 202.731   4
   2  13   6 771.906 207.007   3
   2  13   6 859.690 182.530   2
   2  13   7-174.442 174.069   3
   2  13   7-314.672 163.647   2
  -2 -13   7-112.759 193.002   4
  -2 -13   8 1616.24 266.302   4
   2  13   8 1456.55 242.098   3
   2  13   8 1396.78 202.268   2
   2  13   9 419.664 177.316   3
  -2 -13   9 646.788 212.596   4
   2  13   9 680.449 163.016   2
   2  13  10 6678.63 481.253   3
   2  13  10 7535.15 414.006   2
  -2 -13  10 6762.84 514.530   4
  -2 -13  11 4273.80 423.698   4
   2  13  11 5054.45 434.622   3
  -2 -13  12 2929.71 379.415   4
   2  13  12 2978.08 337.188   3
   2  13  13 2649.05 354.573   3
  -2 -13  13 2538.06 345.187   4
   2  13  14 191.844 182.862   3
  -2 -13  14 163.915 218.941   4
   2  13  15 1549.88 301.473   3
  -2 -13  15 1334.23 294.720   4
   2  13  16 178.873 234.959   3
  -2 -13  16-31.5188 263.502   4
  -2 -13  17 278.082 233.466   4
   2  13  17 289.680 232.577   3
   2  13  18-222.710 205.921   3
  -2 -13  18-300.329 280.350   4
  -2  14  18 281.691 213.860   3
  -2  14  17 3322.48 415.018   3
  -2  14  16 646.262 234.988   3
  -2  14  15 1852.74 301.926   3
  -2  14  14 3679.71 375.524   3
   2 -14  14 3622.29 385.737   4
   2 -14  13 837.220 230.653   4
  -2  14  13 604.587 193.500   3
   2 -14  12 1221.18 246.120   4
  -2  14  12 750.077 204.299   3
  -2  14  11 429.521 170.681   3
   2 -14  11 453.757 187.238   4
   2 -14  10 148.545 169.078   4
  -2  14  10 117.006 140.064   3
   2 -14   9 664.661 204.348   4
  -2  14   9 908.214 189.366   3
  -2  14   8 1210.91 207.473   3
   2 -14   8 840.742 198.389   4
  -2  14   7 385.816 148.043   3
   2 -14   7 176.488 158.350   4
  -2  14   7 447.770 140.232   2
   2 -14   6 680.338 176.612   4
  -2  14   6 905.429 173.255   2
  -2  14   6 1129.38 178.328   3
  -2  14   5 1401.04 181.623   3
   2 -14   5 1166.39 220.454   4
  -2  14   5 1432.01 203.444   2
  -2  14   4 166.164 106.641   3
   2 -14   4 221.328 166.205   4
   2  14  -4-20.4048 135.047   2
   2  14  -3 2440.38 306.637   2
   2 -14   3 3026.48 319.176   4
   2 -14   2 499.222 191.697   4
  -2 -14  -2 113.323 194.320   4
   2  14  -2 346.818 159.986   2
   2  14  -1-110.392 182.264   2
  -2 -14  -1-59.0865 196.600   4
   2  14   0 778.520 215.583   2
  -2 -14   0 642.593 221.110   4
  -2 -14   1-198.960 191.400   4
   2  14   1-273.496 179.028   2
   2  14   1-7.99982 139.641   3
   2  14   2 275.245 140.451   2
   2  14   2 723.867 184.102   3
  -2 -14   2 357.329 178.582   4
   2  14   3 2895.85 309.027   2
  -2 -14   3 3035.39 369.044   4
   2  14   3 3266.62 313.735   3
   2  14   4 192.908 166.306   2
  -2 -14   4 282.824 202.982   4
   2  14   4 251.395 158.491   3
   2  14   5 1577.76 249.380   2
   2  14   5 1178.43 220.941   3
  -2 -14   5 1201.13 254.559   4
  -2 -14   6 617.951 211.272   4
   2  14   6 901.514 189.340   2
   2  14   6 807.458 201.159   3
   2  14   7 128.431 136.600   2
  -2 -14   7 451.922 221.465   4
   2  14   7 482.726 177.872   3
   2  14   8 851.179 183.487   2
   2  14   8 1134.36 238.967   3
  -2 -14   8 1060.28 260.012   4
   2  14   9 848.549 182.982   2
  -2 -14   9 995.310 263.516   4
   2  14   9 512.115 210.836   3
  -2 -14  10 175.783 229.889   4
   2  14  10 24.0952 171.041   3
   2  14  11 878.188 216.169   3
  -2 -14  11 725.772 249.418   4
   2  14  12 950.061 253.175   3
  -2 -14  12 958.080 247.244   4
   2  14  13 646.324 215.071   3
  -2 -14  13 651.446 266.747   4
  -2 -14  14 2977.77 409.330   4
   2  14  14 3371.62 409.135   3
  -2 -14  15 958.771 270.461   4
   2  14  15 1865.88 350.122   3
  -2 -14  16 272.693 222.902   4
   2  14  16 259.455 225.002   3
   2  14  17 2663.72 382.385   3
  -2 -14  17 2319.18 379.348   4
   2 -15  12 86.0825 153.949   4
   2 -15  11 502.017 206.081   4
   2 -15  10 1699.98 271.840   4
   2 -15   9 340.672 178.709   4
   2 -15   8 3820.72 377.818   4
   2 -15   7 1837.70 287.919   4
   2 -15   6 350.052 163.339   4
  -2  15   6 183.543 128.825   2
  -2  15   5 1319.20 204.811   2
   2  15  -5 1020.40 240.279   2
   2 -15   5 1562.53 266.929   4
   2 -15   4 436.625 190.258   4
   2  15  -4 89.9915 183.632   2
  -2  15   4 241.276 136.321   2
   2  15  -3 735.803 212.084   2
   2 -15   3 991.761 231.470   4
   2 -15   2 5232.97 442.270   4
   2  15  -2 4057.19 389.916   2
   2  15  -1 2469.20 306.097   2
  -2 -15  -1 2545.50 359.025   4
   2  15   0 7712.03 505.039   2
  -2 -15   0 8440.23 591.601   4
   2  15   1 2576.55 315.009   2
  -2 -15   1 2245.05 332.311   4
   2  15   1 2914.09 309.967   3
   2  15   2 4709.67 389.957   2
   2  15   2 4840.75 384.693   3
  -2 -15   2 5202.40 478.805   4
  -2 -15   3 717.233 234.964   4
   2  15   3 959.896 230.067   2
   2  15   3 798.481 202.045   3
   2  15   4 480.397 167.380   3
  -2 -15   4 355.116 218.146   4
   2  15   4 234.434 141.887   2
   2  15   5 1682.33 258.860   2
   2  15   5 1447.28 233.013   3
  -2 -15   5 1320.09 260.383   4
  -2 -15   6 130.566 208.646   4
   2  15   6 320.543 170.469   3
   2  15   6 437.254 186.254   2
   2  15   7 1652.03 245.979   2
  -2 -15   7 2237.63 338.590   4
   2  15   7 1860.04 276.548   3
   2  15   8 4017.01 384.280   3
   2  15   8 4268.25 350.407   2
  -2 -15   8 4767.87 466.613   4
   2  15   9 397.621 204.263   3
  -2 -15   9 160.163 215.579   4
  -2 -15  10 1818.04 325.111   4
   2  15  10 2046.91 309.987   3
  -2 -15  11 396.630 215.867   4
   2  15  11 325.854 197.093   3
   2  15  12 67.6984 188.584   3
  -2 -15  12-275.297 246.565   4
   2  15  13 875.785 267.873   3
  -2 -15  13 672.966 253.681   4
  -2 -15  14 306.107 244.147   4
   2  15  14-180.288 213.220   3
  -2 -15  15 1012.31 314.571   4
   2  15  15 746.802 259.494   3
   2  15  16 207.025 257.573   3
  -2 -15  16 534.213 291.203   4
   2 -16  10 153.268 173.479   4
   2 -16   9 1211.10 258.554   4
   2 -16   8 145.173 191.261   4
   2 -16   7 142.419 176.058   4
   2  16  -7 16.4518 169.445   2
   2  16  -6 965.239 226.625   2
   2 -16   6 1101.63 251.329   4
   2  16  -5 208.569 156.698   2
  -2  16   5 366.828 154.285   2
   2 -16   5 246.938 152.316   4
   2 -16   4-51.6787 184.211   4
  -2  16   4 67.7494 132.509   2
   2  16  -4-24.8540 139.526   2
   2 -16   3 697.621 208.199   4
   2  16  -3 975.687 240.569   2
  -2  16   3 507.869 171.354   2
   2  16  -2 1497.05 277.810   2
   2  16  -1 100.227 175.587   2
  -2 -16  -1 199.364 186.258   4
   2  16   0 3360.98 355.231   2
   2  16   0 3977.74 348.933   3
   2  16   1 293.885 181.404   3
  -2 -16   1 469.277 208.746   4
   2  16   1 191.524 150.651   2
   2  16   2 1274.62 242.731   2
   2  16   2 1507.94 244.553   3
  -2 -16   2 1062.52 283.828   4
   2  16   3 762.987 195.806   3
  -2 -16   3 703.001 226.947   4
   2  16   3 831.212 233.645   2
   2  16   4-66.1831 143.480   2
  -2 -16   4 42.4538 183.982   4
   2  16   4 172.587 160.061   3
   2  16   5 327.353 165.778   2
  -2 -16   5 327.452 230.602   4
   2  16   5 104.826 136.546   3
   2  16   6 1250.00 235.069   2
   2  16   6 1431.15 257.190   3
  -2 -16   6 1524.18 311.254   4
   2  16   7 103.826 156.590   2
  -2 -16   7-73.1147 215.311   4
  -2 -16   8-110.754 216.419   4
   2  16   8 356.675 197.953   3
   2  16   9 1228.24 256.798   3
  -2 -16   9 1206.42 301.267   4
  -2 -16  10 304.676 197.279   4
   2  16  10 380.112 215.582   3
   2  16  11 1244.85 256.415   3
  -2 -16  11 1344.45 320.907   4
  -2 -16  12 981.095 282.639   4
   2  16  12 457.398 225.349   3
   2  16  13-231.280 220.480   3
  -2 -16  13 307.094 262.328   4
  -2 -16  14 56.8474 224.557   4
   2  16  14 241.513 228.711   3
   2  16  15 372.479 222.037   3
   2  17  -9 348.320 248.672   2
   2  17  -8 2004.76 325.450   2
   2 -17   8 2435.96 352.042   4
   2  17  -7 734.196 249.355   2
   2 -17   7 865.689 244.927   4
   2  17  -6-3.65714 208.384   2
   2 -17   6 362.768 217.517   4
   2  17  -5 400.176 233.506   2
   2 -17   5 420.052 213.555   4
   2  17  -4-351.670 241.346   2
   2 -17   4 31.0931 175.985   4
   2  17  -3 2012.20 328.325   2
  -2  17   3 2279.40 292.102   2
   2  17  -2 384.506 216.906   2
  -2  17   2 33.9300 140.272   2
   2  17  -1 299.039 204.885   2
   2  17   0-212.299 210.436   2
  -2 -17   0-8.46262 234.703   4
   2  17   1 392.454 213.029   2
  -2 -17   1 468.785 207.333   4
  -2 -17   2-250.032 247.582   4
   2  17   2-67.1933 179.589   2
   2  17   3 1978.40 302.689   2
  -2 -17   3 2290.38 372.725   4
  -2 -17   4 33.4641 222.904   4
   2  17   4 49.5219 163.817   2
   2  17   5 657.719 213.234   2
  -2 -17   5 234.181 228.899   4
   2  17   5 550.118 201.568   3
   2  17   6 214.596 185.764   3
  -2 -17   6 111.510 205.479   4
   2  17   6 115.304 168.957   2
  -2 -17   7 1084.09 289.905   4
   2  17   7 622.725 214.609   3
   2  17   8 2181.60 312.891   3
  -2 -17   8 2538.84 394.722   4
  -2 -17   9 164.601 213.914   4
   2  17   9 131.263 179.977   3
   2  17  10 82.1430 196.116   3
  -2 -17  10 54.1054 216.306   4
   2  17  11 654.630 228.018   3
  -2 -17  11 910.002 306.444   4
   2  17  12 237.567 219.333   3
   2  18  -6 128.880 218.439   2
   2 -18   5 7.12062 180.935   4
   2  18  -5 169.955 211.956   2
   2  18  -4 314.273 228.729   2
   2  18  -3 230.652 228.412   2
  -2  18   2 793.495 233.551   2
   2  18  -2 533.490 226.992   2
   2  18  -1 958.052 274.691   2
  -2  18   1 1120.83 246.324   2
   2  18   0 2230.64 332.567   2
   2  18   1 783.609 230.766   2
  -2 -18   1 1257.70 289.302   4
   2  18   2 815.107 240.204   2
  -2 -18   2 982.982 285.089   4
   2  18   3 198.876 164.777   2
  -2 -18   3 201.899 237.781   4
   2  18   4 340.064 205.737   2
  -2 -18   4 125.895 224.072   4
  -2 -18   5 3.17509 218.436   4
  -2 -18   6 443.653 226.869   4
  -2 -18   7 425.548 230.374   4
  -2 -18   8 30.4665 251.841   4
   2  19  -3 654.181 254.441   2
   2  19  -2 835.251 298.410   2
   2  19  -1 2472.14 371.362   2
  -2  19   1 1795.76 290.629   2
   2  19   0 5453.24 522.062   2
  -2  19   0 4560.92 425.408   2
   2  19   1 2257.84 356.323   2
   2  19   2 640.670 241.334   2
   2  19   3-114.143 216.390   2
  -2  20  -1 383.382 191.483   2
  -3   0   0 204.263 44.8335   4
  -3   0   0-29.2421 56.5183   2
  -3   0  -1 2725.62 155.540   2
   3   0   1 2728.27 95.0541   4
  -3   0  -1 2589.48 88.6503   4
  -3   0   1 2787.11 140.445   2
  -3   0  -2 151.337 63.3018   2
  -3   0   2 102.659 57.2783   2
   3   0   2 136.895 35.3756   4
  -3   0  -2 63.9285 31.0459   4
   3   0   3 13819.9 246.095   4
  -3   0  -3 13824.7 358.327   2
  -3   0   3 14213.9 297.457   2
  -3   0   4 30104.2 457.519   2
  -3   0  -4 30465.0 566.411   2
   3   0  -4 28874.5 451.551   2
  -3   0  -5 12973.2 350.889   3
   3   0   5 13213.6 384.329   1
   3   0  -5 13281.9 362.315   3
   3   0  -5 12088.4 277.125   2
  -3   0  -5 12682.1 368.427   2
  -3   0  -6 30772.4 620.353   1
   3   0   6 30420.2 615.065   2
  -3   0  -6 31140.7 636.460   2
  -3   0  -6 34142.0 626.424   3
   3   0  -6 32981.6 621.653   3
   3   0   6 35053.9 661.836   1
   3   0  -6 30731.8 488.372   2
  -3   0  -7 13140.2 412.477   1
  -3   0  -7 13378.1 411.368   3
  -3   0  -7 12606.3 396.912   2
   3   0   7 13602.4 425.864   1
   3   0   7 12311.3 391.222   2
   3   0  -7 12864.7 295.666   2
  -3   0  -8 2132.45 184.892   1
  -3   0   8 2187.44 173.210   1
   3   0  -8 1997.83 124.618   2
  -3   0  -9 10409.9 388.853   1
   3   0  -9 11189.1 288.999   2
  -3   0 -10 2201.49 204.912   1
   3   0 -10 2443.84 143.412   2
   3   0  11 680.566 142.550   3
   3   0 -11 733.356 87.1704   2
  -3   0 -11 633.130 126.859   1
   3   0 -12 2036.87 141.704   2
   3   0  12 2162.11 229.036   3
  -3   0 -12 1787.54 193.572   1
  -3   0  13 2603.16 288.251   3
   3   0 -13 1807.54 135.170   2
   3   0  13 1958.77 250.423   3
  -3   0 -13 2398.83 240.115   1
   3   0 -14 1686.79 133.664   2
  -3   0 -14 2096.88 223.409   1
  -3   0  14 2326.95 284.306   3
   3   0  14 2049.08 254.737   3
   3   0 -15 2375.57 160.789   2
  -3   0 -15 2560.83 257.389   1
  -3   0  15 2992.66 307.375   3
   3   0  15 2598.08 280.303   3
   3   0  16-58.5222 168.020   3
   3   0 -16-46.5920 81.5954   2
  -3   0  16-69.0450 135.442   3
  -3   0 -16 15.7454 128.014   1
   3   0 -17 523.760 98.4505   2
  -3   0  17 375.375 200.440   3
   3   0  17 291.587 184.699   3
  -3   0 -17 318.686 154.021   1
  -3   0  18 443.584 178.885   3
  -3   0 -18 329.774 151.156   1
   3   0  18 264.586 184.693   3
   3   0  19 1135.50 234.104   3
  -3   0 -19 984.884 205.810   1
  -3   0 -20 31.5092 160.803   1
   3   0  20 134.460 192.389   3
  -3   0 -21 194.770 162.697   1
   3   0  21 597.262 252.504   3
  -3   0 -22-92.1837 155.754   1
   3   0  22 65.5426 173.707   3
   3   0  23 1547.67 335.960   3
  -3   0 -23 1587.80 260.940   1
  -3   0 -24 251.575 155.957   1
   3   0  24 432.551 248.681   3
  -3  -1 -25 898.510 245.053   1
   3  -1  24 191.989 221.736   3
  -3  -1 -24 99.9505 158.061   1
  -3  -1 -23 305.929 168.301   1
   3  -1  23 547.187 232.320   3
  -3  -1 -22 1690.19 268.003   1
   3  -1  22 1804.31 331.252   3
  -3  -1 -21 2858.52 323.732   1
  -3   1  21 3936.81 439.585   3
   3  -1  21 2859.47 356.137   3
   3  -1  20 5071.34 458.379   3
  -3  -1 -20 4689.21 391.550   1
  -3   1  20 5127.53 461.586   3
   3  -1  19 1840.28 276.808   3
  -3   1  19 1966.06 292.462   3
  -3  -1 -19 2056.86 274.474   1
  -3   1  18 4007.50 390.371   3
  -3  -1 -18 4544.43 385.775   1
   3  -1  18 3987.57 388.447   3
  -3   1  17 600.504 203.776   3
  -3  -1 -17 783.832 192.605   1
   3  -1  17 724.708 212.413   3
  -3  -1 -16 3231.34 298.813   1
  -3   1  16 3600.52 344.995   3
   3  -1  16 3640.67 323.625   3
  -3   1  15 858.671 207.575   3
  -3  -1 -15 633.450 162.339   1
   3  -1  15 569.293 172.683   3
  -3  -1 -14 2899.89 266.533   1
  -3   1  14 2937.74 305.124   3
   3  -1  14 2689.94 280.200   3
  -3   1  13 3659.07 296.504   3
  -3  -1 -13 3645.17 287.997   1
   3  -1  13 3865.86 312.054   3
  -3  -1 -12 3794.57 286.211   1
  -3   1  12 3620.87 279.368   3
   3  -1  12 3616.68 280.980   3
  -3   1  11 298.344 112.341   3
  -3  -1 -11-19.5788 119.746   1
  -3  -1 -10 1445.47 167.941   1
  -3   1  10 1554.06 188.110   3
  -3  -1  -9 6964.13 327.974   1
   3   1  -9 7033.78 255.445   2
   3   1  -8 58521.4 803.029   2
  -3  -1  -8 56115.8 963.770   1
  -3   1   8 57214.9 947.713   3
   3  -1   8 57490.3 944.050   3
  -3  -1  -7 7320.69 292.858   2
   3  -1   7 7276.88 309.389   1
   3   1  -7 6987.51 243.328   2
  -3   1   7 6899.41 294.527   3
   3  -1   7 6957.80 292.750   3
   3  -1   6 82495.3 1061.90   3
   3   1  -6 81779.2 982.131   2
  -3  -1  -6 90209.2 1165.64   3
  -3  -1  -6 87073.0 1117.35   2
  -3   1   6 78833.6 1073.13   3
   3   1  -6 90471.0 1160.51   3
   3   1  -5 9587.87 275.273   2
  -3  -1  -5 9834.11 319.970   2
  -3   1   5 9745.91 217.358   2
   3  -1   5 9052.35 277.409   3
  -3  -1  -5 9537.20 317.508   3
   3   1  -4 181151. 1762.18   2
  -3   1   4 193850. 1641.09   2
  -3  -1  -4 194517. 1884.44   2
   3  -1   4 183248. 1756.44   3
   3  -1   3 3243.60 138.561   3
  -3   1   3 3447.81 135.654   2
  -3  -1  -3 3485.61 180.403   2
  -3  -1  -2 5564.03 173.892   4
  -3   1   2 5982.64 187.622   2
  -3   1   1 148.892 53.7331   2
  -3  -1  -1 275.897 78.9069   2
  -3  -1   0 1972.93 105.702   4
   3   1   0 2161.44 113.117   4
  -3   1   0 2182.07 132.012   2
  -3  -1   0 1981.01 126.049   2
  -3  -1   1 245.440 69.0936   2
   3   1   1 259.012 52.8490   4
  -3   1  -1 228.444 64.4899   2
   3   1   2 5341.44 167.578   4
  -3   1  -2 5270.37 214.270   2
  -3  -1   2 5453.99 198.657   2
  -3  -1   3 3570.75 159.629   2
  -3   1  -3 3581.09 183.301   2
   3   1   3 3933.68 198.997   1
   3   1   3 3498.04 139.617   4
   3  -1  -3 3590.11 155.032   3
   3  -1  -3 3302.28 136.207   2
  -3   1  -4 196114. 1938.36   2
  -3   1  -4 193758. 1792.81   3
  -3  -1   4 194801. 1798.22   2
   3   1   4 200664. 1971.32   1
   3  -1  -4 194272. 1833.75   3
   3   1   4 194682. 1771.78   4
   3  -1  -5 9774.70 221.323   2
   3   1   5 9930.86 341.200   1
  -3   1  -5 9483.10 285.637   3
  -3   1  -5 9736.00 327.294   2
  -3   1  -5 9481.83 312.603   1
   3  -1  -5 9731.57 299.903   3
   3   1   6 88956.0 1200.67   1
   3  -1  -6 92244.7 1137.32   3
   3   1   6 82016.6 1118.70   2
  -3   1  -6 88811.1 1097.02   3
   3  -1  -6 86187.9 877.850   2
  -3   1  -6 89507.3 1173.43   2
  -3   1  -6 81173.7 1105.16   1
  -3   1  -7 7439.14 298.842   3
  -3   1  -7 6900.55 287.142   1
   3  -1  -7 6962.29 188.692   2
  -3   1  -8 56214.9 911.307   1
   3   1   8 57141.3 922.369   2
   3  -1  -8 56430.1 656.717   2
  -3   1  -9 7104.08 315.562   1
   3  -1  -9 7949.54 208.955   2
   3  -1 -10 1750.96 105.795   2
  -3   1 -10 1676.42 174.154   1
   3   1  11 269.341 130.473   3
  -3   1 -11 215.542 88.0917   1
   3  -1 -11 330.930 59.4340   2
   3   1  12 3448.10 285.556   3
   3  -1 -12 3763.08 159.058   2
   3  -1 -13 3659.50 164.782   2
   3   1  13 3190.94 281.669   3
  -3   1 -13 3499.42 255.713   1
   3   1  14 2368.73 269.034   3
   3  -1 -14 2896.64 153.276   2
  -3   1 -14 2494.82 237.104   1
   3  -1 -15 798.798 93.1703   2
  -3   1 -15 922.614 169.106   1
   3  -1 -16 3803.62 179.386   2
  -3   1 -16 3419.22 293.023   1
  -3   1 -17 773.388 170.222   1
   3   1  17 513.755 195.312   3
   3   1  18 3660.84 378.708   3
  -3   1 -18 4138.80 338.439   1
   3   1  19 1892.66 313.233   3
  -3   1 -19 1738.74 239.617   1
  -3   1 -20 4442.13 373.886   1
   3   1  20 4985.96 459.177   3
  -3   1 -21 3242.06 327.174   1
   3   1  21 3339.95 395.933   3
  -3   1 -22 1545.49 242.836   1
   3   1  22 1942.58 353.791   3
   3   1  23 211.578 233.966   3
  -3   1 -23 250.370 171.266   1
   3   1  24-91.8540 184.569   3
  -3  -2 -26 846.706 247.875   1
  -3  -2 -25 409.813 214.516   1
   3  -2  25 196.887 257.615   3
   3  -2  24 599.989 267.441   3
  -3  -2 -24 59.7663 172.280   1
  -3  -2 -23 1227.10 261.001   1
   3  -2  23 993.129 285.724   3
  -3   2  23 363.366 259.952   3
  -3  -2 -22 163.315 169.794   1
  -3   2  22 187.056 247.349   3
   3  -2  22 78.9069 219.562   3
  -3   2  21 717.848 274.555   3
  -3  -2 -21 462.573 186.504   1
   3  -2  21 151.845 150.308   3
  -3   2  20 310.502 223.496   3
   3  -2  20 236.376 210.239   3
  -3  -2 -20-54.9536 184.107   1
  -3  -2 -19 1246.59 238.111   1
   3  -2  19 1222.12 248.445   3
  -3   2  19 1334.92 255.854   3
  -3   2  18 575.295 184.659   3
   3  -2  18 606.912 207.666   3
  -3  -2 -18 635.541 201.990   1
  -3   2  17 1363.94 259.132   3
   3  -2  17 1777.49 272.917   3
  -3  -2 -17 1206.20 232.034   1
  -3   2  16 447.697 192.188   3
   3  -2  16 603.674 173.238   3
  -3  -2 -16 922.886 197.952   1
  -3  -2 -15 5910.69 384.561   1
  -3   2  15 5793.76 400.974   3
   3  -2  15 5580.74 390.663   3
  -3  -2 -14 729.863 176.257   1
   3  -2  14 656.044 172.164   3
  -3   2  13 3274.88 287.024   3
  -3  -2 -13 3534.57 299.812   1
   3  -2  13 2888.85 258.307   3
   3  -2  12 1408.94 193.318   3
  -3   2  12 1816.74 231.762   3
  -3  -2 -12 1585.62 205.023   1
  -3   2  11 12893.7 488.725   3
  -3  -2 -11 13198.5 494.052   1
  -3  -2 -10 520.849 120.237   1
  -3   2  10 918.459 160.684   3
  -3   2   9 31470.4 714.317   3
  -3  -2  -8 3935.60 224.793   2
   3  -2   8 4069.48 231.506   3
  -3   2   8 3563.40 230.984   3
   3  -2   7 45137.0 747.234   3
  -3   2   7 46201.3 794.526   3
  -3  -2  -7 46893.8 787.222   2
   3   2  -7 43841.8 713.979   2
  -3   2   6 3094.56 101.262   2
   3   2  -6 3032.45 179.706   2
  -3   2   6 3246.24 196.168   3
  -3  -2  -6 3183.72 201.721   2
  -3   2   5 93608.2 863.534   2
   3   2  -5 87575.7 1086.13   2
  -3   2   5 88756.8 1085.76   3
  -3  -2  -5 95094.7 1156.77   2
   3  -2   5 88841.0 1037.17   3
   3  -2   4 9620.83 247.367   3
  -3   2   4 10422.4 217.648   2
  -3  -2  -4 9987.12 313.276   2
  -3   2   4 9340.52 267.879   3
  -3  -2  -3 139503. 1433.63   4
   3  -2   3 141434. 1297.48   3
  -3   2   3 143086. 1319.73   2
  -3  -2  -2 26506.4 495.685   2
  -3   2   2 25975.7 418.294   2
  -3  -2  -1 18157.3 400.054   2
  -3   2   1 17891.7 357.507   2
  -3   2   0 2598.50 147.879   2
   3   2   0 2615.79 140.818   4
  -3  -2   0 2338.67 137.269   4
  -3  -2   0 2908.59 156.550   2
   3   2   1 18338.4 371.683   4
  -3   2  -1 18087.0 400.004   2
  -3  -2   1 18618.7 401.649   2
  -3  -2   2 26194.9 487.777   2
   3   2   2 25782.7 447.942   4
  -3   2  -2 25667.7 500.945   2
   3  -2  -2 25593.3 386.692   3
   3  -2  -3 141510. 1347.83   2
   3  -2  -3 146146. 1399.57   3
   3   2   3 147745. 1466.26   4
  -3  -2   3 152909. 1519.66   2
   3   2   3 152587. 1605.61   1
  -3   2  -3 147085. 1572.14   2
  -3   2  -4 10777.0 342.824   2
  -3   2  -4 10400.7 256.717   3
   3  -2  -4 9994.11 217.506   2
   3   2   4 10874.2 348.747   1
   3  -2  -4 10011.1 286.710   3
   3   2   4 9825.27 312.060   2
   3   2   4 10337.4 294.115   4
  -3   2  -5 89615.6 1130.85   1
  -3   2  -5 98670.2 1073.14   3
  -3   2  -5 98437.7 1234.62   2
   3   2   5 99018.2 1261.45   1
   3  -2  -5 92498.9 895.877   2
   3   2   5 90308.5 1165.91   2
   3  -2  -5 96656.2 1125.48   3
   3   2   5 97312.6 1142.31   4
  -3   2  -6 3709.64 188.843   3
  -3   2  -6 3121.26 194.831   1
   3   2   6 3205.77 199.291   2
   3  -2  -6 3509.21 201.761   3
   3  -2  -6 2996.24 105.088   2
   3  -2  -7 45379.8 491.071   2
   3   2   7 45465.0 785.128   2
  -3   2  -7 44153.9 759.287   1
  -3   2  -8 4312.98 233.414   3
  -3  -2   8 4232.90 203.500   1
   3   2   8 3618.62 224.515   2
  -3   2  -8 4214.71 236.871   1
   3  -2  -8 3824.71 109.182   2
   3   2   9 32568.0 669.995   2
  -3   2  -9 32146.7 660.130   1
  -3   2 -10 793.942 129.850   1
  -3  -2  10 731.735 107.655   1
   3   2  10 547.476 107.865   2
   3  -2 -10 668.089 50.5468   2
   3  -2 -11 12493.7 219.276   2
  -3   2 -11 12540.2 425.557   1
   3   2  12 1399.06 199.340   3
   3  -2 -12 1256.77 70.3173   2
  -3   2 -12 1095.95 144.256   1
   3  -2 -13 3035.60 115.233   2
   3  -2 -13 2821.30 109.587   2
   3   2  13 2731.59 274.627   3
   3  -2 -14 676.396 63.1225   2
  -3   2 -14 595.664 133.718   1
   3  -2 -15 5825.89 166.058   2
   3   2  15 5733.77 426.914   3
  -3   2 -15 6552.01 360.774   1
  -3   2 -16 854.971 164.556   1
   3   2  16 398.937 159.077   3
   3   2  17 1323.81 236.321   3
  -3   2 -17 1624.28 211.487   1
   3   2  18 317.049 166.766   3
  -3   2 -18 494.073 166.802   1
  -3   2 -19 1310.40 211.669   1
   3   2  19 1153.66 236.296   3
   3   2  20 33.4643 166.215   3
  -3   2 -20 74.3326 140.885   1
  -3   2 -21 280.054 146.852   1
   3   2  21 241.678 227.480   3
  -3   2 -22 36.8071 152.504   1
   3   2  22 300.930 249.442   3
   3   2  23 938.308 291.801   3
   3   2  24 508.344 228.939   3
  -3  -3 -25 294.508 232.564   1
   3  -3  25 367.022 288.306   3
  -3  -3 -24 1355.66 315.739   1
   3  -3  24 1434.25 309.735   3
  -3   3  24 1307.20 315.135   3
   3  -3  23 821.719 256.039   3
  -3  -3 -23 690.578 248.065   1
  -3   3  23 1132.06 295.360   3
   3  -3  22 427.304 239.272   3
  -3  -3 -22 504.386 202.142   1
  -3   3  22 526.070 239.150   3
   3  -3  21-206.196 208.366   3
  -3  -3 -21-153.577 168.964   1
  -3   3  20 938.240 260.936   3
  -3  -3 -20 930.600 214.066   1
   3  -3  20 1021.80 228.884   3
  -3   3  19 1123.98 242.974   3
  -3  -3 -19 896.273 210.273   1
   3  -3  19 1111.49 249.010   3
  -3   3  18 1954.23 283.470   3
   3  -3  18 2392.52 311.918   3
  -3  -3 -18 1841.96 270.605   1
  -3   3  17 3996.13 369.400   3
   3  -3  17 3792.17 352.854   3
  -3  -3 -17 3804.56 363.044   1
  -3  -3 -16 3638.13 338.457   1
   3  -3  16 3665.94 326.176   3
  -3   3  16 3031.46 324.105   3
  -3   3  15 591.133 192.097   3
  -3  -3 -15 999.882 212.086   1
  -3  -3 -14 4401.49 340.014   1
  -3   3  14 4288.49 342.455   3
   3  -3  14 4113.06 318.722   3
   3  -3  13 3183.56 266.187   3
  -3  -3 -13 3877.03 311.956   1
  -3   3  13 3567.73 292.395   3
   3  -3  12 3400.28 260.173   3
  -3  -3 -12 3163.02 275.253   1
  -3   3  12 3320.31 285.897   3
  -3   3  11 2247.72 216.074   3
  -3  -3 -11 2395.72 230.357   1
  -3   3  10 17299.0 537.149   3
  -3  -3 -10 15394.1 533.219   1
   3  -3   9 1352.60 148.485   3
  -3   3   9 1818.42 198.807   3
  -3   3   8 38859.7 775.474   3
   3  -3   8 40910.5 723.116   3
  -3   3   7 14025.9 415.362   3
  -3  -3  -7 14806.4 419.759   2
   3  -3   7 13965.6 373.822   3
   3   3  -6 48078.7 791.461   2
  -3   3   6 49262.6 778.709   3
   3  -3   6 49725.2 710.249   3
  -3   3   6 49075.5 487.076   2
  -3   3   5 50437.3 548.487   2
   3  -3   5 51219.1 670.419   3
  -3  -3  -5 52399.4 802.368   2
  -3   3   4 82492.1 981.090   3
   3  -3   4 91748.4 864.836   4
  -3   3   4 87556.5 871.991   2
   3  -3   4 83873.1 893.645   3
  -3  -3  -4 87707.9 1092.13   2
  -3   3   3 26662.1 414.941   2
  -3   3   3 24326.6 409.475   3
  -3  -3  -3 23539.6 492.478   4
   3  -3   3 25925.4 331.093   4
  -3  -3  -3 26325.6 519.851   2
   3  -3   3 25126.1 342.005   3
  -3   3   2 80610.8 884.790   2
  -3  -3  -2 81914.1 1006.64   2
  -3  -3  -2 72930.2 958.743   4
   3  -3   2 75595.7 696.117   4
   3  -3   2 75080.6 679.152   3
  -3  -3  -1 13822.7 359.449   2
   3   3  -1 13340.5 355.117   4
  -3   3   1 13119.7 313.273   2
  -3  -3   0 4306.04 201.206   2
   3   3   0 4362.17 200.948   4
  -3   3   0 4157.70 184.110   2
  -3   3   0 4075.24 126.386   4
  -3   3  -1 13771.2 354.940   2
  -3  -3   1 13471.0 360.602   2
   3   3   1 12314.2 339.919   4
  -3   3  -1 12276.3 200.289   4
  -3  -3   1 12317.8 308.405   1
   3   3   1 13146.4 347.856   1
   3  -3  -1 12399.9 206.474   3
  -3   3  -2 80492.5 1039.06   2
   3   3   2 79737.3 995.908   4
  -3  -3   2 80367.9 1024.19   2
   3  -3  -2 78371.0 803.906   3
   3   3   2 81473.6 1031.79   1
  -3   3  -3 25268.7 345.184   3
   3   3   3 25515.1 504.668   4
   3   3   3 26600.3 551.570   1
   3  -3  -3 25556.0 418.217   3
   3  -3  -4 89907.1 1018.90   3
   3   3   4 88858.9 1114.47   4
  -3   3  -4 87944.3 914.722   3
   3   3   5 53288.6 831.056   4
   3  -3  -5 54490.3 782.505   3
  -3   3  -5 54432.2 700.118   3
   3   3   6 49955.6 823.031   2
  -3   3  -6 49330.3 778.627   1
   3   3   6 53402.1 862.728   4
   3  -3  -6 53794.2 819.703   3
  -3   3  -6 54213.9 752.182   3
  -3   3  -7 13777.8 389.615   1
   3   3   7 14371.2 420.979   2
  -3   3  -8 43848.3 749.282   3
   3   3   8 39288.1 751.807   2
  -3   3  -8 39455.8 713.371   1
  -3  -3   8 45008.8 650.598   1
   3   3   9 1459.64 155.316   2
  -3  -3   9 1512.89 122.787   1
  -3   3  -9 1349.25 145.073   1
   3   3  10 15559.4 466.177   2
  -3   3 -10 16055.7 463.060   1
   3   3  11 2262.86 190.564   2
  -3   3 -11 2313.10 189.294   1
  -3  -3  11 2503.81 172.038   1
  -3   3 -12 2788.55 211.622   1
   3   3  12 2743.82 263.278   3
  -3   3 -13 3017.50 229.162   1
   3   3  13 3744.07 315.143   3
  -3   3 -14 3923.48 266.323   1
   3   3  14 3652.86 333.868   3
   3   3  15 987.324 196.358   3
  -3   3 -15 1155.10 172.547   1
  -3   3 -16 3810.09 281.372   1
   3   3  16 3436.53 351.170   3
  -3   3 -17 3859.64 298.539   1
   3   3  17 3570.61 371.544   3
   3   3  18 1166.49 244.519   3
  -3   3 -18 1730.52 215.202   1
  -3   3 -19 1046.96 198.165   1
   3   3  19 818.106 232.771   3
   3   3  20 663.624 235.788   3
  -3   3 -20 978.814 189.401   1
  -3   3 -21 21.1131 125.864   1
   3   3  21 116.237 196.938   3
   3   3  22 955.282 300.714   3
   3   3  23 1393.13 341.381   3
   3   3  24 1378.73 320.615   3
  -3  -4 -25 268.179 250.657   1
  -3  -4 -24 1.73921 182.278   1
   3  -4  24 487.295 235.020   3
  -3   4  24 583.721 309.198   3
  -3  -4 -23 1044.50 270.208   1
   3  -4  23 1016.12 286.391   3
  -3   4  23 1162.24 323.134   3
  -3  -4 -22 13.1492 212.768   1
   3  -4  22 272.456 221.488   3
  -3   4  22 155.770 200.870   3
  -3   4  21 735.345 242.435   3
  -3  -4 -21 1030.03 259.264   1
   3  -4  21 853.418 243.141   3
   3  -4  20 2370.86 330.454   3
  -3  -4 -20 2269.59 314.488   1
  -3   4  20 2148.31 315.189   3
  -3   4  19 3886.47 396.036   3
   3  -4  19 4272.00 402.842   3
  -3  -4 -19 3724.80 373.323   1
  -3   4  18 1165.26 241.734   3
  -3  -4 -18 1181.75 251.345   1
   3  -4  18 1308.30 262.180   3
  -3   4  17 9659.47 552.062   3
   3  -4  17 10084.7 533.074   3
  -3  -4 -17 9521.20 561.276   1
  -3  -4 -16 3776.85 349.914   1
  -3   4  16 2935.27 312.664   3
   3  -4  16 3882.89 339.908   3
  -3  -4 -15 2085.64 261.539   1
   3  -4  15 2293.65 261.321   3
  -3   4  15 1914.67 254.500   3
  -3  -4 -14 304.267 140.127   1
   3  -4  14 429.584 159.440   3
  -3   4  14 495.126 170.640   3
  -3  -4 -13 1822.69 236.408   1
  -3   4  13 1916.87 251.742   3
   3  -4  13 1526.93 202.410   3
  -3   4  12 919.510 183.745   3
  -3  -4 -12 856.463 189.065   1
  -3  -4 -11 10906.3 475.896   1
  -3   4  11 9956.46 439.144   3
  -3   4  10 330.204 131.352   3
   3  -4   9 1381.15 145.189   3
  -3   4   9 1429.42 168.675   3
  -3  -4  -8 8171.59 312.394   2
   3  -4   8 8100.96 300.072   3
  -3   4   8 7912.98 341.319   3
  -3   4   7 15425.6 440.180   3
  -3  -4  -7 16769.9 442.423   2
   3  -4   7 15869.0 393.164   3
   3  -4   6 1965.62 134.248   3
  -3   4   6 1659.31 72.9617   2
  -3   4   6 2004.90 168.510   3
  -3  -4  -6 2014.86 165.246   2
   3  -4   5 57680.2 703.081   3
   3  -4   5 58373.9 731.421   4
  -3   4   5 58324.5 640.817   2
  -3   4   5 56871.0 806.269   3
   3  -4   4 9889.22 244.423   4
  -3   4   4 10786.0 246.688   2
  -3  -4  -4 10841.4 340.738   2
  -3   4   4 9723.17 273.448   3
   3  -4   4 10006.8 215.751   3
  -3  -4  -3 92194.4 1135.64   2
  -3   4   3 89993.3 958.587   2
  -3   4   3 82150.0 914.803   3
   3  -4   3 86952.0 883.195   4
   3  -4   3 85067.4 774.519   3
  -3  -4  -2 32628.1 612.300   2
  -3   4   2 31521.3 517.573   2
   3  -4   2 30642.8 426.576   4
  -3   4   2 29684.8 408.968   3
  -3   4   1 40866.5 579.453   4
   3   4  -1 41630.1 728.995   4
  -3  -4  -1 39343.2 646.866   1
  -3  -4   0 1486.69 121.035   1
  -3  -4   0 1487.56 134.908   2
  -3   4   0 1476.23 94.8722   4
   3   4   0 1673.12 145.313   4
   3   4   0 1807.19 140.103   1
   3  -4  -1 40632.3 436.305   3
  -3   4  -1 41599.2 518.017   4
   3   4   1 42128.0 720.834   4
   3   4   1 42397.4 681.807   1
   3  -4  -2 30826.7 418.975   3
  -3  -4   2 28966.1 484.223   1
   3   4   2 30007.2 593.315   1
  -3   4  -2 30508.0 419.931   4
   3  -4  -3 88472.3 943.616   3
   3   4   3 91494.4 1174.67   1
   3   4   3 92507.2 1161.29   4
  -3  -4   3 85152.6 950.481   1
  -3   4  -3 85687.5 788.577   3
   3   4   3 82268.1 1111.14   2
  -3   4  -4 10194.3 222.900   3
   3   4   4 10292.5 353.970   4
   3  -4  -4 10632.6 294.643   3
   3   4   4 10277.5 370.347   1
   3   4   4 9896.12 342.041   2
  -3   4  -5 60376.9 730.273   3
   3   4   5 58792.9 900.163   2
   3  -4  -5 61349.6 852.619   3
  -3   4  -6 1638.56 125.297   3
  -3   4  -6 2002.59 164.304   1
   3   4   6 1768.45 172.103   2
   3  -4  -6 1929.61 154.891   3
  -3   4  -7 16526.0 398.746   3
   3   4   7 15518.4 451.192   2
  -3   4  -7 15857.7 410.725   1
  -3   4  -8 8068.69 297.775   1
  -3   4  -8 8721.39 310.110   3
  -3  -4   8 8624.93 240.330   1
  -3  -4   9 2056.77 126.257   1
  -3   4  -9 2099.46 164.374   1
   3   4  10 245.536 101.224   2
  -3  -4  10 370.849 73.5082   1
  -3   4 -10 508.785 113.710   1
  -3   4 -11 10902.9 376.101   1
   3   4  11 10822.2 397.667   2
  -3  -4  11 11709.2 328.882   1
   3   4  11 10611.3 483.742   3
   3   4  12 522.380 123.005   2
  -3  -4  12 564.756 92.1058   1
  -3   4 -12 261.859 104.732   1
   3   4  13 1573.04 238.179   3
  -3  -4  13 1410.13 137.600   1
  -3   4 -13 1294.46 150.950   1
   3   4  14 171.152 166.093   3
  -3   4 -14 518.471 117.863   1
   3   4  15 2456.06 288.312   3
  -3   4 -15 2283.98 211.732   1
   3   4  16 4002.51 379.642   3
  -3   4 -16 3584.08 265.901   1
  -3   4 -17 9936.63 444.488   1
   3   4  17 10402.4 611.593   3
   3   4  18 974.572 234.006   3
  -3   4 -18 1048.87 183.039   1
  -3   4 -19 4008.51 310.571   1
   3   4  19 3526.89 382.281   3
   3   4  20 2413.45 338.248   3
  -3   4 -20 2432.81 253.406   1
   3   4  21 730.242 222.121   3
   3   4  22 50.0649 176.026   3
   3   4  23 973.964 295.340   3
  -3  -5 -24 2054.22 368.014   1
  -3   5  23 1136.31 295.251   3
  -3  -5 -23 627.761 245.363   1
  -3  -5 -22 943.200 250.507   1
  -3   5  22 761.345 241.920   3
   3  -5  21 105.347 177.088   3
  -3   5  21-162.955 239.749   3
  -3  -5 -21-309.474 228.085   1
  -3   5  20-195.715 246.105   3
  -3  -5 -20-75.1493 188.710   1
   3  -5  20 257.080 200.377   3
   3  -5  19 589.741 207.725   3
  -3  -5 -19 466.953 209.612   1
  -3   5  19 778.808 251.084   3
   3  -5  18 1979.54 289.344   3
  -3  -5 -18 1875.48 306.963   1
  -3   5  18 1963.56 312.866   3
  -3   5  17 2301.92 320.620   3
   3  -5  17 2186.07 279.322   3
  -3  -5 -17 2080.04 292.913   1
  -3   5  16 9476.49 542.606   3
  -3  -5 -16 9690.35 560.743   1
   3  -5  16 10101.5 514.220   3
   3  -5  15 1532.99 233.924   3
  -3  -5 -15 1014.52 231.188   1
  -3   5  15 1351.04 240.757   3
   3  -5  14 950.205 174.426   3
  -3  -5 -14 707.023 172.912   1
  -3  -5 -13 31.6279 130.743   1
  -3   5  13 249.910 146.589   3
   3  -5  13 113.089 124.743   3
   3  -5  12 2077.18 211.288   3
  -3  -5 -12 2515.47 277.683   1
  -3   5  12 2192.55 243.759   3
  -3  -5 -11 1842.82 226.777   1
  -3   5  11 2088.72 230.374   3
  -3  -5 -10 5788.84 350.421   1
  -3   5  10 6192.31 343.700   3
   3  -5   9 5243.84 259.726   3
  -3   5   9 5828.83 310.885   3
   3  -5   8 15544.0 412.436   3
  -3   5   8 15023.2 467.669   3
   3  -5   7 1437.75 135.520   4
  -3   5   7 1355.38 151.069   3
   3  -5   7 1280.80 122.571   3
  -3   5   6 5326.65 154.492   2
  -3   5   6 5661.84 253.583   3
   3  -5   6 5406.44 224.859   4
   3  -5   6 5722.43 206.707   3
  -3  -5  -5 19532.3 489.791   2
  -3   5   5 17926.7 424.322   3
   3  -5   5 18500.4 402.274   4
  -3   5   5 18851.8 337.524   2
  -3  -5  -4 11812.4 375.051   2
   3  -5   4 11812.5 299.717   4
  -3   5   4 11438.8 284.961   2
  -3   5   4 10879.6 298.217   3
  -3  -5  -3 1640.68 173.386   1
   3  -5   3 1953.75 122.786   4
  -3  -5  -3 2193.84 183.272   2
  -3  -5  -2 947.301 133.582   2
  -3  -5  -2 782.417 118.595   1
  -3   5   2 852.587 111.226   4
   3  -5   2 950.341 96.2279   4
  -3   5   2 904.209 75.3948   3
  -3  -5  -1 8007.25 289.467   1
  -3   5   1 8285.36 261.061   4
   3  -5   1 8107.89 242.095   4
  -3   5   1 7816.27 154.260   3
   3   5   0 11258.8 330.625   1
  -3   5   0 11278.7 286.243   4
  -3   5  -1 8564.88 242.124   4
   3   5   1 8554.22 317.599   1
  -3  -5   1 8119.78 256.122   1
   3   5   2 1006.24 141.041   2
   3  -5  -2 1132.05 81.5176   3
  -3  -5   2 956.065 100.969   1
   3   5   2 1007.96 146.289   1
  -3   5  -2 856.684 92.9338   4
  -3   5  -3 1666.96 67.7685   3
  -3  -5   3 1931.46 123.828   1
   3   5   3 2074.68 185.926   2
   3  -5  -3 2033.99 125.317   3
   3   5   3 2144.93 182.710   1
  -3   5  -4 11113.3 223.297   3
  -3  -5   4 11053.4 255.807   1
   3  -5  -4 11810.4 312.912   3
   3   5   4 10814.3 366.649   2
  -3  -5   5 18439.3 330.387   1
   3   5   5 18043.5 485.441   2
   3  -5  -5 19089.9 440.215   3
  -3   5  -5 18985.7 347.866   3
   3  -5  -6 5895.40 257.902   3
   3   5   6 5413.37 272.130   2
  -3   5  -6 6001.06 212.846   3
  -3   5  -7 1202.09 129.406   1
  -3   5  -7 1343.74 120.050   3
  -3   5  -8 16574.3 425.215   3
   3   5   8 15991.4 463.513   2
  -3  -5   8 16646.6 301.579   1
   3   5   9 5400.81 273.345   2
  -3   5  -9 5024.80 242.477   1
  -3  -5   9 5824.95 181.453   1
  -3   5 -10 6392.64 268.987   1
  -3  -5  10 6590.33 206.207   1
   3   5  10 6102.80 300.478   2
   3   5  10 6078.03 369.076   3
  -3   5 -11 2049.66 169.649   1
   3   5  11 1733.28 184.929   2
  -3  -5  11 2120.85 128.992   1
   3   5  11 2267.99 252.663   3
  -3  -5  12 2249.65 140.699   1
   3   5  12 2477.28 270.644   3
  -3   5 -12 2007.82 170.681   1
   3   5  12 2341.46 200.339   2
   3   5  13 224.804 98.3917   2
   3   5  13-61.9261 158.748   3
  -3   5 -13-127.252 105.658   1
  -3   5 -14 1017.16 143.974   1
   3   5  14 796.901 217.243   3
   3   5  15 1085.57 219.270   3
  -3   5 -15 1173.84 159.615   1
   3   5  16 10227.4 594.935   3
  -3   5 -16 10442.3 419.886   1
  -3   5 -17 2380.03 223.119   1
   3   5  17 1997.64 291.559   3
  -3   5 -18 1889.40 208.868   1
   3   5  18 1563.98 280.156   3
   3   5  19 18.6143 229.955   3
   3   5  20-52.3838 230.892   3
   3   5  21-342.849 261.306   3
   3   5  22 1085.97 298.926   3
   3   5  23 829.892 279.543   3
  -3   6  23 1298.36 322.822   3
  -3  -6 -23 1717.12 340.574   1
  -3  -6 -22 116.424 170.213   1
  -3   6  22 362.516 266.976   3
  -3  -6 -21 27.6350 203.405   1
  -3   6  21-322.202 268.098   3
  -3  -6 -20 393.469 176.484   1
  -3   6  20 263.307 184.485   3
  -3  -6 -19 1117.80 272.579   1
  -3   6  19 1120.97 242.145   3
  -3  -6 -18 1695.83 284.723   1
  -3   6  18 1669.85 294.360   3
  -3  -6 -17 1391.85 271.444   1
  -3   6  17 1897.16 302.093   3
  -3   6  16 11987.0 619.521   3
  -3  -6 -16 11544.4 614.030   1
  -3   6  15 6524.52 448.353   3
   3  -6  15 6756.81 404.760   3
  -3  -6 -15 7044.11 485.844   1
   3  -6  14 4963.73 336.387   3
  -3  -6 -14 4835.06 387.846   1
  -3   6  14 4856.78 378.025   3
  -3  -6 -13 6581.91 434.063   1
   3  -6  13 7143.46 374.916   3
  -3   6  13 6529.08 404.874   3
  -3   6  12 1515.18 205.342   3
  -3  -6 -12 1573.24 232.647   1
  -3   6  11 15577.2 562.336   3
  -3  -6 -11 16134.2 624.076   1
  -3  -6 -10 945.432 195.682   1
  -3   6  10 973.765 162.710   3
  -3   6   9 26753.1 674.901   3
   3  -6   9 26206.3 619.318   4
  -3  -6  -9 25953.9 741.548   1
   3  -6   8 7327.74 306.671   4
  -3   6   8 6895.36 320.861   3
  -3   6   7 29615.2 403.010   2
   3  -6   7 30489.9 619.483   4
  -3   6   7 29010.5 631.917   3
  -3   6   6 8068.85 303.591   3
  -3   6   6 8915.50 230.522   2
   3  -6   6 8469.37 305.187   4
   3  -6   5 11167.4 333.369   4
  -3   6   5 10897.8 330.490   3
  -3   6   4 18382.0 399.081   3
   3  -6   4 18574.7 423.346   4
  -3   6   3 7513.24 226.957   3
  -3   6   3 8634.64 322.929   4
   3  -6   3 8037.34 266.856   4
  -3  -6  -3 6926.25 307.817   1
   3  -6   2 15071.3 370.472   4
  -3   6   2 15854.1 415.878   4
  -3   6   2 15032.5 284.257   3
  -3  -6  -1 20928.5 483.904   1
   3  -6   1 20539.6 444.439   4
   3   6  -1 22490.0 466.725   1
  -3   6   1 21778.1 471.863   4
  -3   6   1 19562.4 288.787   3
  -3  -6   0 4148.41 208.493   1
  -3   6   0 4136.50 200.952   4
  -3  -6   1 19533.9 426.839   1
   3   6   1 19514.0 535.273   2
   3   6   2 16104.4 454.789   1
  -3  -6   2 14865.1 341.144   1
   3   6   2 15462.4 472.091   2
  -3   6  -2 15644.1 376.851   4
   3  -6  -3 8434.48 245.499   3
   3   6   3 7684.75 335.729   2
  -3   6  -3 7502.46 144.925   3
  -3  -6   3 8382.39 238.155   1
  -3   6  -3 8727.74 277.821   4
   3   6   4 18251.4 541.733   3
   3   6   4 18571.3 504.208   2
  -3  -6   4 18983.1 340.699   1
  -3   6  -4 19240.3 305.096   3
   3  -6  -5 12120.7 351.030   3
   3   6   5 10731.9 424.794   3
  -3   6  -5 11856.3 266.513   3
  -3  -6   5 10496.0 226.240   1
   3   6   5 11099.0 394.532   2
   3  -6  -6 8917.96 324.584   3
   3   6   6 9020.04 352.633   2
   3   6   6 8203.21 387.080   3
  -3   6  -6 9320.93 263.959   3
  -3  -6   6 7855.29 179.448   1
  -3  -6   7 28407.0 365.586   1
   3   6   7 28882.1 751.874   3
   3   6   7 29672.2 656.064   2
  -3   6  -7 29713.4 568.327   1
   3   6   8 6572.27 369.363   3
  -3  -6   8 6671.67 154.463   1
  -3   6  -8 7267.02 273.893   1
  -3  -6   8 7245.11 150.316   1
   3   6   8 7611.92 325.788   2
  -3   6  -8 7994.47 294.448   3
   3   6   9 26058.5 762.379   3
   3   6   9 26155.3 622.888   2
  -3  -6   9 26267.7 335.275   1
  -3   6  -9 26581.1 538.213   1
  -3  -6  10 764.769 60.5306   1
   3   6  10 950.772 142.864   2
  -3   6 -10 880.363 116.297   1
   3   6  10 614.910 156.607   3
  -3   6 -11 16279.4 428.700   1
   3   6  11 16651.3 501.334   2
   3   6  11 15563.3 617.382   3
  -3  -6  11 15253.1 282.121   1
  -3   6 -12 1626.68 145.920   1
  -3  -6  12 1760.33 104.217   1
   3   6  12 1851.76 183.412   2
   3   6  12 1792.41 246.551   3
  -3   6 -13 6184.75 279.484   1
   3   6  13 6298.44 426.698   3
   3   6  13 6773.03 328.507   2
   3   6  14 4207.76 263.700   2
  -3   6 -14 4383.77 247.337   1
   3   6  14 4426.11 375.240   3
   3   6  15 7059.02 501.492   3
  -3   6 -15 6648.44 308.584   1
  -3   6 -16 12109.1 429.965   1
   3   6  16 11817.9 636.575   3
   3   6  17 1450.49 288.390   3
  -3   6 -17 1604.14 178.563   1
   3   6  18 1599.10 299.249   3
   3   6  19 879.492 234.615   3
   3   6  20 98.7896 179.812   3
   3   6  21-194.134 225.392   3
   3   6  22 51.5685 213.385   3
   3   6  23 841.551 272.352   3
  -3  -7 -23 149.677 238.245   1
  -3   7  23-105.528 250.826   3
  -3  -7 -22 864.921 260.488   1
  -3   7  22 496.570 271.883   3
  -3   7  21 291.111 213.255   3
  -3  -7 -21 823.182 274.670   1
  -3   7  20 304.116 185.715   3
  -3  -7 -20 245.208 188.244   1
  -3  -7 -19 270.628 190.702   1
  -3   7  19 482.002 220.668   3
  -3  -7 -18 375.737 202.103   1
  -3   7  18 745.825 254.892   3
  -3  -7 -17 305.916 171.107   1
  -3   7  17 450.390 215.658   3
  -3   7  16 449.536 175.225   3
  -3  -7 -16 187.454 192.746   1
  -3  -7 -15 1884.16 263.882   1
  -3   7  15 2140.02 282.513   3
  -3  -7 -14 2294.40 303.771   1
  -3   7  14 2295.94 282.276   3
  -3  -7 -13 3064.92 331.814   1
  -3   7  13 3046.52 308.287   3
  -3  -7 -12 25348.0 834.690   1
  -3   7  12 24617.6 760.614   3
  -3  -7 -11 23.5420 152.875   1
  -3   7  11 105.512 108.735   3
  -3   7  10 11471.1 465.854   3
  -3  -7 -10 12423.3 546.972   1
  -3   7   9 1610.31 190.788   3
  -3  -7  -9 2074.77 229.406   1
  -3   7   8 12507.8 231.368   2
  -3  -7  -8 12792.3 516.198   1
  -3   7   8 12908.4 446.892   3
  -3   7   7 4234.01 161.348   2
   3  -7   7 3948.02 235.762   4
  -3   7   7 3908.57 236.049   3
  -3  -7  -7 3962.02 289.565   1
   3  -7   6 33177.5 667.951   4
  -3   7   6 32158.0 649.080   3
  -3   7   5 2334.19 164.249   3
   3  -7   5 2055.79 164.555   4
  -3   7   4 9320.18 291.222   3
   3  -7   4 9329.13 319.896   4
   3  -7   3 11660.3 360.401   4
  -3   7   3 11648.3 296.953   3
  -3   7   2 16932.2 323.701   3
  -3  -7  -2 17278.0 482.062   1
   3  -7   2 16857.3 438.336   4
  -3   7   1 7977.83 187.962   3
   3  -7   1 7850.45 302.457   4
  -3  -7  -1 8189.33 313.766   1
  -3   7   1 8164.95 307.130   4
   3   7  -1 8702.76 299.939   1
  -3   7   0 1089.45 60.1099   3
   3   7   0 1135.96 170.921   2
  -3  -7   0 779.323 110.298   1
  -3   7   0 1091.74 125.240   4
   3   7   0 1275.80 140.519   1
  -3   7  -1 8320.08 299.593   4
   3   7   1 7909.84 353.857   2
  -3  -7   1 7947.89 275.185   1
  -3  -7   2 16608.3 371.227   1
   3   7   2 16425.9 508.926   2
  -3   7  -2 17559.3 434.984   4
  -3   7  -3 10836.6 189.810   3
  -3  -7   3 11451.2 282.376   1
   3   7   3 11827.1 423.309   2
  -3  -7   4 8846.27 223.684   1
   3  -7  -4 9521.99 293.548   3
   3   7   4 8392.94 380.626   3
  -3   7  -4 8890.44 201.728   3
   3   7   4 9040.44 370.066   2
   3  -7  -5 2489.66 173.272   3
   3   7   5 2144.10 207.693   3
   3   7   5 2275.60 197.259   2
  -3   7  -5 2331.64 119.431   3
  -3  -7   5 2127.10 95.4256   1
   3   7   6 32749.6 714.888   2
   3   7   6 32170.3 798.444   3
  -3   7  -6 34379.8 532.081   3
  -3   7  -7 4444.48 201.394   3
   3   7   7 4357.78 266.442   2
   3   7   7 3967.91 298.108   3
   3   7   8 12916.9 525.878   3
   3   7   8 13531.3 454.601   2
  -3   7  -8 12875.4 359.912   1
  -3  -7   8 11942.7 521.392   4
  -3   7  -8 14205.4 393.392   3
   3   7   9 1851.29 183.851   2
   3   7   9 1914.05 234.217   3
  -3   7  -9 1632.49 140.423   1
  -3  -7   9 2371.60 265.504   4
   3   7  10 12275.3 551.356   3
   3   7  10 12160.5 437.616   2
  -3   7 -10 12123.3 345.028   1
  -3  -7  10 11928.9 550.388   4
   3   7  11-105.168 125.759   3
  -3   7 -11 176.306 85.3963   1
   3   7  11 203.613 112.136   2
  -3   7 -12 24987.0 528.055   1
   3   7  12 25128.8 829.784   3
   3   7  12 26049.8 658.081   2
   3   7  13 3130.06 319.699   3
   3   7  13 3283.65 239.407   2
  -3   7 -13 2865.58 183.835   1
  -3   7 -14 2232.55 172.018   1
   3   7  14 2026.84 200.712   2
   3   7  14 2133.05 295.238   3
  -3   7 -15 2114.36 175.592   1
   3   7  15 2081.77 312.809   3
   3   7  15 2016.49 200.879   2
   3   7  16 144.149 173.552   3
   3   7  17 150.197 202.466   3
   3   7  18-53.9450 213.445   3
   3   7  19 206.611 193.107   3
   3   7  20 177.095 165.936   3
   3   7  21 311.581 200.954   3
   3   7  22 589.356 244.198   3
  -3   8  22 1117.56 321.050   3
  -3  -8 -22 759.015 282.108   1
  -3   8  21 1411.85 316.972   3
  -3  -8 -21 1489.40 301.168   1
  -3  -8 -20 180.871 222.973   1
  -3   8  20 85.3640 162.452   3
  -3   8  19 236.545 208.796   3
  -3  -8 -19 137.809 174.123   1
  -3  -8 -18 223.113 176.326   1
  -3   8  18 346.319 227.960   3
  -3   8  17 2192.81 307.543   3
  -3  -8 -17 2700.24 364.668   1
  -3  -8 -16 2825.45 347.369   1
  -3   8  16 2858.67 328.784   3
  -3   8  15 1112.34 249.781   3
  -3  -8 -15 1103.20 229.487   1
   3  -8  15 1051.48 217.519   4
  -3  -8 -14 3470.53 361.817   1
   3  -8  14 3446.48 311.339   4
  -3   8  14 3147.11 321.866   3
  -3  -8 -13 967.569 237.838   1
  -3   8  13 1082.86 198.665   3
   3  -8  13 1516.62 225.147   4
   3  -8  12 1129.77 188.191   4
  -3  -8 -12 757.006 195.929   1
  -3   8  12 941.172 185.602   3
   3  -8  11 7106.47 381.639   4
  -3  -8 -11 6808.13 438.356   1
  -3   8  11 6745.91 387.703   3
  -3   8  10 1239.59 178.467   3
  -3  -8 -10 1258.90 204.315   1
  -3  -8  -9 6079.26 385.451   1
  -3   8   9 6128.50 338.848   3
  -3   8   9 5669.36 144.650   2
  -3   8   8 7188.68 208.700   2
  -3  -8  -8 6964.48 401.078   1
  -3   8   8 6993.66 212.213   2
  -3   8   8 6746.72 336.688   3
  -3   8   7 7320.89 330.236   3
  -3  -8  -7 7502.43 400.666   1
  -3  -8  -6 15797.5 554.646   1
  -3   8   6 16032.6 458.760   3
  -3  -8  -5 20584.5 610.415   1
   3  -8   5 22348.0 557.960   4
  -3   8   5 21654.2 502.665   3
   3  -8   4 11974.6 400.944   4
  -3   8   4 12656.5 350.156   3
   3  -8   3 9999.48 364.354   4
  -3   8   3 9959.39 283.344   3
   3   8  -2 4775.30 216.918   1
   3   8  -2 4186.43 284.185   2
  -3   8   2 4661.66 177.811   3
   3  -8   2 4759.99 252.436   4
   3   8  -1 1899.46 154.830   1
   3   8  -1 1641.13 196.448   2
   3  -8   1 2036.41 172.533   4
  -3   8   1 1724.74 99.6709   3
  -3  -8  -1 1607.16 159.216   1
  -3   8   0 837.460 63.2951   3
  -3  -8   0 917.938 118.356   1
   3   8   0 662.647 155.638   2
   3   8   0 878.356 123.080   1
  -3   8  -1 1533.48 73.9330   3
  -3  -8   1 1749.98 141.759   1
   3   8   1 1702.06 197.057   2
  -3   8  -2 4030.53 116.513   3
   3   8   2 4477.39 283.445   2
  -3   8  -2 4108.84 113.520   3
  -3  -8   2 4748.31 202.683   1
  -3  -8   3 9827.77 270.970   1
   3   8   3 9542.84 398.330   2
  -3   8  -3 9552.47 193.396   3
   3   8   4 11945.0 481.811   3
  -3  -8   4 13013.7 280.910   1
  -3   8  -4 12476.1 250.826   3
   3   8   4 12368.5 453.796   2
   3   8   5 22562.3 672.142   3
  -3  -8   5 22204.4 333.473   1
  -3   8  -5 22726.9 392.490   3
   3   8   5 22176.3 610.895   2
   3   8   6 16309.2 582.802   3
   3   8   6 15715.6 517.831   2
  -3   8  -6 17264.0 369.494   3
  -3  -8   6 15677.1 598.444   4
  -3   8  -7 8116.38 270.728   3
   3   8   7 7931.42 369.794   2
  -3  -8   7 8010.56 433.764   4
   3   8   7 7721.44 413.141   3
   3   8   8 6915.21 343.223   2
   3   8   8 6491.25 394.385   3
  -3  -8   8 6035.08 388.884   4
  -3   8  -8 7266.78 276.938   3
  -3   8  -8 6676.36 252.279   1
   3   8   9 5965.92 403.355   3
  -3   8  -9 5779.65 234.727   1
   3   8   9 6003.52 327.474   2
  -3  -8   9 5965.36 410.695   4
   3   8  10 1357.90 214.182   3
  -3  -8  10 1239.14 233.949   4
   3   8  10 1499.87 179.233   2
  -3   8 -10 1375.77 127.774   1
  -3   8 -11 7119.29 254.796   1
   3   8  11 7467.92 352.125   2
   3   8  11 6742.41 443.658   3
  -3  -8  11 7673.49 475.838   4
  -3   8 -12 780.189 98.9796   1
   3   8  12 1098.17 164.540   2
  -3  -8  12 909.877 217.340   4
   3   8  12 751.074 203.346   3
   3   8  13 867.410 201.466   3
   3   8  13 1196.81 162.906   2
  -3  -8  13 1439.70 277.881   4
  -3   8 -13 1212.64 121.219   1
   3   8  14 3362.42 359.075   3
   3   8  14 3015.68 238.743   2
  -3  -8  14 2803.83 340.103   4
   3   8  15 878.367 149.215   2
   3   8  15 1143.12 271.072   3
   3   8  16 3198.06 369.146   3
   3   8  17 2138.27 335.764   3
   3   8  18 238.532 223.567   3
   3   8  19 322.817 205.877   3
   3   8  20 113.980 174.241   3
   3   8  21 760.598 246.335   3
   3   8  22 664.472 250.499   3
  -3   9  22 504.688 239.398   3
  -3  -9 -21 368.243 233.374   1
  -3   9  21 340.387 248.510   3
  -3  -9 -20 1193.05 272.782   1
  -3   9  20 781.178 251.201   3
   3  -9  19 1236.26 256.996   4
  -3  -9 -19 1192.05 290.285   1
  -3   9  19 1492.92 274.124   3
  -3   9  18 728.981 242.060   3
   3  -9  18 731.337 216.341   4
  -3  -9 -18 592.483 250.809   1
   3  -9  17 2620.03 313.249   4
  -3   9  17 2488.41 326.093   3
  -3  -9 -17 2615.85 352.990   1
  -3  -9 -16 1449.50 269.201   1
   3  -9  16 1391.56 246.413   4
  -3   9  16 1448.63 260.030   3
  -3  -9 -15 3811.66 389.183   1
   3  -9  15 3429.86 323.278   4
  -3   9  15 4037.02 382.399   3
  -3   9  14 4877.92 397.225   3
  -3  -9 -14 5293.02 443.789   1
   3  -9  14 5028.79 370.184   4
   3  -9  13 5471.72 371.407   4
  -3   9  13 5240.68 379.026   3
  -3  -9 -13 5822.98 441.314   1
   3  -9  12 15.5261 131.655   4
  -3  -9 -12 303.526 198.546   1
  -3   9  12 62.5888 144.531   3
  -3  -9 -11 222.118 162.684   1
   3  -9  11 306.725 128.894   4
  -3   9  11 369.598 139.894   3
  -3  -9 -10 9308.63 504.215   1
   3  -9  10 8915.16 426.830   4
  -3   9  10 8757.78 430.675   3
  -3   9   9 7373.10 221.490   2
  -3   9   9 7499.72 380.021   3
  -3  -9  -9 8372.57 471.467   1
  -3   9   9 7760.55 216.859   2
  -3   9   8 29482.0 726.677   3
  -3   9   8 29901.0 515.078   2
  -3  -9  -8 28739.1 839.027   1
  -3  -9  -7 8547.64 445.767   1
  -3   9   7 8230.62 356.618   3
  -3   9   6 9816.81 369.509   3
  -3  -9  -6 10075.4 470.005   1
  -3  -9  -5 11640.7 477.295   1
  -3   9   5 12286.3 386.172   3
  -3   9   4 307.508 88.9514   3
   3   9  -4 268.499 128.861   2
  -3  -9  -4 297.823 125.770   1
  -3  -9  -4 129.918 132.646   4
  -3   9   3 100.901 62.8264   3
   3   9  -3 131.907 114.620   2
   3   9  -2 6013.68 353.170   2
   3   9  -2 6559.32 264.833   1
  -3  -9  -2 6094.79 376.203   4
  -3   9   2 6504.60 223.167   3
   3   9  -1 11880.8 490.448   2
   3   9  -1 12694.5 390.890   1
  -3   9   1 13067.8 290.390   3
   3   9   0 10236.4 447.608   2
  -3   9   0 10564.7 238.923   3
   3   9   1 11870.2 481.597   2
  -3   9  -1 11783.1 238.780   3
  -3  -9   1 12396.6 377.537   1
   3   9   2 6295.08 349.366   2
  -3   9  -2 6012.91 163.814   3
  -3  -9   2 6389.19 380.637   4
   3   9   3-69.9326 126.245   2
  -3  -9   3 124.203 59.6113   1
  -3  -9   3 182.300 146.576   4
  -3   9  -3 38.7774 33.5275   3
   3   9   4 50.2627 118.346   2
  -3  -9   4 312.355 58.2724   1
  -3  -9   4 38.0740 147.419   4
  -3   9  -4 349.968 55.5517   3
   3   9   4 292.744 138.280   3
   3   9   5 11679.5 463.195   2
   3   9   5 12530.8 514.834   3
  -3  -9   5 11713.6 230.921   1
  -3   9  -5 12040.1 281.186   3
  -3  -9   6 9094.19 479.475   4
  -3   9  -6 10156.3 282.038   3
   3   9   6 9678.87 418.694   2
   3   9   6 9998.05 475.973   3
  -3  -9   7 7957.84 456.551   4
   3   9   7 8433.52 395.915   2
   3   9   7 8319.13 445.746   3
  -3   9  -7 9170.66 292.519   3
  -3   9  -8 29907.9 550.786   1
   3   9   8 29480.4 878.987   3
  -3  -9   8 30032.1 906.467   4
   3   9   8 30386.0 754.725   2
  -3   9  -8 31064.3 601.402   3
  -3  -9   9 6926.19 445.526   4
   3   9   9 7626.55 454.392   3
   3   9   9 8083.61 381.645   2
  -3   9  -9 7431.48 258.241   1
  -3   9 -10 8733.24 271.629   1
  -3  -9  10 8934.79 513.606   4
   3   9  10 8684.05 502.938   3
   3   9  10 8722.62 402.907   2
   3   9  11 397.823 133.172   2
   3   9  11 159.830 165.103   3
  -3  -9  11 348.994 166.457   4
  -3   9 -11 451.564 77.5015   1
   3   9  12 114.213 104.486   2
  -3  -9  12 95.0735 168.937   4
   3   9  13 5861.51 327.792   2
   3   9  13 5188.33 432.894   3
  -3  -9  13 5600.11 449.212   4
   3   9  14 4855.34 303.414   2
   3   9  14 4771.72 425.676   3
  -3  -9  14 5210.22 451.830   4
  -3  -9  15 3686.69 405.316   4
   3   9  15 4237.45 414.722   3
  -3  -9  16 1804.95 324.469   4
   3   9  16 1264.25 277.391   3
  -3  -9  17 2433.13 337.585   4
   3   9  17 3114.24 398.447   3
  -3  -9  18 1228.23 324.376   4
   3   9  18 686.522 225.614   3
   3   9  19 1216.77 290.699   3
  -3  -9  19 1149.24 280.833   4
  -3  -9  20 1393.53 340.492   4
   3   9  20 388.197 245.504   3
  -3  -9  21 657.334 301.717   4
   3   9  21-90.7020 298.165   3
  -3  10  22 893.966 311.355   3
  -3  10  21 160.799 190.771   3
  -3  10  20-218.412 231.258   3
  -3 -10 -20 111.841 228.986   1
  -3 -10 -19 134.437 198.874   1
  -3  10  19 125.495 213.832   3
  -3 -10 -18-240.669 203.820   1
  -3  10  18 69.8891 161.036   3
  -3 -10 -17 64.7138 146.026   1
  -3  10  17 97.9441 202.611   3
   3 -10  17 58.5140 168.541   4
   3 -10  16 1516.83 251.558   4
  -3  10  16 1445.68 264.161   3
  -3 -10 -16 1495.85 275.657   1
   3 -10  15 41.6857 142.818   4
  -3 -10 -15-199.362 183.721   1
  -3  10  15 74.0427 159.030   3
   3 -10  14 1449.55 229.057   4
  -3 -10 -14 1720.46 281.806   1
  -3  10  14 1522.24 255.548   3
  -3 -10 -13 2433.64 312.616   1
  -3  10  13 1761.35 245.251   3
   3 -10  13 2233.94 275.909   4
   3 -10  12 355.509 141.744   4
  -3 -10 -12 729.484 195.082   1
  -3  10  12 348.513 164.192   3
  -3  10  11 1985.37 236.177   3
  -3 -10 -11 1988.46 273.686   1
   3 -10  11 1910.71 234.106   4
   3 -10  10 370.338 144.132   4
  -3  10  10 276.144 141.961   3
  -3 -10 -10 139.961 166.040   1
  -3  10   9 6452.75 229.969   2
  -3  10   9 6115.75 354.041   3
  -3 -10  -9 6667.82 430.730   1
   3 -10   9 6688.88 381.251   4
   3 -10   8 1251.98 186.556   4
  -3 -10  -8 1132.66 197.443   1
  -3  10   8 1025.43 118.686   2
  -3  10   8 932.070 162.172   3
  -3 -10  -7 3775.63 328.046   1
  -3  10   7 3575.89 254.900   3
  -3 -10  -6 93.3409 103.052   1
  -3  10   6 441.783 124.713   3
  -3  10   5 1163.54 141.358   3
  -3 -10  -5 1105.00 188.539   1
   3  10  -4-208.707 165.285   2
  -3 -10  -4-121.544 147.268   4
  -3 -10  -4 158.434 124.453   1
  -3 -10  -3 5516.97 326.156   1
  -3  10   3 5516.53 238.987   3
   3  10  -3 4775.60 339.379   2
  -3 -10  -3 5469.77 378.813   4
   3  10  -2 8319.06 437.344   2
  -3 -10  -2 8482.49 467.228   4
   3  10  -2 9323.30 326.390   1
  -3  10   2 9057.11 279.126   3
  -3  10   1 1498.03 114.673   3
   3  10  -1 1489.75 160.273   1
  -3 -10  -1 1639.58 239.468   4
  -3  10   0 125.585 58.5288   3
   3  10   0 56.3875 117.847   2
  -3 -10   1 1551.25 149.443   1
   3  10   1 1538.87 226.508   2
  -3  10  -1 1328.91 92.8606   3
   3  10   2 8950.90 447.615   2
  -3 -10   2 8407.61 460.420   4
  -3  10  -2 8313.76 213.076   3
  -3 -10   2 9023.34 308.533   1
   3  10   3 5997.72 358.594   2
  -3 -10   3 5451.96 382.798   4
  -3  10  -3 5515.36 173.755   3
  -3 -10   3 5566.56 225.606   1
   3  10   4 407.318 150.714   2
  -3 -10   4 345.040 140.085   4
  -3 -10   4 390.443 65.0038   1
  -3  10  -4 404.892 61.6160   3
   3  10   4 364.415 156.900   3
  -3  10  -5 1272.16 103.529   3
   3  10   5 1294.37 222.063   3
  -3 -10   5 1232.83 231.867   4
   3  10   5 1018.80 172.289   2
   3  10   6 265.944 161.039   3
  -3 -10   6 266.933 151.394   4
  -3  10  -6 210.429 68.9078   3
  -3 -10   7 3616.09 336.565   4
   3  10   7 3975.91 331.811   3
  -3  10  -7 4372.41 207.245   3
   3  10   7 4202.99 297.516   2
   3  10   8 1114.15 222.391   3
  -3  10  -8 1059.45 121.734   1
  -3 -10   8 1058.77 241.495   4
   3  10   8 1358.19 202.701   2
   3  10   9 6160.79 427.231   3
  -3  10  -9 6117.78 229.186   1
  -3 -10   9 6111.34 440.735   4
   3  10   9 7032.39 381.324   2
   3  10  10 67.2444 174.150   3
  -3 -10  10 154.511 143.255   4
   3  10  10 407.461 134.156   2
   3  10  11 2084.35 211.996   2
  -3 -10  11 2100.26 290.941   4
   3  10  11 2015.25 282.912   3
   3  10  12 537.962 206.146   3
   3  10  12 746.979 155.875   2
  -3 -10  12 403.575 219.293   4
   3  10  13 2123.96 296.729   3
   3  10  13 2393.41 231.843   2
  -3 -10  13 2273.97 306.682   4
  -3 -10  14 2091.14 322.630   4
   3  10  14 1706.37 299.690   3
  -3 -10  15 24.4904 206.408   4
   3  10  15-42.0900 195.996   3
   3  10  16 1597.28 319.478   3
  -3 -10  16 1386.49 286.797   4
   3  10  17-144.902 169.609   3
  -3 -10  17-176.094 171.401   4
  -3 -10  18 161.073 230.612   4
   3  10  18-322.532 249.455   3
   3  10  19 580.535 266.694   3
  -3 -10  19 300.025 244.962   4
   3  10  20-76.2834 217.797   3
  -3 -10  20-270.752 237.502   4
  -3 -10  21 474.442 272.673   4
  -3  11  21 49.2392 224.382   3
  -3  11  20 343.596 246.917   3
  -3 -11 -19 97.9156 168.728   1
  -3  11  19 332.599 204.259   3
  -3 -11 -18 785.483 253.762   1
  -3  11  18 847.976 262.590   3
  -3  11  17 1533.32 282.333   3
  -3 -11 -17 1278.76 276.749   1
  -3  11  16 3522.84 377.249   3
  -3 -11 -16 3244.03 386.877   1
   3 -11  16 3029.47 336.911   4
  -3 -11 -15 2326.74 327.125   1
   3 -11  15 2139.04 286.460   4
  -3  11  15 2733.77 333.106   3
  -3  11  14 1180.87 223.130   3
  -3 -11 -14 1354.67 258.810   1
   3 -11  14 1289.64 222.601   4
  -3 -11 -13 5581.15 465.831   1
   3 -11  13 5863.91 410.293   4
  -3  11  13 5402.67 401.269   3
   3 -11  12 1117.92 207.773   4
  -3 -11 -12 1235.58 268.422   1
  -3  11  12 1038.59 195.408   3
  -3 -11 -11 1731.38 269.317   1
   3 -11  11 1846.23 234.767   4
  -3  11  11 1627.80 226.947   3
  -3  11  10 3262.13 282.535   3
  -3 -11 -10 2973.34 314.036   1
   3 -11  10 2968.68 284.939   4
   3 -11   9 3306.83 292.628   4
  -3  11   9 3452.46 189.891   2
  -3 -11  -9 2968.81 327.493   1
  -3  11   9 3553.06 285.566   3
  -3 -11  -8 13064.7 597.884   1
   3 -11   8 14137.0 560.443   4
  -3  11   8 13695.8 403.872   2
  -3  11   8 13847.9 513.754   3
  -3 -11  -7 15921.8 637.907   1
   3 -11   7 15425.6 570.229   4
  -3  11   7 15531.3 517.963   3
  -3 -11  -6 9270.06 485.934   1
  -3  11   6 9982.20 392.814   3
   3 -11   6 9480.51 448.831   4
   3  11  -5 10777.3 531.048   2
  -3  11   5 11945.0 406.802   3
  -3 -11  -5 11845.3 527.173   1
   3 -11   5 12082.1 498.958   4
   3 -11   4 1070.84 177.022   4
  -3 -11  -4 989.253 187.349   1
   3  11  -4 1248.68 230.506   2
  -3  11   4 1388.94 148.526   3
  -3  11   3 156.183 78.2246   3
  -3 -11  -3-197.347 142.724   4
   3  11  -3-229.710 141.282   2
  -3 -11  -3-36.2384 118.734   1
   3 -11   3 16.4870 120.404   4
   3 -11   2 3355.04 279.356   4
   3  11  -2 2280.69 253.376   2
  -3 -11  -2 2425.85 224.245   1
  -3 -11  -2 3400.97 334.259   4
   3  11  -2 3309.49 214.779   1
  -3  11   2 3008.05 173.540   3
  -3 -11  -1 223.717 140.982   4
   3  11  -1 246.668 143.880   2
  -3  11   1 332.596 72.5660   3
  -3  11   0 7937.89 239.469   3
  -3 -11   0 8277.81 486.724   4
  -3  11  -1 442.047 68.1223   3
   3  11   1 276.698 169.990   2
  -3 -11   1 375.158 165.500   4
  -3 -11   2 3156.21 200.907   1
  -3  11  -2 3149.06 142.998   3
   3  11   2 3164.92 294.482   2
  -3 -11   2 3266.82 326.228   4
   3  11   3 221.390 166.036   2
  -3  11  -3 157.970 51.4559   3
  -3 -11   3 196.893 71.4590   1
  -3 -11   3 92.6924 150.249   4
  -3  11  -3 207.694 54.1800   3
   3  11   4 1476.51 221.790   2
   3  11   4 1194.50 219.253   3
  -3 -11   4 1208.48 214.406   4
  -3 -11   5 10908.5 565.914   4
   3  11   5 11497.9 542.252   3
   3  11   5 11302.4 500.231   2
   3  11   6 8854.31 486.433   3
   3  11   6 8800.57 441.569   2
  -3 -11   6 9460.41 543.791   4
  -3 -11   7 16688.6 712.224   4
   3  11   7 15707.0 657.372   3
  -3  11  -8 13309.0 351.069   1
  -3 -11   8 13963.3 669.569   4
   3  11   8 13553.6 544.478   2
   3  11   8 13248.7 614.921   3
  -3 -11   9 3209.78 336.872   4
   3  11   9 3747.91 296.897   2
   3  11   9 3481.52 340.505   3
   3  11  10 2876.91 329.893   3
   3  11  10 2986.13 263.080   2
  -3 -11  10 2605.62 314.018   4
   3  11  11 1737.33 281.340   3
   3  11  11 2103.20 228.479   2
  -3 -11  11 1334.82 240.754   4
   3  11  12 1136.05 247.484   3
  -3 -11  12 1316.02 283.443   4
   3  11  12 1291.70 187.219   2
  -3 -11  13 5572.82 464.234   4
   3  11  13 5857.41 462.557   3
   3  11  14 1766.43 314.934   3
  -3 -11  14 1008.53 261.107   4
  -3 -11  15 2233.26 358.519   4
   3  11  15 2804.59 355.933   3
   3  11  16 3331.19 417.190   3
  -3 -11  16 3134.50 405.039   4
  -3 -11  17 1560.94 317.789   4
   3  11  17 1628.45 326.682   3
   3  11  18 768.898 262.397   3
  -3 -11  18 618.345 227.355   4
   3  11  19 683.899 291.718   3
  -3 -11  19-21.5529 235.723   4
   3  11  20 288.432 254.883   3
  -3 -11  20 205.739 227.223   4
  -3  12  20 4.76495 189.096   3
  -3  12  19-214.464 230.738   3
  -3 -12 -18 1496.92 331.663   1
  -3  12  18 731.610 247.205   3
  -3 -12 -17-2.10793 189.301   1
  -3  12  17-138.381 186.399   3
  -3  12  16-34.7865 194.779   3
  -3 -12 -16-144.924 189.613   1
  -3 -12 -15 262.548 170.237   1
  -3  12  15 363.617 172.560   3
  -3 -12 -14 1454.56 293.547   1
  -3  12  14 1149.33 226.063   3
   3 -12  14 1123.06 229.317   4
  -3 -12 -13 3186.96 380.618   1
   3 -12  13 3266.09 334.314   4
  -3  12  13 2848.77 313.954   3
  -3 -12 -12 1856.42 285.482   1
   3 -12  12 2184.38 286.992   4
  -3  12  12 1733.30 246.187   3
  -3 -12 -11 3476.20 373.803   1
  -3  12  11 3728.01 313.464   3
   3 -12  11 3949.90 341.243   4
  -3 -12 -10 671.525 215.986   1
   3 -12  10 518.533 170.161   4
  -3  12  10 234.409 140.060   3
   3 -12   9 10231.9 507.160   4
  -3 -12  -9 9476.25 552.083   1
  -3  12   9 9756.56 458.209   3
  -3  12   8 664.949 120.348   2
  -3  12   8 672.835 152.675   3
   3 -12   8 1050.74 195.613   4
  -3 -12  -8 981.706 212.029   1
  -3  12   7 4689.38 270.769   2
   3 -12   7 4990.92 353.619   4
  -3  12   7 5362.15 314.297   3
  -3 -12  -7 4577.83 361.403   1
  -3  12   6 1206.68 161.945   3
  -3 -12  -6 999.434 201.359   1
   3 -12   6 1133.84 197.567   4
   3 -12   5 2841.93 272.279   4
   3  12  -5 2749.29 296.848   2
  -3  12   5 3120.85 221.376   3
  -3 -12  -5 2696.00 268.661   1
   3  12  -4 5375.50 404.563   2
   3 -12   4 6025.78 379.141   4
  -3 -12  -4 6017.25 376.590   1
  -3  12   4 6419.13 295.668   3
  -3  12   3 492.975 103.752   3
   3  12  -3 492.227 181.558   2
  -3 -12  -3 361.144 184.574   4
  -3 -12  -3 500.535 145.996   1
   3 -12   3 526.004 163.045   4
  -3 -12  -2 3367.18 262.240   1
   3  12  -2 2540.98 297.521   2
  -3 -12  -2 3034.21 330.649   4
   3 -12   2 3025.74 278.863   4
  -3  12   2 3464.56 194.636   3
   3  12  -1 552.065 194.712   2
  -3  12   1 859.960 102.740   3
  -3 -12  -1 529.745 207.051   4
  -3 -12  -1 823.189 152.779   1
  -3  12   0 6538.74 228.156   3
   3  12   0 6299.41 421.291   2
  -3 -12   0 6505.48 463.102   4
   3  12   1 594.669 184.571   2
  -3 -12   1 693.243 196.145   4
  -3  12  -1 774.067 87.4570   3
   3  12   2 3593.87 326.676   2
  -3 -12   2 3212.00 326.480   4
  -3  12  -2 3166.83 152.574   3
   3  12   3 399.344 163.226   2
  -3  12  -3 394.169 67.1404   3
  -3 -12   3 445.069 166.833   4
   3  12   3 437.927 161.696   3
  -3 -12   4 6011.09 438.880   4
   3  12   4 6051.25 403.141   3
   3  12   4 6259.73 400.775   2
   3  12   5 3134.64 319.948   3
  -3 -12   5 3259.16 351.616   4
   3  12   5 2720.28 279.119   2
   3  12   6 680.148 168.289   2
   3  12   6 1456.56 223.339   3
  -3 -12   6 1376.75 276.225   4
   3  12   7 4499.44 334.032   2
   3  12   7 5161.57 407.501   3
  -3 -12   7 4680.96 410.370   4
   3  12   8 806.409 219.161   3
  -3 -12   8 846.138 221.126   4
   3  12   8 863.763 186.894   2
   3  12   9 10304.4 491.695   2
  -3 -12   9 10455.4 603.239   4
   3  12   9 9959.59 567.350   3
  -3 -12  10-2.64691 211.733   4
   3  12  10 335.784 193.907   3
   3  12  10 451.583 158.336   2
  -3 -12  11 3335.21 367.832   4
   3  12  11 3839.62 306.749   2
   3  12  11 4028.91 397.378   3
   3  12  12 1768.33 301.304   3
  -3 -12  12 1845.33 322.878   4
   3  12  13 2855.62 346.152   3
  -3 -12  13 2679.38 357.869   4
  -3 -12  14 678.643 258.415   4
   3  12  14 1157.04 286.774   3
   3  12  15 451.775 205.913   3
  -3 -12  15 467.604 239.789   4
  -3 -12  16-72.9962 222.872   4
   3  12  16 414.119 241.960   3
   3  12  17-114.362 202.975   3
  -3 -12  17-393.035 283.819   4
   3  12  18 1330.53 293.505   3
  -3 -12  18 1200.05 309.629   4
   3  12  19 288.871 232.524   3
  -3 -12  19 18.8336 223.939   4
  -3  13  20 55.6195 196.165   3
  -3  13  19 198.052 228.608   3
  -3  13  18 283.016 215.057   3
  -3  13  17 601.478 212.507   3
  -3 -13 -17 969.841 290.853   1
  -3 -13 -16 60.8923 169.237   1
  -3  13  16 358.978 217.663   3
  -3 -13 -15 236.664 200.495   1
  -3  13  15 51.7522 163.652   3
  -3 -13 -14-151.822 212.792   1
  -3  13  14-109.176 171.024   3
  -3  13  13 1134.37 221.446   3
   3 -13  13 928.688 218.898   4
  -3 -13 -13 756.481 225.135   1
  -3  13  12 174.708 144.134   3
  -3 -13 -12 362.550 216.717   1
   3 -13  12 249.714 153.153   4
   3 -13  11 298.436 149.768   4
  -3  13  11 248.916 147.858   3
  -3 -13 -11 233.670 168.744   1
  -3  13  10 64.8788 129.559   3
   3 -13  10 197.191 161.291   4
  -3 -13 -10-109.412 181.672   1
  -3 -13  -9 125.686 165.204   1
   3 -13   9 102.498 131.419   4
  -3  13   9 124.710 126.519   3
   3 -13   8 253.226 147.224   4
  -3 -13  -8 34.9416 131.079   1
  -3  13   8-3.14166 129.958   3
  -3  13   7 1788.76 201.485   3
   3 -13   7 1800.99 240.773   4
   3  13  -7 1595.66 251.327   2
  -3  13   7 1903.71 193.701   2
  -3 -13  -7 1919.72 261.566   1
   3  13  -6 1498.19 243.477   2
  -3 -13  -6 2005.02 261.211   1
   3 -13   6 1764.63 236.746   4
  -3  13   6 1937.68 201.171   3
   3  13  -5 5860.03 430.994   2
  -3 -13  -5 6338.55 410.302   1
   3 -13   5 6492.46 419.177   4
  -3  13   5 6890.23 326.210   3
   3  13  -4 2701.34 315.638   2
   3 -13   4 2871.68 285.185   4
  -3 -13  -4 2730.82 269.727   1
  -3  13   4 3058.25 216.773   3
   3  13  -3 3998.32 367.269   2
  -3 -13  -3 4020.19 308.507   1
   3 -13   3 3960.42 334.633   4
  -3  13   3 4225.64 235.147   3
  -3 -13  -3 4212.21 415.810   4
  -3 -13  -2 2642.05 251.062   1
   3  13  -2 2736.13 312.550   2
   3 -13   2 2598.92 280.246   4
  -3 -13  -2 2859.15 341.227   4
   3  13  -1 1471.75 230.756   2
  -3 -13  -1 1906.92 215.092   1
  -3 -13  -1 1653.79 283.081   4
  -3 -13   0 5433.72 446.704   4
   3  13   0 5509.80 402.376   2
  -3 -13   1 1664.06 271.725   4
   3  13   1 1615.27 265.684   2
  -3 -13   2 2739.00 338.230   4
   3  13   2 3356.21 328.882   2
  -3 -13   3 3792.59 390.197   4
   3  13   3 3808.58 333.861   3
   3  13   3 3977.53 359.453   2
  -3 -13   4 3195.53 360.959   4
   3  13   4 3263.52 331.682   3
   3  13   4 2637.71 297.639   2
   3  13   5 6068.99 424.716   3
  -3 -13   5 6734.26 500.944   4
   3  13   5 6736.80 433.683   2
   3  13   6 1613.99 257.374   3
  -3 -13   6 2004.33 309.151   4
   3  13   6 1594.41 229.698   2
   3  13   7 1994.60 254.724   2
  -3 -13   7 1976.99 312.643   4
   3  13   7 1985.81 283.607   3
   3  13   8 502.221 212.052   3
  -3 -13   8 107.974 178.853   4
   3  13   8 0.87003 139.730   2
  -3 -13   9 358.451 206.928   4
   3  13   9 188.201 194.164   3
   3  13   9 222.933 143.296   2
   3  13  10 205.250 194.056   3
  -3 -13  10 439.776 234.120   4
   3  13  10 211.122 139.929   2
   3  13  11 241.549 187.164   3
  -3 -13  11 437.071 240.220   4
   3  13  12 600.675 219.571   3
  -3 -13  12 104.175 162.692   4
   3  13  13 854.337 259.865   3
  -3 -13  13 742.151 270.686   4
   3  13  14-34.0161 167.683   3
  -3 -13  14 134.056 215.979   4
   3  13  15-178.492 226.448   3
  -3 -13  15-127.499 182.448   4
   3  13  16 422.979 271.186   3
  -3 -13  16 58.7756 185.513   4
   3  13  17 183.467 215.216   3
  -3 -13  17 217.974 212.226   4
   3  13  18 578.151 265.905   3
  -3 -13  18-104.535 272.177   4
  -3 -14 -16 4238.20 483.667   1
  -3 -14 -15 353.331 249.670   1
  -3 -14 -14 1149.67 275.497   1
  -3 -14 -13-225.159 218.347   1
  -3 -14 -12 151.332 162.393   1
  -3 -14 -11 474.502 211.879   1
   3 -14  11 769.068 194.929   4
   3 -14  10 627.653 196.104   4
  -3 -14 -10 974.583 259.745   1
   3 -14   9 500.879 179.214   4
  -3 -14  -9 629.436 203.809   1
   3  14  -8 307.285 211.826   2
   3 -14   8 584.830 184.113   4
  -3 -14  -8 748.916 206.364   1
  -3 -14  -7 663.946 194.773   1
   3  14  -7 386.383 185.419   2
   3 -14   7 614.698 172.925   4
  -3 -14  -6 1078.03 220.046   1
   3  14  -6 862.857 214.096   2
  -3  14   6 804.644 154.258   2
   3 -14   6 593.631 184.273   4
  -3 -14  -5 849.007 194.017   1
   3 -14   5 836.123 216.399   4
   3  14  -5 811.186 208.153   2
  -3 -14  -4 5633.85 388.836   1
   3  14  -4 5132.96 430.956   2
   3 -14   4 5717.06 415.249   4
  -3 -14  -3 1949.42 240.793   1
   3 -14   3 1872.23 266.870   4
   3  14  -3 1964.63 301.708   2
   3  14  -2 5828.69 446.570   2
  -3 -14  -2 5820.51 482.552   4
   3  14  -1 1526.84 243.183   2
  -3 -14  -1 1134.51 237.817   4
   3  14   0 1545.88 259.428   2
  -3 -14   0 1323.74 257.258   4
  -3 -14   1 1779.30 309.964   4
   3  14   1 1317.58 230.947   2
   3  14   2 5846.86 432.456   2
   3  14   2 6377.00 432.891   3
  -3 -14   2 6263.26 496.981   4
   3  14   3 1859.54 261.257   2
   3  14   3 1805.06 261.860   3
  -3 -14   3 1807.26 288.765   4
   3  14   4 4891.43 389.394   3
  -3 -14   4 4988.62 460.543   4
   3  14   4 5537.60 420.474   2
   3  14   5 974.471 225.282   3
  -3 -14   5 867.540 226.390   4
   3  14   5 991.842 219.495   2
   3  14   6 949.639 228.812   3
   3  14   6 804.306 188.850   2
  -3 -14   6 652.549 222.007   4
   3  14   7 840.312 232.810   3
  -3 -14   7 397.607 220.508   4
   3  14   7 402.947 163.922   2
   3  14   8 764.617 193.643   2
   3  14   8 697.629 220.246   3
  -3 -14   8 568.307 240.502   4
   3  14   9 737.177 239.147   3
  -3 -14   9 942.289 280.453   4
   3  14   9 507.849 176.310   2
   3  14  10 701.946 228.513   3
  -3 -14  10 752.736 262.650   4
   3  14  11 516.452 199.171   3
  -3 -14  11 804.321 230.233   4
  -3 -14  12 491.741 250.675   4
   3  14  12 367.927 223.295   3
   3  14  13-281.188 200.764   3
  -3 -14  13 136.810 187.085   4
  -3 -14  14 997.103 280.984   4
   3  14  14 1094.72 287.620   3
  -3 -14  15-91.1322 226.067   4
   3  14  15-10.1443 223.146   3
   3  14  16 4328.80 476.179   3
  -3 -14  16 3454.78 468.852   4
   3  14  17 496.862 279.485   3
  -3 -15 -13 858.602 260.001   1
   3  15 -12 1990.15 317.900   2
  -3 -15 -12 2984.86 405.330   1
   3  15 -11 1754.13 316.276   2
  -3 -15 -11 2330.87 355.872   1
   3  15 -10 335.520 217.295   2
  -3 -15 -10 466.601 209.297   1
   3  15  -9 388.892 202.128   2
  -3 -15  -9 332.152 170.352   1
   3 -15   9 305.113 173.685   4
   3  15  -8-59.1975 201.710   2
  -3 -15  -8-93.2688 164.468   1
   3 -15   8 242.078 176.821   4
  -3 -15  -7 199.648 170.476   1
   3 -15   7 83.0877 147.809   4
   3  15  -7-9.77775 197.676   2
  -3 -15  -6 52.1634 128.923   1
   3 -15   6 334.937 174.016   4
   3  15  -5 221.369 206.531   2
   3 -15   5 388.981 170.906   4
   3 -15   4 2080.31 289.593   4
   3  15  -4 1343.59 274.789   2
   3  15  -3 84.7744 158.013   2
   3  15  -2 2100.90 318.115   2
  -3 -15  -2 1955.20 339.736   4
   3  15  -1 665.406 193.284   2
  -3 -15  -1 862.775 262.707   4
   3  15   0 274.611 186.630   2
  -3 -15   0 206.088 175.892   4
   3  15   1 645.913 206.889   2
   3  15   1 696.969 204.283   3
  -3 -15   1 675.522 249.940   4
   3  15   2 2297.86 292.532   2
   3  15   2 2550.32 313.887   3
  -3 -15   2 2072.34 312.024   4
  -3 -15   3 269.574 225.129   4
   3  15   3 261.331 184.667   2
   3  15   3 151.604 165.198   3
   3  15   4 1823.58 259.593   2
   3  15   4 1668.66 268.633   3
  -3 -15   4 1643.26 295.474   4
  -3 -15   5 395.114 206.940   4
   3  15   5 305.794 164.275   2
   3  15   5 491.874 190.579   3
   3  15   6 134.720 143.941   2
   3  15   6 222.073 160.073   3
  -3 -15   6 187.664 211.679   4
   3  15   7-22.0147 167.932   2
   3  15   7-111.127 161.842   3
  -3 -15   7 197.280 210.791   4
   3  15   8 78.0252 174.205   3
   3  15   8-150.822 172.451   2
  -3 -15   8 394.121 244.364   4
   3  15   9 224.043 199.630   3
  -3 -15   9 516.569 245.576   4
   3  15  10 552.858 222.798   3
  -3 -15  10 336.724 194.607   4
   3  15  11 2688.09 364.284   3
  -3 -15  11 2376.93 374.563   4
  -3 -15  12 2429.03 380.718   4
   3  15  12 1993.81 336.675   3
   3  15  13 379.252 233.032   3
  -3 -15  13 863.617 310.139   4
   3  15  14 1515.52 297.140   3
  -3 -15  14 2275.99 402.643   4
   3  15  15 155.591 228.613   3
  -3 -15  15 565.158 268.119   4
   3  15  16 1541.75 361.549   3
   3  16 -11 857.560 265.200   2
   3  16 -10 2076.83 327.962   2
   3  16  -9 1410.20 316.436   2
   3  16  -8 793.329 252.471   2
   3  16  -7 770.407 245.293   2
   3 -16   7 910.262 226.030   4
   3  16  -6 1178.53 284.006   2
   3 -16   6 1076.46 232.426   4
   3  16  -5 152.128 188.549   2
   3 -16   5 516.396 202.842   4
   3  16  -4 1711.55 304.774   2
   3  16  -3 593.256 204.837   2
   3  16  -2 61.6025 202.834   2
   3  16  -1 539.124 199.002   2
  -3 -16  -1 429.626 256.590   4
   3  16   0 221.399 193.272   2
  -3 -16   0 298.396 183.190   4
   3  16   1 318.673 182.742   2
   3  16   1 575.006 190.082   3
  -3 -16   1 254.939 220.839   4
  -3 -16   2 306.546 215.275   4
   3  16   2 166.418 174.573   2
   3  16   2 285.722 166.289   3
   3  16   3 722.348 223.315   2
  -3 -16   3 519.592 239.199   4
   3  16   3 448.084 173.272   3
   3  16   4 1712.13 270.031   3
  -3 -16   4 1865.36 341.105   4
   3  16   4 2341.39 311.430   2
   3  16   5 219.404 187.969   2
   3  16   5 341.354 178.930   3
  -3 -16   5 264.191 240.025   4
   3  16   6 1012.92 240.832   2
   3  16   6 1310.04 277.266   3
  -3 -16   6 996.233 289.247   4
   3  16   7 640.451 201.596   2
  -3 -16   7 490.118 235.052   4
   3  16   7 845.312 254.835   3
   3  16   8 776.259 233.935   3
  -3 -16   8 881.878 278.887   4
   3  16   9 1658.35 307.692   3
  -3 -16   9 1051.23 284.257   4
   3  16  10 2142.72 338.512   3
  -3 -16  10 2237.88 371.113   4
   3  16  11 691.965 259.216   3
  -3 -16  11 1257.81 344.211   4
   3  16  12 1114.11 281.670   3
  -3 -16  12 1529.02 343.205   4
   3  16  13 224.779 227.702   3
  -3 -16  13 453.851 245.582   4
   3  16  14 2045.74 353.799   3
   3  16  15 40.3370 182.726   3
   3  17  -9-166.032 184.971   2
   3  17  -8 231.034 225.916   2
   3  17  -7 404.533 229.577   2
   3  17  -6 761.827 254.958   2
   3  17  -5 898.813 260.384   2
   3  17  -4 1971.09 335.172   2
   3  17  -3 2904.88 396.843   2
   3  17  -2 2632.20 359.989   2
   3  17  -1 435.622 213.879   2
   3  17   0-205.924 187.190   3
   3  17   0-20.0390 144.097   2
  -3 -17   0 126.078 184.212   4
   3  17   1 540.167 208.763   2
  -3 -17   1 398.742 235.757   4
   3  17   1 452.389 183.084   3
   3  17   2 2369.63 329.425   2
   3  17   2 1683.77 279.243   3
  -3 -17   2 2578.85 405.202   4
   3  17   3 2794.93 337.963   3
  -3 -17   3 2955.70 415.631   4
   3  17   3 2802.34 351.993   2
   3  17   4 2247.26 323.285   2
   3  17   4 2075.88 299.746   3
  -3 -17   4 2076.42 355.490   4
   3  17   5 1199.93 256.068   2
   3  17   5 1254.72 266.621   3
  -3 -17   5 1128.49 284.613   4
   3  17   6 1133.81 243.242   2
   3  17   6 1147.91 273.516   3
  -3 -17   6 705.881 259.555   4
  -3 -17   7 488.484 232.880   4
   3  17   7 774.243 241.616   3
   3  17   8 356.778 205.636   3
  -3 -17   8-62.4325 245.647   4
   3  17   9 117.998 175.935   3
  -3 -17   9-9.62900 235.126   4
   3  17  10 344.405 222.273   3
  -3 -17  10 373.669 242.246   4
   3  17  11 649.921 221.085   3
   3  17  12 324.527 229.728   3
   3  17  13-67.4261 224.773   3
   3  18  -6 187.617 249.201   2
   3  18  -5 348.652 252.222   2
   3  18  -4 2098.96 353.028   2
   3  18  -3 1030.41 280.777   2
   3  18  -2 3169.89 402.951   2
   3  18  -1 315.400 228.213   2
   3  18   0-274.138 235.075   2
  -3 -18   0-204.280 237.012   4
   3  18   1-238.082 191.487   2
  -3 -18   1 45.3588 241.564   4
  -3 -18   2 4024.43 492.389   4
   3  18   2 2978.89 372.481   2
   3  18   3 439.378 212.584   2
  -3 -18   3 796.778 301.089   4
   3  18   4 2317.02 340.025   2
  -3 -18   4 2138.19 391.049   4
  -3 -18   5 285.505 258.271   4
   3  18   5-170.985 206.780   2
  -3 -18   6-337.834 274.108   4
   3  19  -2-105.440 231.571   2
   3  19  -1 890.574 273.592   2
   3  19   0-63.6737 213.829   2
   3  19   1 437.971 255.832   2
   3  19   2-399.517 251.655   2
   3  19   3-138.663 217.602   2
  -4   0   0 898169. 6896.39   4
  -4   0   0 944754. 7205.04   2
  -4   0  -1 7272.79 176.057   4
  -4   0   1 7699.86 269.608   2
  -4   0   2 357212. 3070.24   2
  -4   0  -2 358370. 3185.90   2
   4   0   3 13.0877 33.3637   4
  -4   0   3-22.6433 57.3366   2
   4   0  -3 132.142 74.8366   2
   4   0   4 19322.2 441.396   3
   4   0   4 20507.8 346.050   4
  -4   0  -4 20220.5 500.306   2
  -4   0   4 20616.9 418.537   2
   4   0  -4 19962.1 421.860   2
   4   0   5 4966.28 232.491   3
  -4   0  -5 5355.97 264.712   2
  -4   0   5 5289.08 208.929   2
   4   0  -5 5268.60 211.717   2
   4   0  -5 5928.01 261.067   3
   4   0  -6 1405.81 121.376   2
   4   0   6 1442.39 157.257   3
   4   0   6 1163.90 147.664   2
   4   0  -7 238.513 90.3067   2
   4   0   7 135.551 107.427   3
   4   0   7-48.3419 123.235   2
  -4   0  -8 41618.0 819.140   1
   4   0   8 41252.2 831.574   2
   4   0  -8 42279.2 644.867   2
  -4   0  -9 1140.12 172.944   1
   4   0  -9 986.725 107.971   2
  -4   0 -10 25318.4 670.947   1
   4   0 -10 25750.9 504.652   2
   4   0 -11 8418.04 280.668   2
  -4   0 -11 7640.53 373.702   1
   4   0  11 8329.33 403.465   3
   4   0 -12 74976.0 980.994   2
  -4   0 -12 73567.3 1270.37   1
   4   0  12 73563.7 1317.37   3
   4   0 -13 32976.6 608.085   2
  -4   0 -13 31030.2 821.406   1
   4   0  13 32871.1 878.086   3
   4   0 -14 71287.0 984.476   2
   4   0  14 67903.2 1356.43   3
  -4   0 -14 67978.0 1293.14   1
   4   0 -15 9163.18 323.998   2
  -4   0 -15 9194.23 465.757   1
   4   0  15 8184.62 480.199   3
   4   0 -16 2900.25 188.937   2
   4   0  16 2540.25 294.898   3
  -4   0 -16 2288.99 259.982   1
   4   0  17-231.056 190.677   3
  -4   0 -17 57.6740 140.426   1
  -4   0 -18 84.9161 140.928   1
   4   0  18 139.215 181.025   3
   4   0  19 1234.62 269.655   3
  -4   0 -19 1612.37 257.134   1
  -4   0 -20 5148.80 416.849   1
   4   0  20 5410.57 472.897   3
  -4   0 -21 3500.65 378.889   1
   4   0  21 3600.50 411.674   3
  -4   0 -22 605.419 235.953   1
   4   0  22 1102.68 309.227   3
   4   0  23 370.673 256.784   3
  -4   0 -23 44.7937 151.263   1
  -4   0 -24-119.867 197.649   1
   4   0  24-11.8816 173.750   3
  -4   0 -25 823.394 259.308   1
  -4  -1 -26 372.843 248.777   1
  -4  -1 -25 754.632 258.315   1
  -4  -1 -24-9.54349 181.893   1
   4  -1  24 950.461 313.328   3
  -4  -1 -23 2017.70 305.716   1
   4  -1  23 1594.27 315.676   3
  -4  -1 -22 924.346 231.818   1
   4  -1  22 1054.63 291.508   3
   4  -1  21 2101.14 357.274   3
  -4  -1 -21 1591.17 279.885   1
  -4  -1 -20 2032.68 309.311   1
   4  -1  20 1409.53 264.470   3
  -4  -1 -19 2395.31 312.976   1
   4  -1  19 2448.97 332.284   3
  -4  -1 -18 365.320 155.534   1
   4  -1  18 287.417 199.007   3
  -4  -1 -17 173.731 155.762   1
   4  -1  17 325.965 173.878   3
  -4  -1 -16 1326.98 223.180   1
   4  -1  16 1525.15 243.433   3
  -4  -1 -15 3042.48 300.478   1
   4  -1  15 2496.12 279.265   3
   4  -1  14 10886.3 521.468   3
  -4  -1 -14 10284.1 497.912   1
   4   1 -13 22999.8 549.086   2
  -4  -1 -13 23297.9 719.793   1
  -4  -1 -12 17450.3 602.302   1
   4   1 -12 17121.5 457.310   2
   4  -1  12 16995.0 593.676   3
   4   1 -11 20438.8 489.072   2
  -4  -1 -11 19758.3 615.517   1
  -4  -1 -10 14800.3 521.485   1
   4   1 -10 15144.0 411.472   2
  -4  -1  -9 13177.9 479.050   1
   4   1  -9 13059.6 374.817   2
   4   1  -8 13010.1 369.887   2
  -4  -1  -8 12565.7 454.751   1
   4  -1   8 13235.5 425.751   3
   4   1  -7 3682.53 199.963   2
   4  -1   7 2980.22 208.120   3
  -4   1   6 430.424 74.0250   2
   4  -1   6 805.266 128.565   3
   4   1  -6 723.154 115.064   2
  -4  -1  -5 7025.67 299.728   2
   4  -1   5 6466.88 252.362   3
   4   1  -5 6352.87 248.155   2
   4  -1   4 2562.11 155.641   3
  -4   1   4 2655.42 144.097   2
   4  -1   4 2750.77 98.8583   4
   4   1  -4 2963.79 171.581   2
   4  -1   3 43053.7 433.608   4
   4  -1   3 42206.8 616.431   3
  -4  -1  -3 42369.4 586.277   4
  -4  -1  -3 44766.6 755.064   2
  -4   1   3 44487.4 644.614   2
  -4   1   2 39568.2 617.731   2
  -4  -1  -2 40005.0 691.560   2
  -4  -1  -1 19381.2 356.279   4
  -4   1   1 19822.2 428.310   2
  -4   1   0 43934.0 689.065   2
  -4  -1   0 44381.0 706.034   2
  -4  -1   1 22605.0 472.921   2
   4   1   1 18971.1 356.037   4
  -4  -1   1 23157.4 429.120   4
  -4   1  -1 18022.2 239.821   4
  -4   1  -1 19284.1 448.290   2
  -4   1  -2 39483.3 693.872   2
   4   1   2 39474.7 552.303   4
  -4  -1   2 40026.3 649.913   2
  -4  -1   3 47870.1 712.457   2
  -4   1  -3 46167.6 782.658   2
   4  -1  -3 43541.8 655.237   2
   4   1   3 45318.7 611.761   4
  -4   1  -4 2757.52 194.516   2
   4  -1  -4 2790.76 171.191   3
   4   1   4 2532.12 137.057   4
   4  -1  -4 2572.92 148.752   2
  -4  -1   4 3050.08 170.251   2
  -4  -1   5 6291.78 249.227   2
   4   1   5 6502.34 232.753   4
  -4   1  -5 6116.72 284.447   1
  -4   1  -6 809.914 128.592   3
   4  -1  -6 628.689 89.0747   2
   4   1   6 559.308 136.070   2
  -4   1  -6 795.489 139.506   1
  -4   1  -7 2758.62 224.574   1
  -4   1  -7 3576.57 223.606   3
   4   1   7 3329.98 235.576   2
   4  -1  -7 3231.79 156.443   2
   4   1   8 13324.7 445.623   2
   4  -1  -8 13029.9 307.434   2
  -4   1  -8 13138.0 444.722   1
   4   1   9 13007.5 459.040   2
   4  -1  -9 13626.3 308.731   2
  -4   1  -9 13422.5 462.993   1
   4  -1 -10 14947.9 325.164   2
   4   1  10 15172.5 501.381   2
  -4   1 -10 15850.4 512.786   1
  -4   1 -11 19160.7 583.548   1
   4   1  11 18367.6 609.852   3
   4  -1 -11 20117.8 392.986   2
  -4   1 -12 16761.1 562.434   1
   4   1  12 15991.6 599.146   3
   4  -1 -12 17270.8 367.653   2
  -4   1 -13 21322.6 656.829   1
   4   1  13 22579.5 736.521   3
  -4   1 -14 9729.13 460.216   1
   4   1  14 10296.1 531.203   3
   4  -1 -14 10405.9 287.849   2
   4   1  15 2705.05 292.865   3
  -4   1 -15 3038.85 283.184   1
   4  -1 -15 2925.74 159.789   2
  -4   1 -16 1368.32 205.468   1
   4   1  16 1346.80 245.209   3
  -4   1 -17 582.912 164.650   1
   4   1  17 251.035 186.899   3
  -4   1 -18 401.354 176.064   1
   4   1  18 281.358 195.067   3
   4   1  19 2338.58 337.079   3
  -4   1 -19 2493.31 294.872   1
  -4   1 -20 1966.01 279.518   1
   4   1  20 1768.19 330.176   3
  -4   1 -21 1618.45 266.876   1
   4   1  21 2353.14 385.957   3
   4   1  22 1099.94 299.935   3
  -4   1 -22 1188.36 246.242   1
  -4   1 -23 1549.55 258.900   1
   4   1  23 1502.38 310.608   3
   4   1  24 274.457 215.401   3
  -4  -2 -26 2017.41 355.479   1
  -4  -2 -25 2322.63 359.303   1
   4  -2  24 248.568 232.554   3
  -4  -2 -24 370.699 236.913   1
  -4  -2 -23 686.034 248.423   1
   4  -2  23 1075.45 302.730   3
   4  -2  22 1648.54 302.982   3
  -4  -2 -22 1944.78 330.259   1
  -4  -2 -21 1529.68 300.073   1
   4  -2  21 1447.63 304.571   3
  -4  -2 -20 6215.00 489.120   1
   4  -2  20 6162.07 484.492   3
  -4   2  19 907.173 241.279   3
   4  -2  19 729.047 238.717   3
  -4  -2 -19 804.356 217.091   1
  -4  -2 -18 2716.47 308.736   1
   4   2 -18 2592.17 226.409   2
   4  -2  18 2506.53 305.575   3
  -4   2  18 2579.25 331.782   3
  -4   2  17 248.870 182.897   3
   4   2 -17 498.269 121.657   2
  -4  -2 -17 586.833 182.405   1
   4  -2  17 647.514 194.980   3
  -4  -2 -16 1538.17 253.192   1
  -4   2  16 1035.18 234.750   3
   4  -2  16 1197.93 232.281   3
  -4   2  15 4730.99 369.279   3
  -4  -2 -15 4892.81 369.046   1
   4  -2  15 5077.58 369.402   3
  -4   2  14 46720.1 1097.56   3
   4  -2  14 46127.7 1051.65   3
  -4  -2 -14 44524.2 1068.49   1
   4  -2  13 16478.9 589.990   3
  -4  -2 -13 17773.8 647.396   1
  -4  -2 -12 88776.9 1478.87   1
  -4   2  12 87416.1 1455.93   3
   4  -2  12 86488.1 1395.87   3
  -4  -2 -11 14241.0 535.780   1
  -4   2  11 15882.6 556.607   3
   4   2 -10 42452.8 772.718   2
  -4  -2 -10 40102.0 893.873   1
  -4   2  10 41909.5 881.515   3
   4   2  -9 4273.17 232.735   2
  -4   2   9 4276.29 271.168   3
  -4  -2  -9 4093.97 279.841   1
   4   2  -8 15732.8 435.092   2
   4  -2   8 16454.4 464.573   3
   4  -2   7 616.346 114.599   3
   4   2  -7 634.348 120.605   2
  -4   2   7 696.745 68.2003   2
   4  -2   6 11701.5 341.879   3
   4   2  -6 11164.5 354.891   2
   4   2  -5 3545.26 204.630   2
  -4  -2  -5 3693.25 242.583   2
  -4   2   5 3895.08 154.701   2
   4  -2   5 3671.90 180.653   3
  -4   2   4 11028.3 278.165   2
   4  -2   4 10592.6 283.312   3
  -4  -2  -4 11287.1 381.804   2
   4  -2   3 3419.72 147.853   3
  -4  -2  -3 3331.52 168.160   4
  -4   2   3 3736.97 169.683   2
  -4  -2  -3 3658.26 209.352   2
  -4  -2  -2 67424.9 962.299   2
  -4   2   2 68933.8 865.200   2
  -4  -2  -1 61029.0 882.672   2
  -4   2   1 61711.1 829.501   2
   4   2   0 107591. 1194.26   4
  -4   2   0 109417. 1262.83   2
  -4  -2   0 110011. 1284.11   2
   4   2   1 59919.5 799.211   4
   4  -2  -1 56717.5 807.855   2
  -4   2  -1 62027.0 887.010   2
  -4  -2   1 54925.3 794.289   4
  -4  -2   1 61368.6 880.557   2
  -4  -2   2 72766.9 964.896   2
   4   2   2 69907.0 867.421   4
   4  -2  -2 65294.7 863.767   2
  -4   2  -2 67997.2 973.327   2
  -4  -2   2 63368.6 892.099   4
   4   2   3 3799.25 181.603   4
  -4  -2   3 3869.89 201.295   2
  -4   2  -3 3885.44 234.122   2
   4  -2  -3 3218.60 162.247   2
   4  -2  -3 3860.19 172.119   3
   4   2   4 12305.3 330.256   4
  -4  -2   4 11924.1 352.174   2
   4  -2  -4 11327.6 293.424   2
   4  -2  -4 12193.1 324.211   3
   4  -2  -5 3427.11 153.792   2
  -4   2  -5 3731.00 180.772   3
   4   2   5 4888.53 272.999   2
   4   2   5 5019.00 223.875   4
  -4   2  -5 3728.28 244.465   1
   4  -2  -5 4154.34 215.649   3
   4   2   6 12499.9 417.343   2
  -4   2  -6 12485.3 350.720   3
   4   2   6 12159.8 363.036   4
   4  -2  -6 11659.6 275.454   2
   4  -2  -6 12850.3 385.919   3
  -4   2  -6 11952.4 400.661   1
   4   2   7 560.403 110.342   4
  -4   2  -7 545.190 145.027   1
  -4   2  -7 870.760 122.429   3
   4   2   7 574.686 118.290   2
   4  -2  -7 738.125 77.1281   2
  -4   2  -8 14770.0 464.644   1
   4   2   8 15177.2 482.939   2
   4  -2  -8 15340.1 292.403   2
   4  -2  -9 4162.42 144.658   2
   4   2   9 4140.54 264.624   2
  -4   2  -9 4661.57 282.447   1
   4   2  10 40096.3 847.096   2
  -4   2 -10 40228.3 833.874   1
   4  -2 -10 42264.5 525.511   2
   4   2  11 14724.2 561.117   3
  -4   2 -11 15589.4 515.782   1
   4   2  11 14003.3 501.272   2
   4  -2 -11 14872.6 274.966   2
  -4   2 -12 86822.6 1348.60   1
   4  -2 -12 84218.7 857.117   2
   4   2  12 84403.3 1477.59   3
   4  -2 -13 16795.5 293.408   2
   4   2  13 17173.9 658.009   3
  -4   2 -13 17003.6 564.871   1
   4  -2 -14 42820.8 525.337   2
  -4   2 -14 44191.4 958.883   1
   4   2  15 5102.27 399.273   3
  -4   2 -15 4495.09 321.829   1
   4   2  16 1198.60 246.057   3
  -4   2 -16 1242.69 205.153   1
  -4   2 -17 799.865 177.482   1
   4   2  17 621.150 193.536   3
  -4   2 -18 2905.01 285.930   1
   4   2  18 2367.40 319.055   3
   4   2  19 743.273 232.086   3
  -4   2 -19 753.939 187.007   1
   4   2  20 6044.77 510.241   3
  -4   2 -20 6762.89 446.090   1
   4   2  21 1344.80 312.130   3
  -4   2 -21 1258.36 234.769   1
  -4   2 -22 1824.64 270.080   1
   4   2  22 1505.94 315.880   3
   4   2  23 1221.18 288.546   3
   4   2  24 114.805 248.646   3
  -4  -3 -25 1204.88 280.090   1
  -4  -3 -24 2198.12 337.835   1
   4  -3  24 1792.86 333.435   3
  -4  -3 -23 2839.93 365.956   1
   4  -3  23 3750.84 444.575   3
  -4  -3 -22 2190.53 325.157   1
   4  -3  22 2131.95 344.820   3
  -4   3  21 1915.20 353.068   3
  -4  -3 -21 1169.24 247.051   1
   4  -3  21 1414.34 284.784   3
   4  -3  20 1488.75 286.386   3
  -4   3  20 1676.19 314.711   3
  -4  -3 -20 1671.53 284.209   1
  -4  -3 -19 287.965 170.466   1
  -4   3  19 751.281 220.035   3
   4  -3  19 455.886 182.339   3
   4   3 -18-60.7942 116.061   2
  -4   3  18-72.4523 180.378   3
   4  -3  18 76.8867 181.667   3
  -4  -3 -18 51.0409 149.658   1
  -4  -3 -17 677.034 185.059   1
   4   3 -17 654.487 140.403   2
  -4   3  17 624.384 237.315   3
   4  -3  17 1100.43 227.875   3
  -4  -3 -16 1360.52 225.055   1
  -4   3  16 1107.57 213.950   3
   4   3 -16 1415.66 185.637   2
   4  -3  16 1579.54 246.373   3
  -4   3  15 5904.30 427.642   3
   4   3 -15 6024.31 334.579   2
  -4  -3 -15 5526.91 399.184   1
   4  -3  15 5377.25 375.406   3
   4   3 -14 3194.89 244.635   2
  -4   3  14 3846.01 333.811   3
   4  -3  14 3562.49 308.382   3
  -4  -3 -14 3703.08 331.677   1
  -4   3  13 22341.8 722.691   3
   4  -3  13 23367.0 696.788   3
  -4  -3 -13 24106.1 761.421   1
  -4  -3 -12 12452.9 534.461   1
  -4   3  12 13982.7 551.756   3
   4  -3  12 13688.3 509.298   3
  -4  -3 -11 92787.2 1523.13   1
  -4   3  11 92374.0 1454.50   3
  -4  -3 -10 12428.6 497.769   1
  -4   3  10 12829.6 474.337   3
  -4   3   9 77984.6 1221.46   3
   4  -3   9 81462.7 1165.22   3
  -4   3   8 2087.17 193.185   3
   4  -3   8 1576.60 151.327   3
  -4   3   7 19954.0 310.175   2
   4   3  -7 19285.4 508.266   2
   4  -3   7 19450.4 462.590   3
  -4   3   7 19401.8 500.417   3
   4  -3   6 576.568 97.2867   3
   4   3  -6 659.911 139.052   2
  -4   3   5 94789.4 978.259   2
   4  -3   5 91400.3 1035.98   3
   4  -3   4 8124.03 222.756   3
   4  -3   4 7792.51 150.551   4
   4  -3   3 82573.4 852.996   3
  -4   3   3 88336.8 996.988   2
  -4  -3  -3 81507.1 1070.25   4
  -4  -3  -3 89758.7 1169.10   2
  -4  -3  -2 3849.37 201.391   4
   4  -3   2 4056.93 122.733   3
  -4   3   2 4261.69 194.906   2
  -4  -3  -2 4308.97 227.414   2
  -4  -3  -1 1007.82 131.293   2
  -4   3   1 751.889 108.413   2
  -4  -3  -1 768.945 112.678   4
  -4  -3   0 2337.50 170.155   2
  -4  -3   0 1954.75 154.435   1
  -4  -3   0 2196.48 161.333   4
  -4   3   0 2090.07 155.970   2
   4   3   0 2125.66 158.431   4
  -4  -3   1 394.476 108.095   2
  -4   3  -1 661.571 105.781   2
  -4  -3   1 453.750 90.8106   4
   4  -3  -1 607.498 61.3341   3
   4   3   1 390.110 90.5697   4
  -4  -3   2 4713.35 235.110   2
   4  -3  -2 3898.02 185.280   2
  -4  -3   2 4227.59 232.960   4
   4   3   2 4109.97 207.711   4
  -4   3  -2 4515.01 239.885   2
   4  -3  -2 4181.70 152.325   3
   4  -3  -3 85812.4 963.013   3
   4  -3  -3 82514.2 989.395   2
   4   3   3 91592.7 1227.95   1
  -4  -3   3 88421.0 1159.35   2
   4   3   3 85814.6 1101.33   4
   4   3   4 8220.69 330.201   2
   4  -3  -4 8343.32 245.114   2
   4   3   4 8746.21 306.367   4
   4  -3  -4 9030.61 277.430   3
   4   3   5 96974.7 1212.59   4
  -4   3  -5 94266.4 1039.85   3
   4  -3  -5 95015.3 1133.46   3
  -4   3  -6 615.258 96.8537   3
   4  -3  -6 651.926 72.7578   2
   4   3   6 665.865 134.810   2
   4  -3  -6 418.600 103.946   3
   4  -3  -7 19375.0 311.778   2
   4   3   7 19533.9 541.022   2
  -4   3  -7 19536.7 510.248   1
  -4   3  -8 1693.40 157.653   3
   4  -3  -8 1456.87 73.5023   2
  -4   3  -8 1609.66 176.861   1
   4   3   8 1340.15 159.214   2
   4   3   9 77222.5 1212.28   2
  -4   3  -9 80343.6 1185.94   1
   4   3  10 10936.7 438.831   2
  -4   3 -10 12317.2 440.370   1
   4   3  11 92040.3 1377.06   2
  -4   3 -11 93537.9 1356.17   1
   4   3  11 89891.3 1512.46   3
   4   3  12 13415.7 570.374   3
  -4   3 -12 12520.9 461.469   1
   4   3  12 12275.5 468.342   2
  -4   3 -13 22204.1 628.948   1
   4   3  13 23139.7 774.320   3
  -4   3 -14 3423.08 267.560   1
   4   3  14 3420.07 327.277   3
  -4   3 -15 5505.90 336.945   1
   4   3  15 5563.05 420.478   3
  -4   3 -16 1958.46 224.872   1
   4   3  16 1374.15 253.523   3
   4   3  17 871.238 241.263   3
  -4   3 -17 855.847 183.111   1
  -4   3 -18 43.8298 119.219   1
   4   3  18-152.966 160.754   3
   4   3  19 285.942 189.083   3
  -4   3 -19 350.550 150.799   1
  -4   3 -20 1445.15 222.497   1
   4   3  20 1357.94 299.508   3
  -4   3 -21 1200.57 220.196   1
   4   3  21 1014.36 277.029   3
   4   3  22 1777.27 338.985   3
   4   3  23 3050.83 429.448   3
  -4  -4 -24 567.875 281.432   1
   4  -4  24 549.498 273.652   3
  -4  -4 -23 705.198 269.771   1
  -4   4  23 844.020 321.112   3
   4  -4  23 757.127 264.745   3
  -4   4  22 378.444 238.761   3
   4  -4  22 891.756 270.413   3
  -4  -4 -22 316.531 192.665   1
  -4   4  21 301.803 207.602   3
   4  -4  21 215.112 207.536   3
  -4  -4 -21-75.6615 143.624   1
  -4   4  20 1398.47 272.669   3
  -4  -4 -20 1045.15 247.608   1
   4  -4  20 1360.24 269.902   3
   4   4 -19 1060.00 188.991   2
  -4   4  19 1168.11 277.053   3
   4  -4  19 772.405 221.900   3
  -4  -4 -19 1123.90 259.992   1
   4   4 -18 3838.09 303.418   2
  -4  -4 -18 3950.52 405.140   1
   4  -4  18 4076.75 379.306   3
  -4   4  18 5027.94 444.415   3
   4   4 -17 94.6990 120.393   2
  -4   4  17 200.690 204.869   3
   4  -4  17 460.346 202.378   3
  -4  -4 -17 194.203 203.978   1
  -4  -4 -16 2852.24 335.638   1
   4   4 -16 2780.34 257.909   2
  -4   4  16 2780.62 308.075   3
   4  -4  16 2697.99 301.000   3
  -4  -4 -15 890.809 227.794   1
  -4   4  15 971.824 232.957   3
   4  -4  15 912.460 180.411   3
  -4   4  14 2242.98 270.986   3
   4  -4  14 2351.22 249.148   3
  -4  -4 -14 2373.90 290.400   1
  -4   4  13 12378.0 549.754   3
   4  -4  13 12169.5 497.384   3
  -4  -4 -13 12562.3 567.506   1
  -4  -4 -12 14350.1 590.250   1
   4   4 -12 13426.1 489.235   2
  -4   4  12 13508.2 544.973   3
   4  -4  12 13679.0 501.807   3
  -4   4  11 24256.6 702.395   3
  -4  -4 -11 25282.9 758.900   1
  -4  -4 -10 31973.3 833.614   1
  -4   4  10 31455.3 765.246   3
  -4   4   9 15607.3 505.173   3
   4  -4   9 16344.2 459.862   3
   4  -4   8 13066.6 384.827   3
  -4   4   8 13269.2 438.588   3
  -4   4   7 700.708 130.807   3
   4  -4   7 680.645 99.1025   3
  -4   4   7 631.609 53.8741   2
  -4   4   6 1333.14 90.1011   2
   4  -4   6 1651.36 114.697   4
  -4   4   6 1408.66 139.303   3
   4  -4   6 1316.25 109.757   3
  -4   4   5 15002.9 314.776   2
   4  -4   5 15116.8 287.354   4
  -4   4   5 14263.1 371.047   3
   4  -4   5 14172.1 306.393   3
  -4   4   4 200.703 74.9214   2
  -4  -4  -4 92.9590 83.6229   4
   4  -4   4 290.478 50.2652   4
   4  -4   4 126.476 47.7801   3
   4  -4   3 35421.2 415.393   4
   4  -4   3 34984.3 406.309   3
  -4  -4  -3 35496.9 691.590   4
  -4   4   2 2994.77 184.622   2
  -4  -4  -2 2536.56 185.184   4
  -4  -4  -1 3664.85 220.356   1
  -4  -4  -1 3743.78 225.460   4
  -4   4   0 37431.4 668.530   2
  -4   4   0 36316.1 481.286   4
  -4  -4   0 34571.1 678.083   4
   4   4   0 37806.9 708.456   4
  -4  -4   0 33681.8 643.771   1
  -4   4  -1 4470.43 238.158   2
  -4   4  -1 4366.68 132.521   4
  -4  -4   1 3591.80 229.672   4
  -4  -4   1 4191.73 216.458   1
   4   4   1 4114.56 233.966   4
   4  -4  -1 3854.80 117.770   3
  -4   4  -2 3134.98 106.602   4
  -4  -4   2 3297.99 195.510   1
   4   4   2 3327.65 214.564   4
   4  -4  -2 3044.98 127.328   3
   4  -4  -3 37462.1 549.796   3
   4   4   3 37041.2 735.414   2
   4   4   4 311.990 135.082   2
   4  -4  -4 248.898 77.3581   3
  -4   4  -5 15036.2 319.580   3
   4   4   5 15058.9 462.847   2
   4  -4  -5 15255.8 389.075   3
   4   4   6 1720.33 187.904   2
  -4   4  -6 1403.95 116.003   3
   4  -4  -6 1538.94 149.247   3
  -4   4  -7 711.955 107.376   3
   4   4   7 832.750 149.227   2
  -4   4  -7 983.686 149.975   1
  -4   4  -8 13245.6 425.276   1
   4   4   8 13013.0 468.243   2
   4   4   9 15052.2 517.152   2
  -4   4  -9 16925.9 489.444   1
   4   4  10 33386.3 763.585   2
  -4  -4  10 35068.5 619.110   1
   4   4  11 25161.2 766.408   3
   4   4  11 25098.0 669.690   2
  -4  -4  11 27864.1 562.935   1
  -4   4 -11 26940.5 652.909   1
   4   4  12 13240.2 578.659   3
   4   4  12 13156.7 485.002   2
  -4   4 -12 14218.8 477.917   1
  -4  -4  12 14550.8 419.076   1
   4   4  13 11788.6 565.557   3
  -4   4 -13 11844.5 444.998   1
   4   4  13 11912.6 467.976   2
  -4   4 -14 2219.97 211.718   1
   4   4  14 2183.55 270.284   3
   4   4  15 975.660 237.628   3
  -4   4 -15 900.614 155.539   1
  -4   4 -16 2991.15 266.893   1
   4   4  16 2822.32 346.055   3
   4   4  17 134.806 184.025   3
  -4   4 -17 318.437 141.638   1
  -4   4 -18 4099.91 310.524   1
   4   4  18 4439.48 421.488   3
   4   4  19 887.122 263.260   3
  -4   4 -19 917.703 187.546   1
  -4   4 -20 1075.91 207.551   1
   4   4  20 1320.54 305.057   3
   4   4  21-301.800 250.171   3
   4   4  22 589.577 267.907   3
   4   4  23 1271.79 347.545   3
  -4  -5 -24 3806.18 478.176   1
  -4  -5 -23 4184.26 481.212   1
   4  -5  23 3854.72 450.400   3
  -4   5  23 3534.42 474.723   3
  -4   5  22 2485.02 397.942   3
   4  -5  22 2145.43 337.791   3
  -4  -5 -22 2109.78 339.504   1
  -4  -5 -21 814.099 227.381   1
  -4   5  21 898.103 276.369   3
   4  -5  21 1034.13 249.412   3
  -4  -5 -20 350.500 179.358   1
   4  -5  20 843.789 217.965   3
  -4   5  20 884.477 274.471   3
   4  -5  19 466.929 185.680   3
   4   5 -19 458.971 145.265   2
  -4   5  19 816.410 260.794   3
  -4  -5 -19 648.020 250.512   1
   4   5 -18-229.716 152.375   2
  -4   5  18 255.768 202.331   3
   4  -5  18 28.7547 140.807   3
  -4  -5 -18-158.496 190.057   1
   4  -5  17 3029.38 308.646   3
  -4  -5 -17 2964.10 337.968   1
  -4   5  17 3115.97 345.507   3
  -4  -5 -16 2489.70 306.738   1
   4  -5  16 2744.33 289.554   3
  -4   5  16 2361.63 305.807   3
  -4   5  15 10376.4 539.346   3
   4  -5  15 11102.2 510.799   3
  -4  -5 -15 11114.7 585.397   1
  -4  -5 -14 1064.08 232.697   1
  -4   5  14 1261.21 223.607   3
   4  -5  14 1238.59 193.668   3
  -4   5  13 4367.94 336.839   3
   4  -5  13 4277.36 302.919   3
  -4  -5 -13 4858.64 379.821   1
  -4  -5 -12 15612.9 626.419   1
  -4   5  12 14850.9 571.490   3
  -4   5  11 59244.3 1128.08   3
  -4  -5 -11 60051.2 1234.83   1
   4   5 -10 14411.5 516.781   2
  -4   5  10 13839.0 500.118   3
  -4  -5 -10 14935.0 580.232   1
  -4   5   9 61943.3 1058.70   3
   4  -5   9 64467.7 958.898   3
  -4   5   8 5587.74 287.495   3
   4  -5   8 5603.85 243.624   3
   4  -5   7 15830.4 373.886   3
   4  -5   7 15778.7 378.237   4
  -4   5   7 14695.2 264.120   2
  -4   5   7 15545.0 443.212   3
  -4   5   6 1521.92 99.4478   2
   4  -5   6 1481.24 113.106   4
  -4   5   6 1542.91 144.849   3
   4  -5   6 1315.08 104.779   3
  -4   5   5 20888.5 457.802   3
   4  -5   5 21371.7 389.089   4
   4  -5   5 20985.2 357.978   3
  -4   5   4 10352.8 301.029   2
   4  -5   4 9810.68 239.446   4
  -4  -5  -4 9643.77 379.683   4
  -4   5   4 9901.06 280.632   3
   4  -5   4 9618.06 190.280   3
   4  -5   3 186150. 1652.77   4
  -4   5   3 193251. 1863.22   2
  -4   5   2 2780.34 186.500   2
  -4  -5  -2 2398.88 208.700   4
  -4  -5  -2 2449.35 203.659   1
  -4  -5  -1 117202. 1530.41   4
  -4  -5  -1 115403. 1458.66   1
  -4   5   0 4308.31 246.389   2
  -4   5   0 4297.62 169.722   4
  -4  -5   0 3660.25 211.478   1
   4  -5  -1 121766. 1062.24   3
   4   5   1 133501. 1548.22   1
  -4  -5   1 125154. 1424.06   1
  -4   5  -1 130480. 1228.44   4
   4  -5  -2 2755.99 115.851   3
  -4   5  -2 3092.24 134.167   4
   4   5   2 2826.44 221.784   2
  -4  -5   3 179598. 1793.82   1
   4   5   3 174911. 2020.53   2
   4  -5  -4 10305.3 295.771   3
  -4  -5   4 10937.6 308.489   1
   4   5   4 10089.4 390.605   2
  -4   5  -5 22137.8 369.892   3
   4   5   5 21214.7 570.418   2
   4  -5  -5 21729.3 475.944   3
  -4   5  -6 1493.23 111.435   3
   4   5   6 1559.73 175.165   2
   4  -5  -6 1496.25 141.806   3
   4   5   7 15830.2 495.877   2
  -4   5  -7 15577.9 454.875   1
  -4   5  -7 16515.5 393.622   3
   4   5   8 4932.60 284.775   2
  -4   5  -8 5112.28 264.623   1
  -4   5  -9 62801.1 1012.30   1
   4   5   9 64590.8 1102.10   2
   4   5  10 14144.6 583.291   3
   4   5  10 13735.9 486.342   2
  -4  -5  10 14635.9 353.799   1
  -4   5 -10 13186.1 439.847   1
   4   5  11 61127.7 1089.56   2
  -4   5 -11 59430.5 1003.28   1
   4   5  11 59105.1 1252.17   3
  -4  -5  12 15709.9 399.292   1
   4   5  12 13678.6 505.102   2
  -4   5 -12 14615.1 479.076   1
   4   5  12 14964.7 625.339   3
   4   5  13 4513.04 372.241   3
  -4   5 -13 3943.14 255.572   1
   4   5  13 3976.89 284.739   2
  -4   5 -14 546.153 130.252   1
   4   5  14 693.345 195.443   3
   4   5  14 682.330 146.879   2
   4   5  15 9978.69 571.431   3
  -4   5 -15 10353.0 428.516   1
   4   5  16 2867.85 358.318   3
  -4   5 -16 2776.25 246.220   1
  -4   5 -17 3150.79 263.922   1
   4   5  17 2708.45 329.799   3
   4   5  18 356.789 233.899   3
  -4   5 -18-69.4481 116.759   1
   4   5  19 379.955 220.902   3
   4   5  20 526.183 209.999   3
   4   5  21 448.267 204.020   3
   4   5  22 2083.33 352.995   3
   4   5  23 3539.00 452.960   3
  -4  -6 -23 1462.17 354.411   1
  -4   6  23 1629.02 366.823   3
  -4   6  22 739.734 277.220   3
  -4  -6 -22 432.933 231.696   1
  -4  -6 -21-245.091 219.163   1
  -4   6  21-5.57494 195.867   3
   4   6 -20 1738.96 248.364   2
  -4  -6 -20 1117.72 288.363   1
  -4   6  20 1428.01 280.882   3
   4   6 -19 46.6742 142.892   2
  -4   6  19 341.897 191.083   3
  -4  -6 -19 53.3128 171.083   1
   4  -6  19 263.893 188.198   3
  -4   6  18 990.070 257.734   3
   4  -6  18 945.902 226.757   3
  -4  -6 -18 782.603 232.152   1
   4  -6  17 91.0116 138.259   3
  -4  -6 -17-262.138 208.409   1
  -4   6  16 2479.06 322.901   3
   4  -6  16 2227.97 272.113   3
  -4  -6 -16 1861.42 288.432   1
  -4   6  15 949.848 235.434   3
   4  -6  15 534.536 171.024   3
  -4  -6 -15 509.877 197.926   1
  -4  -6 -14 4527.83 397.740   1
  -4   6  14 4153.59 341.371   3
   4  -6  14 4919.09 336.808   3
  -4   6  13 3183.82 298.138   3
  -4  -6 -13 2915.22 308.288   1
   4  -6  13 3574.89 275.663   3
  -4   6  12 5745.44 383.605   3
  -4  -6 -12 5643.04 395.362   1
  -4  -6 -11 10721.5 522.200   1
  -4   6  11 9204.02 431.650   3
   4  -6  10 16229.5 475.387   4
  -4   6  10 16340.5 552.550   3
  -4  -6 -10 16423.1 630.510   1
   4   6  -9 17211.4 584.286   2
  -4   6   9 17416.5 537.333   3
   4  -6   9 16832.2 462.996   4
  -4  -6  -9 17502.8 625.637   1
   4  -6   9 17145.1 451.842   3
   4  -6   8 1263.81 123.290   3
   4   6  -8 1137.43 185.858   2
   4  -6   8 1249.18 133.921   4
  -4  -6  -8 1103.56 174.706   1
  -4   6   8 1313.90 162.843   3
   4   6  -7 4005.21 279.898   2
  -4   6   7 3881.76 146.755   2
  -4   6   7 3994.81 233.752   3
   4  -6   7 4026.07 206.664   4
   4  -6   6 5869.30 230.724   4
  -4   6   6 5963.05 203.303   2
  -4   6   6 5984.18 256.542   3
  -4   6   5 7131.16 257.591   3
  -4   6   5 7267.99 251.893   2
   4  -6   5 7349.66 246.750   4
  -4   6   4 2315.25 151.730   2
  -4  -6  -4 1983.28 197.288   4
  -4   6   4 2444.00 143.473   3
   4  -6   4 2160.26 132.316   4
  -4   6   3 3761.44 201.966   2
  -4   6   3 3505.92 215.006   4
  -4   6   3 3505.16 151.718   3
   4  -6   3 3761.95 169.761   4
  -4  -6  -3 3547.75 261.982   4
  -4   6   2 858.599 119.196   2
  -4   6   2 1153.39 129.419   4
  -4  -6  -2 828.364 142.938   1
  -4  -6  -1 19482.9 514.813   1
  -4   6   1 20431.7 443.874   4
  -4  -6   0 14589.4 413.551   1
  -4   6   0 15095.5 358.981   4
  -4   6  -1 20043.4 404.242   4
  -4  -6   1 18912.3 456.141   1
   4  -6  -2 683.031 65.5815   3
  -4   6  -2 927.614 98.3038   4
  -4  -6   2 1006.85 123.321   1
   4  -6  -3 3411.90 150.716   3
   4   6   3 2857.83 222.515   2
  -4  -6   3 2985.59 171.792   1
   4  -6  -4 2408.23 148.820   3
  -4  -6   4 2200.75 142.590   1
   4   6   4 2393.97 223.396   2
  -4   6  -5 7041.77 185.689   3
  -4  -6   5 7353.50 235.088   1
   4   6   5 6876.86 338.903   2
   4  -6  -5 7321.39 274.062   3
   4  -6  -6 6144.89 271.411   3
  -4   6  -6 5890.72 198.911   3
   4   6   6 5390.37 298.585   2
  -4  -6   6 5547.05 199.223   1
  -4   6  -7 3889.32 183.734   3
  -4  -6   7 4159.38 168.995   1
   4   6   7 4332.76 274.986   2
  -4   6  -8 1251.29 126.382   3
   4   6   8 1197.42 164.398   2
   4   6   8 1312.22 199.743   3
  -4   6  -8 1053.04 141.678   1
  -4   6  -9 18034.0 468.484   3
   4   6   9 16979.9 541.032   2
  -4   6  -9 17049.6 477.820   1
  -4  -6   9 18745.2 354.086   1
   4   6  10 16803.0 647.849   3
   4   6  10 15387.3 519.880   2
  -4  -6  10 16630.1 338.047   1
  -4   6 -10 14695.2 455.348   1
   4   6  11 10512.8 529.509   3
   4   6  11 9900.27 424.947   2
  -4  -6  11 10290.2 269.869   1
  -4   6 -11 9731.33 369.523   1
   4   6  12 5856.38 338.541   2
  -4   6 -12 5875.94 301.553   1
   4   6  12 5376.11 389.503   3
  -4   6 -13 3151.02 226.112   1
   4   6  13 3420.81 264.266   2
   4   6  13 3241.73 321.170   3
   4   6  14 4412.45 387.417   3
  -4   6 -14 4304.26 261.816   1
   4   6  14 4139.12 287.253   2
  -4   6 -15 563.300 131.212   1
   4   6  15 561.980 147.680   2
   4   6  15 537.358 232.966   3
   4   6  16 2216.71 316.703   3
  -4   6 -16 1965.95 204.534   1
   4   6  17 112.928 191.796   3
  -4   6 -17 24.4093 103.547   1
   4   6  18 646.313 209.027   3
   4   6  19 282.378 220.564   3
   4   6  20 1095.88 303.135   3
   4   6  21-318.489 273.366   3
   4   6  22 572.118 247.190   3
  -4   7  23 4785.78 533.419   3
  -4  -7 -22 1668.89 312.998   1
  -4   7  22 1263.90 310.001   3
  -4   7  21 2483.15 366.100   3
  -4  -7 -21 2536.95 389.125   1
   4   7 -20 794.705 190.010   2
  -4  -7 -20 644.693 227.953   1
  -4   7  20 535.870 205.403   3
   4   7 -19 859.881 192.523   2
  -4   7  19 1211.07 251.634   3
  -4  -7 -19 1002.08 254.293   1
  -4   7  18 236.707 157.887   3
  -4  -7 -18 60.0241 188.863   1
  -4   7  17 601.063 185.200   3
  -4  -7 -17 346.498 193.349   1
  -4   7  16 1761.01 266.974   3
  -4  -7 -16 2192.56 315.014   1
  -4   7  15 3615.75 342.786   3
  -4  -7 -15 3940.53 390.376   1
  -4   7  14 4034.20 355.790   3
  -4  -7 -14 4007.09 384.941   1
  -4  -7 -13 3662.71 343.817   1
  -4   7  13 3841.48 339.468   3
  -4  -7 -12 6612.68 450.209   1
  -4   7  12 6590.13 392.598   3
  -4  -7 -11 18163.6 691.522   1
  -4   7  11 18743.0 622.922   3
  -4  -7 -10 7212.30 441.036   1
  -4   7  10 6528.86 365.871   3
   4   7  -9 26599.0 764.273   2
  -4   7   9 28077.2 698.023   3
   4  -7   9 28595.3 649.620   4
  -4  -7  -9 28457.5 817.129   1
   4   7  -8 6900.83 380.924   2
  -4   7   8 6316.44 173.329   2
  -4   7   8 7538.94 343.857   3
   4  -7   8 7012.05 304.833   4
  -4  -7  -8 7892.70 422.867   1
  -4   7   7 23885.2 427.895   2
   4  -7   7 24768.8 550.189   4
  -4   7   7 23531.5 572.037   3
  -4  -7  -7 23293.7 699.642   1
  -4  -7  -6 1351.42 186.952   1
  -4   7   6 1529.81 125.173   2
   4   7  -6 1231.87 199.308   2
   4  -7   6 1572.62 146.173   4
  -4   7   6 1650.13 153.805   3
   4  -7   5 6000.71 245.486   4
  -4   7   5 6045.20 244.704   3
  -4   7   5 6294.94 248.236   2
  -4   7   4 3637.48 200.886   2
  -4  -7  -4 3426.38 263.836   4
  -4   7   4 3666.29 175.106   3
   4  -7   4 3509.04 188.267   4
   4  -7   3 5875.32 238.873   4
  -4  -7  -3 5291.74 319.988   4
  -4   7   3 5420.12 186.829   3
  -4   7   2 16200.0 442.014   4
  -4   7   2 15695.7 279.971   3
  -4  -7  -1 21823.6 542.982   1
  -4   7   1 22894.5 509.908   4
  -4  -7   0 20404.0 503.332   1
  -4   7   0 21182.4 479.414   4
   4   7   0 20719.1 613.629   2
  -4  -7   1 21761.0 503.689   1
  -4   7  -1 23175.1 485.364   4
   4   7   1 22030.6 619.978   2
  -4   7  -2 16559.0 400.863   4
  -4  -7   2 16036.1 407.987   1
   4  -7  -3 5948.08 199.317   3
  -4   7  -3 5743.54 232.704   4
  -4  -7   3 5871.98 231.565   1
   4   7   3 5427.80 307.644   2
   4   7   4 3576.67 253.635   2
  -4  -7   4 4018.49 182.580   1
   4  -7  -4 3809.15 181.523   3
   4   7   5 5851.84 344.778   3
  -4   7  -5 5493.69 156.726   3
  -4  -7   5 6335.01 212.383   1
   4  -7  -5 6457.37 258.798   3
   4   7   5 6378.64 337.518   2
  -4   7  -6 1529.30 103.727   3
   4   7   6 1720.68 225.308   3
   4   7   6 1545.32 181.364   2
  -4  -7   6 1432.97 102.855   1
   4  -7  -6 1542.29 148.455   3
  -4   7  -7 24518.0 457.870   3
   4   7   7 23303.7 649.075   2
  -4  -7   7 22882.8 730.375   4
  -4  -7   7 23839.7 385.831   1
   4   7   7 22590.2 709.695   3
  -4   7  -8 7825.65 273.971   3
  -4  -7   8 6414.84 179.887   1
   4   7   8 6727.54 401.283   3
  -4   7  -8 7344.87 310.408   1
  -4  -7   8 6829.18 412.013   4
   4   7   8 7002.63 363.759   2
  -4   7  -9 29202.1 591.109   3
   4   7   9 27295.7 829.884   3
  -4  -7   9 28175.8 391.746   1
  -4  -7   9 27891.0 377.798   1
  -4   7  -9 28329.5 617.777   1
  -4  -7   9 27833.8 835.721   4
   4   7   9 30180.0 749.198   2
   4   7  10 6514.69 422.699   3
  -4  -7  10 5125.59 147.619   1
  -4  -7  10 6203.35 427.570   4
   4   7  10 5800.55 338.478   2
  -4   7 -10 5591.05 275.076   1
   4   7  11 19993.0 738.318   3
  -4  -7  11 16046.3 276.545   1
  -4  -7  11 17937.1 701.853   4
   4   7  11 17823.1 588.373   2
  -4   7 -11 19126.6 506.942   1
   4   7  12 5763.58 413.154   3
   4   7  12 5800.21 346.125   2
  -4   7 -12 5962.89 292.527   1
   4   7  13 3610.74 349.603   3
  -4   7 -13 3772.67 238.835   1
   4   7  13 3824.13 286.699   2
   4   7  14 4151.16 395.469   3
   4   7  14 3914.94 289.306   2
  -4   7 -14 3935.82 244.253   1
   4   7  15 4584.78 435.010   3
   4   7  15 3888.82 284.297   2
  -4   7 -15 3654.88 242.563   1
   4   7  16 1961.42 297.973   3
   4   7  16 1666.77 199.711   2
   4   7  17 929.359 280.502   3
   4   7  18-17.7272 147.553   3
   4   7  19 1337.39 297.544   3
   4   7  20 956.206 291.499   3
   4   7  21 1551.41 331.941   3
   4   7  22 942.878 283.065   3
  -4   8  22 534.767 283.010   3
   4   8 -21 1205.99 262.230   2
  -4  -8 -21 1260.58 305.737   1
  -4   8  21 1300.20 318.286   3
   4   8 -20 113.843 153.696   2
  -4  -8 -20 38.1688 201.685   1
  -4   8  20-94.5027 198.167   3
   4   8 -19-41.8335 155.224   2
  -4   8  19 53.5174 146.897   3
  -4  -8 -19 67.7608 185.450   1
  -4  -8 -18 664.286 245.135   1
  -4   8  18 894.376 219.373   3
   4  -8  17 179.901 148.200   4
  -4  -8 -17-4.14964 154.845   1
  -4   8  17 20.1028 150.153   3
  -4  -8 -16 4474.68 439.026   1
   4  -8  16 4445.08 349.282   4
  -4   8  16 4775.28 405.085   3
   4  -8  15 1095.57 216.520   4
  -4   8  15 878.002 220.285   3
  -4  -8 -15 1079.84 242.989   1
  -4  -8 -14 8796.61 557.888   1
  -4   8  14 7773.37 462.975   3
   4  -8  14 8291.14 434.674   4
  -4  -8 -13-51.4572 174.646   1
   4  -8  13 194.423 137.194   4
  -4   8  13 62.8312 133.104   3
  -4  -8 -12 7678.81 485.043   1
   4  -8  12 7305.08 379.063   4
  -4   8  12 7066.33 411.055   3
  -4  -8 -11 374.822 184.784   1
  -4   8  11 449.305 164.736   3
  -4  -8 -10 17986.4 688.185   1
  -4   8  10 18119.0 592.808   3
   4   8  -9 4592.14 336.027   2
  -4   8   9 4939.76 301.317   3
  -4   8   9 3591.05 113.744   2
  -4  -8  -9 5208.16 364.733   1
  -4   8   9 4163.49 124.404   2
   4   8  -8 10360.3 486.083   2
  -4   8   8 10423.4 268.877   2
  -4  -8  -8 11535.1 519.659   1
  -4   8   8 11062.4 420.539   3
   4   8  -7 7942.77 422.995   2
  -4   8   7 8711.12 270.691   2
  -4   8   7 8202.29 341.820   3
   4  -8   7 8512.84 341.461   4
  -4  -8  -7 9405.55 455.254   1
   4   8  -6 8924.44 444.445   2
  -4   8   6 10110.8 321.749   2
   4  -8   6 10120.0 358.317   4
  -4   8   6 9596.85 345.105   3
  -4  -8  -6 9872.94 453.689   1
   4  -8   5 3950.24 221.922   4
   4   8  -5 4584.24 325.483   2
  -4   8   5 4290.77 215.045   3
  -4  -8  -5 4145.65 290.254   1
  -4  -8  -4 2552.05 252.744   4
   4   8  -4 1883.71 226.567   2
   4  -8   4 2402.84 173.898   4
  -4   8   4 2758.47 158.492   3
  -4  -8  -4 2594.02 228.440   1
   4   8  -3 75.3851 122.994   2
   4  -8   3 141.853 72.2468   4
  -4   8   3 242.494 58.9927   3
   4   8  -2 30936.1 794.869   2
  -4  -8  -2 29189.1 794.829   4
  -4   8   2 29656.2 421.340   3
   4   8  -1 632.031 144.206   2
  -4   8   1 540.258 43.8226   3
   4   8   0 60184.0 1129.81   2
  -4  -8   0 59424.5 949.005   1
   4   8   1 690.618 159.422   2
  -4   8  -1 516.550 104.086   4
  -4  -8   1 481.027 103.385   1
  -4  -8   2 29972.2 579.798   1
  -4   8  -2 30473.3 609.493   4
   4   8   2 28590.3 743.680   2
  -4   8  -3 258.986 89.5197   4
  -4  -8   3 198.895 69.8014   1
  -4  -8   4 2292.23 136.853   1
   4   8   4 2270.76 228.400   2
  -4  -8   5 4181.88 166.524   1
  -4   8  -5 3978.77 121.426   3
   4  -8  -5 4333.50 220.549   3
   4   8   5 4306.80 319.395   3
  -4  -8   5 3481.20 296.205   4
   4   8   5 3929.18 290.187   2
  -4   8  -6 9725.71 236.652   3
  -4  -8   6 9118.01 225.674   1
   4   8   6 10093.1 480.233   3
  -4  -8   6 8916.42 467.279   4
   4   8   6 9672.73 430.704   2
  -4   8  -7 8661.94 252.686   3
   4   8   7 8462.27 452.892   3
  -4  -8   7 7714.88 176.443   1
  -4  -8   7 7467.77 435.588   4
   4   8   7 8660.55 409.312   2
  -4   8  -8 11405.9 325.487   3
   4   8   8 10703.6 529.631   3
  -4   8  -8 10573.0 370.425   1
   4   8   8 11031.8 458.822   2
  -4  -8   8 10547.3 530.766   4
  -4   8  -9 5158.66 238.725   3
   4   8   9 5117.75 383.471   3
  -4  -8   9 4342.56 352.991   4
  -4   8  -9 4889.98 253.859   1
   4   8   9 5169.68 331.440   2
   4   8  10 16911.4 688.847   3
  -4   8 -10 17027.0 468.717   1
   4   8  10 17789.9 588.535   2
  -4  -8  10 16289.6 676.533   4
  -4  -8  11 53.5603 131.895   4
   4   8  11 298.625 152.551   3
   4   8  11 231.811 123.413   2
  -4   8 -11 498.897 119.394   1
   4   8  12 6863.43 470.223   3
  -4   8 -12 7285.79 305.453   1
   4   8  12 7613.12 392.642   2
  -4  -8  12 6747.16 474.896   4
   4   8  13-33.8237 139.460   3
  -4   8 -13-19.6847 82.4745   1
   4   8  13 165.780 132.362   2
  -4  -8  13 95.5454 175.961   4
  -4   8 -14 7805.03 319.031   1
   4   8  14 7768.59 516.818   3
   4   8  14 8230.40 411.468   2
  -4  -8  14 7058.37 497.201   4
   4   8  15 778.197 259.806   3
   4   8  15 483.888 141.683   2
  -4  -8  15 715.463 218.124   4
   4   8  16 4709.77 443.634   3
   4   8  17 242.940 227.504   3
   4   8  18 978.758 248.723   3
   4   8  19-39.6071 233.093   3
   4   8  20 292.647 245.253   3
   4   8  21 346.421 234.149   3
  -4   9  22 479.953 274.444   3
   4   9 -21 1494.56 281.839   2
  -4  -9 -21 1875.30 359.402   1
  -4   9  21 2010.29 377.126   3
   4   9 -20 636.150 206.154   2
  -4  -9 -20 775.082 241.186   1
  -4   9  20 392.559 261.118   3
   4   9 -19-163.401 206.576   2
  -4  -9 -19-174.732 246.622   1
  -4   9  19 340.434 219.052   3
  -4  -9 -18-131.312 175.341   1
  -4   9  18 299.905 192.138   3
  -4  -9 -17 1175.62 264.555   1
  -4   9  17 1404.06 254.983   3
  -4  -9 -16-276.423 219.438   1
  -4   9  16 215.598 160.201   3
   4  -9  16 19.3254 141.839   4
   4  -9  15 1516.29 229.772   4
  -4  -9 -15 1511.72 286.068   1
  -4   9  15 1735.22 260.500   3
   4  -9  14 1539.73 222.011   4
  -4  -9 -14 1646.45 267.544   1
  -4   9  14 1774.42 254.671   3
   4  -9  13 9.49352 126.576   4
  -4   9  13 289.141 152.947   3
  -4  -9 -13 129.970 183.984   1
  -4  -9 -12 2801.12 340.897   1
   4  -9  12 2709.40 253.894   4
  -4   9  12 2706.74 272.096   3
  -4  -9 -11 7240.36 478.006   1
  -4   9  11 6847.20 392.357   3
   4  -9  11 7186.20 378.076   4
  -4  -9 -10 4168.99 365.169   1
  -4   9  10 4143.47 307.150   3
   4   9  -9 7185.10 444.604   2
  -4   9   9 7375.44 204.923   2
  -4   9   9 7708.64 381.063   3
  -4  -9  -9 7278.22 446.406   1
   4   9  -8 6548.53 411.052   2
  -4   9   8 6829.09 342.554   3
  -4   9   8 6340.36 234.063   2
  -4  -9  -8 6319.34 402.894   1
   4   9  -7 3466.78 303.317   2
  -4   9   7 3938.17 209.675   2
  -4  -9  -7 3716.51 304.675   1
  -4   9   7 3661.88 243.614   3
  -4  -9  -6 1340.88 191.202   1
   4   9  -6 1594.38 235.274   2
  -4   9   6 1486.08 157.687   3
   4   9  -5 3630.12 313.314   2
  -4  -9  -5 3583.85 275.534   1
  -4   9   5 3682.61 204.171   3
  -4  -9  -4 1015.21 164.797   1
   4   9  -4 1114.11 199.681   2
   4  -9   4 1029.06 138.125   4
  -4   9   4 1170.12 113.960   3
  -4   9   3 171.671 58.4225   3
  -4  -9  -3 70.2786 103.395   1
   4   9  -3-40.0409 104.078   2
   4  -9   3 156.877 89.1973   4
   4   9  -2 7988.24 422.252   2
  -4  -9  -2 8491.98 456.181   4
  -4   9   2 8474.01 214.694   3
  -4   9   1 18964.6 273.426   3
   4   9  -1 20856.9 679.035   2
  -4  -9  -1 20936.6 703.940   4
   4   9   0 21262.2 679.090   2
  -4  -9   0 21211.8 704.080   4
   4   9   1 21793.6 681.907   2
  -4  -9   1 20103.2 685.822   4
  -4  -9   1 20940.4 522.788   1
  -4  -9   2 7823.44 439.283   4
  -4  -9   2 9035.82 317.511   1
   4   9   2 8391.23 416.503   2
   4   9   3-54.5701 101.942   2
  -4  -9   3 294.656 77.6747   1
   4   9   4 706.751 174.598   2
  -4  -9   4 610.326 154.666   4
  -4  -9   4 1098.10 106.048   1
  -4   9  -5 2997.16 96.5233   3
   4   9   5 3474.86 293.623   3
  -4  -9   5 3608.87 155.645   1
   4   9   5 3361.03 279.150   2
   4   9   6 1402.70 211.400   3
  -4  -9   6 1253.89 80.8631   1
  -4  -9   6 954.260 203.103   4
   4   9   6 1258.98 200.378   2
  -4   9  -7 3738.03 167.069   3
   4   9   7 3913.35 329.216   3
   4   9   7 3969.67 315.457   2
  -4  -9   7 3478.44 321.802   4
  -4   9  -8 6894.35 249.630   3
   4   9   8 6605.72 454.508   3
  -4  -9   8 6485.60 451.165   4
   4   9   8 6899.69 386.184   2
  -4   9  -8 6752.80 301.859   1
   4   9   9 7286.87 463.224   3
  -4  -9   9 7483.05 483.905   4
   4   9   9 8410.27 431.262   2
  -4   9  -9 7472.69 313.428   1
   4   9  10 3634.52 355.697   3
   4   9  10 4601.37 321.831   2
  -4  -9  10 3774.19 358.037   4
  -4   9 -10 4001.07 227.053   1
   4   9  11 7062.57 484.980   3
  -4   9 -11 7433.24 296.062   1
   4   9  11 7499.19 399.183   2
  -4  -9  11 7355.68 495.695   4
   4   9  12 2578.45 321.883   3
   4   9  12 2830.46 269.132   2
  -4   9 -12 2863.90 188.366   1
  -4  -9  12 2729.74 324.707   4
   4   9  13 147.900 197.457   3
   4   9  13 138.759 136.774   2
  -4  -9  13 457.610 241.794   4
   4   9  14 2310.65 337.615   3
   4   9  14 2055.38 239.603   2
  -4  -9  14 1730.93 292.268   4
   4   9  15 1765.74 291.902   3
  -4  -9  15 1361.53 266.910   4
  -4  -9  16 161.229 218.843   4
   4   9  16-268.227 230.856   3
   4   9  17 1427.18 287.610   3
  -4  -9  17 1559.04 328.427   4
   4   9  18 140.116 233.509   3
  -4  -9  18 438.658 212.523   4
   4   9  19 140.248 226.590   3
  -4  -9  19 723.722 297.682   4
   4   9  20 856.508 264.039   3
  -4  -9  20 1049.67 318.060   4
  -4  -9  21 1777.67 348.906   4
   4   9  21 1401.90 330.563   3
   4  10 -22 87.3305 172.072   2
   4  10 -21 1471.78 283.644   2
  -4  10  21 1499.75 305.159   3
   4  10 -20 417.257 211.161   2
  -4  10  20 235.851 206.790   3
  -4 -10 -20 802.569 294.666   1
  -4 -10 -19 395.461 208.039   1
   4  10 -19-145.099 212.168   2
  -4  10  19-80.7696 204.428   3
   4  10 -18 378.358 185.300   2
  -4  10  18 848.689 243.418   3
  -4 -10 -18 713.962 222.971   1
  -4 -10 -17 105.283 192.254   1
  -4  10  17 242.597 186.826   3
  -4 -10 -16 3038.42 388.342   1
  -4  10  16 2710.15 330.363   3
  -4 -10 -15 2047.69 326.807   1
  -4  10  15 2327.48 305.281   3
  -4 -10 -14 9424.66 602.834   1
   4 -10  14 9706.92 500.978   4
  -4  10  14 9794.21 540.720   3
   4 -10  13 1794.06 227.329   4
  -4 -10 -13 2270.56 308.618   1
  -4  10  13 2141.29 274.235   3
  -4 -10 -12 4765.46 405.450   1
   4 -10  12 4456.46 325.949   4
  -4  10  12 4528.63 343.907   3
   4 -10  11-5.00190 129.822   4
  -4 -10 -11 42.0100 123.893   1
  -4  10  11 100.594 118.503   3
   4 -10  10 174.262 107.492   4
   4  10 -10 230.561 143.684   2
  -4  10  10 342.794 134.842   3
  -4 -10 -10 584.801 175.760   1
   4 -10   9 5679.12 335.508   4
  -4  10   9 5522.86 204.571   2
   4  10  -9 5271.96 401.308   2
  -4  10   9 5494.84 327.051   3
  -4 -10  -9 5271.32 396.362   1
   4  10  -8 2576.50 306.662   2
  -4  10   8 2272.60 216.760   3
  -4 -10  -8 2685.61 298.960   1
   4  10  -7 7083.03 443.428   2
  -4 -10  -7 7695.68 452.338   1
  -4  10   7 7502.21 340.285   3
  -4  10   6 23665.5 565.215   3
  -4 -10  -6 24813.5 764.991   1
   4  10  -6 22493.5 780.627   2
   4  10  -5 5286.71 382.701   2
  -4 -10  -5 5551.72 356.196   1
  -4  10   5 5481.00 250.858   3
   4  10  -4 4453.27 352.979   2
  -4 -10  -4 3792.48 330.523   4
  -4  10   4 4831.26 214.814   3
  -4 -10  -4 4307.12 315.988   1
  -4 -10  -3 412.775 127.667   1
   4  10  -3 151.264 125.903   2
  -4  10   3 274.594 71.2527   3
   4  10  -2 42132.2 1030.75   2
  -4  10   2 42660.4 571.346   3
   4  10  -1 17621.2 649.825   2
  -4 -10  -1 17951.2 681.212   4
  -4  10   1 15731.7 265.903   3
   4  10   0 168166. 2277.77   2
  -4 -10   0 170008. 2379.80   4
   4  10   1 17739.6 646.484   2
  -4 -10   1 19689.6 722.731   4
  -4 -10   2 45268.6 779.928   1
  -4 -10   2 42731.4 1077.68   4
   4  10   2 45656.2 1037.45   2
  -4 -10   3 18.1614 175.025   4
  -4 -10   3 432.285 95.5405   1
   4  10   3 111.442 134.831   2
  -4 -10   4 5101.44 213.449   1
  -4 -10   4 5034.45 386.507   4
   4  10   4 4424.51 326.723   2
   4  10   5 5353.43 377.397   3
  -4 -10   5 6068.99 434.510   4
  -4 -10   5 5781.57 198.026   1
   4  10   5 5329.85 354.356   2
   4  10   6 23227.8 785.118   3
  -4 -10   6 22407.0 331.660   1
  -4 -10   6 24110.3 833.990   4
   4  10   6 23100.1 723.089   2
   4  10   7 7272.14 457.451   3
   4  10   7 7500.38 420.396   2
  -4 -10   7 7064.86 473.174   4
   4  10   8 2621.81 300.448   3
  -4 -10   8 2464.00 320.948   4
   4  10   8 2567.07 270.388   2
   4  10   9 5611.31 423.098   3
   4  10   9 5030.58 344.476   2
  -4 -10   9 5106.58 422.764   4
  -4  10  -9 5325.67 259.640   1
  -4  10 -10 211.725 93.4871   1
   4  10  10 678.285 214.696   3
  -4 -10  10-12.0666 170.320   4
   4  10  10 521.539 184.251   2
   4  10  11-140.313 205.545   3
   4  10  11 125.757 127.024   2
  -4 -10  11-63.3705 200.160   4
   4  10  12 4973.94 439.578   3
   4  10  12 5121.77 345.885   2
  -4 -10  12 4627.81 424.699   4
   4  10  13 2438.53 342.651   3
   4  10  13 2104.88 247.078   2
  -4 -10  13 1785.66 307.794   4
   4  10  14 9548.60 599.467   3
  -4 -10  14 9267.32 597.760   4
   4  10  15 2494.01 361.464   3
  -4 -10  15 1884.61 302.887   4
  -4 -10  16 2636.98 359.230   4
   4  10  16 2863.51 368.575   3
  -4 -10  17 207.203 236.705   4
   4  10  17 217.234 237.492   3
   4  10  18 671.257 246.674   3
  -4 -10  18 576.384 267.725   4
   4  10  19 410.896 236.351   3
  -4 -10  19 245.854 238.557   4
   4  10  20 763.284 304.514   3
  -4 -10  20 525.010 267.618   4
  -4  11  21 543.414 272.669   3
   4  11 -20-315.518 217.760   2
  -4  11  20 263.167 237.043   3
   4  11 -19 61.0624 184.754   2
  -4 -11 -19 404.629 203.676   1
  -4  11  19 35.9497 200.390   3
   4  11 -18-596.556 256.119   2
  -4  11  18-43.5750 162.494   3
  -4 -11 -18-222.651 234.110   1
   4  11 -17 499.571 215.186   2
  -4 -11 -17 485.328 226.315   1
  -4  11  17 563.699 191.468   3
   4  11 -16-312.839 181.979   2
  -4 -11 -16-307.116 238.706   1
  -4  11  16 114.805 190.139   3
  -4 -11 -15 568.617 250.256   1
  -4  11  15 949.529 230.618   3
  -4  11  14 988.447 230.071   3
  -4 -11 -14 572.770 249.871   1
   4 -11  13 1255.32 205.095   4
  -4 -11 -13 1867.76 323.433   1
  -4  11  13 1689.88 251.775   3
   4  11 -12 1654.23 257.984   2
   4 -11  12 1917.75 244.987   4
  -4 -11 -12 2435.75 335.400   1
  -4  11  12 2172.07 265.407   3
  -4 -11 -11 2195.39 310.043   1
   4  11 -11 1607.03 262.987   2
   4 -11  11 1693.08 225.592   4
  -4  11  11 2112.42 247.315   3
  -4  11  10 1770.22 222.759   3
   4  11 -10 1229.78 237.373   2
   4 -11  10 1606.09 206.744   4
  -4 -11 -10 1317.04 234.826   1
   4 -11   9 4116.43 308.072   4
   4  11  -9 3624.92 360.730   2
  -4 -11  -9 3915.69 360.534   1
  -4  11   9 3840.58 287.882   3
   4  11  -8 4839.97 388.711   2
  -4 -11  -8 5503.69 422.608   1
  -4  11   8 5588.11 319.223   3
   4 -11   8 5663.74 340.731   4
   4 -11   7 4749.57 317.487   4
   4  11  -7 4264.77 361.593   2
  -4  11   7 4442.47 269.618   3
  -4 -11  -7 4528.44 362.259   1
   4  11  -6 1415.12 228.224   2
   4 -11   6 1398.45 187.898   4
  -4  11   6 1606.52 166.328   3
  -4 -11  -6 1455.65 230.525   1
  -4  11   5 131.538 81.5721   3
   4  11  -5 63.9297 154.022   2
   4 -11   5 119.469 114.987   4
  -4 -11  -5 131.292 115.672   1
   4  11  -4 7784.22 478.089   2
   4 -11   4 7789.64 383.338   4
  -4  11   4 7904.68 281.496   3
  -4 -11  -4 7740.01 491.526   4
  -4 -11  -4 8223.58 426.974   1
   4 -11   3-15.5289 111.207   4
   4  11  -3 104.747 145.625   2
  -4 -11  -3 95.2759 169.681   4
  -4 -11  -3 426.540 155.329   1
  -4  11   3 95.8297 59.7897   3
   4  11  -2 3324.50 311.700   2
  -4 -11  -2 3075.80 319.880   4
  -4 -11  -2 3634.18 272.028   1
  -4  11   2 3236.85 144.777   3
   4  11  -1 1467.58 221.607   2
  -4 -11  -1 1618.57 258.610   4
  -4  11   1 1323.13 79.1722   3
   4  11   0 1074.07 201.030   2
  -4 -11   0 772.593 190.792   4
   4  11   1 1945.14 265.528   2
  -4 -11   1 1697.31 260.919   4
  -4 -11   2 3709.58 356.725   4
  -4 -11   2 3427.37 216.749   1
   4  11   2 3284.84 310.701   2
   4  11   3 186.984 130.662   2
  -4 -11   3 19.3969 68.0728   1
  -4 -11   3 28.7888 172.238   4
   4  11   4 7445.08 444.639   3
  -4 -11   4 7901.48 266.462   1
   4  11   4 7170.08 424.936   2
  -4 -11   4 7631.32 487.380   4
   4  11   5-183.012 173.796   2
   4  11   5 157.220 143.212   3
   4  11   6 1252.30 208.478   2
   4  11   6 1365.48 242.744   3
  -4 -11   6 1569.61 262.634   4
   4  11   7 4715.04 387.852   3
  -4 -11   7 4784.09 414.530   4
   4  11   7 4453.57 339.555   2
   4  11   8 6147.95 447.043   3
  -4 -11   8 5088.73 421.461   4
   4  11   8 5581.92 380.730   2
   4  11   9 3625.38 380.127   3
   4  11   9 4261.61 337.630   2
  -4 -11   9 3839.89 382.436   4
   4  11  10 1505.09 283.225   3
  -4 -11  10 1594.10 265.853   4
   4  11  10 1521.79 227.067   2
   4  11  11 1695.79 295.071   3
  -4 -11  11 1396.81 261.857   4
   4  11  11 1913.05 234.511   2
   4  11  12 1798.82 308.876   3
   4  11  12 1975.13 243.983   2
  -4 -11  12 1460.25 300.064   4
   4  11  13 1842.62 314.408   3
   4  11  13 1700.68 224.877   2
  -4 -11  13 1475.78 293.719   4
   4  11  14 876.951 247.840   3
  -4 -11  14 659.879 221.812   4
   4  11  15 438.969 239.031   3
  -4 -11  15 773.079 249.739   4
   4  11  16 57.5127 166.864   3
  -4 -11  16 21.0240 187.583   4
   4  11  17 718.009 263.819   3
  -4 -11  17 642.307 228.330   4
   4  11  18-226.305 254.607   3
  -4 -11  18-80.6757 247.759   4
   4  11  19 160.833 193.797   3
  -4 -11  19 274.133 247.217   4
  -4  12  20 637.363 267.016   3
   4  12 -19 539.894 227.320   2
  -4  12  19 254.537 224.420   3
   4  12 -18-36.0070 209.184   2
  -4  12  18-30.4809 176.095   3
  -4 -12 -18 379.172 245.101   1
  -4 -12 -17 240.589 227.380   1
   4  12 -17 3.88088 161.946   2
  -4  12  17 461.533 201.347   3
   4  12 -16-151.042 216.679   2
  -4 -12 -16 35.5213 197.986   1
  -4  12  16 145.241 180.269   3
  -4 -12 -15 139.699 194.925   1
  -4  12  15 422.974 199.690   3
  -4 -12 -14 415.618 202.706   1
   4  12 -14 100.212 196.143   2
  -4  12  14 668.445 204.633   3
   4  12 -13 3951.89 411.362   2
  -4 -12 -13 3746.48 392.401   1
  -4  12  13 3991.02 351.210   3
   4  12 -12 1868.16 299.971   2
  -4 -12 -12 1380.05 272.827   1
  -4  12  12 1470.80 238.520   3
   4  12 -11 3087.82 346.619   2
  -4 -12 -11 3134.59 380.167   1
   4 -12  11 3453.18 304.766   4
  -4  12  11 3205.79 293.956   3
   4 -12  10 6666.31 404.423   4
   4  12 -10 5938.45 473.711   2
  -4 -12 -10 6739.16 484.689   1
  -4  12  10 6614.66 390.281   3
   4  12  -9 2211.37 292.580   2
   4 -12   9 2225.90 245.274   4
  -4  12   9 2233.29 230.645   3
  -4 -12  -9 2427.21 313.488   1
   4  12  -8 3384.57 358.466   2
   4 -12   8 3611.36 302.743   4
  -4 -12  -8 4231.80 373.332   1
  -4  12   8 3467.46 263.618   3
   4  12  -7 100.263 177.174   2
  -4  12   7 243.881 111.813   3
   4 -12   7 392.037 140.565   4
  -4 -12  -7 490.548 182.305   1
   4  12  -6 1759.33 275.622   2
  -4 -12  -6 1915.97 241.671   1
   4 -12   6 2093.88 238.192   4
  -4  12   6 1791.04 171.064   3
   4  12  -5-0.19679 169.992   2
   4 -12   5 118.498 115.700   4
  -4 -12  -5 271.342 142.726   1
  -4  12   5 123.566 82.5904   3
   4  12  -4 1053.21 217.255   2
  -4 -12  -4 985.556 189.714   1
   4 -12   4 1075.22 175.966   4
  -4  12   4 1046.15 117.395   3
   4  12  -3 2855.42 325.731   2
   4 -12   3 2332.39 248.971   4
  -4 -12  -3 2481.67 251.943   1
  -4 -12  -3 2694.22 321.408   4
  -4  12   3 2299.51 144.152   3
   4  12  -2 952.403 220.597   2
  -4 -12  -2 824.432 229.133   4
  -4 -12  -2 1053.84 183.548   1
  -4 -12  -1 6609.37 355.681   1
   4  12  -1 6336.48 434.765   2
  -4 -12  -1 6467.42 471.202   4
  -4 -12   0 222.740 160.627   4
   4  12   0 530.686 188.762   2
   4  12   1 5799.25 422.008   2
  -4 -12   1 5739.87 436.507   4
   4  12   2 856.805 187.021   2
  -4 -12   2 620.255 190.072   4
  -4 -12   3 2666.31 179.441   1
  -4 -12   3 2361.58 299.123   4
   4  12   3 2762.26 300.916   2
   4  12   4 1248.74 237.678   2
   4  12   4 1411.94 254.044   3
  -4 -12   4 1061.00 244.493   4
   4  12   5 191.976 146.762   2
   4  12   5 368.336 158.063   3
  -4 -12   5 90.5541 185.211   4
   4  12   6 1850.72 272.886   3
  -4 -12   6 1822.66 275.155   4
   4  12   6 2093.37 262.382   2
   4  12   7 414.443 186.007   3
  -4 -12   7 657.388 227.194   4
   4  12   7 455.015 174.606   2
   4  12   8 3374.03 339.004   3
  -4 -12   8 4053.38 418.279   4
   4  12   8 3534.16 327.439   2
   4  12   9 2113.30 298.971   3
  -4 -12   9 1843.24 317.405   4
   4  12   9 2155.80 272.783   2
   4  12  10 6264.10 479.619   3
   4  12  10 6238.92 408.120   2
  -4 -12  10 6019.83 504.339   4
   4  12  11 3224.41 362.047   3
   4  12  11 3153.45 303.242   2
  -4 -12  11 2709.20 356.438   4
   4  12  12 1850.70 317.938   3
  -4 -12  12 1227.57 288.894   4
   4  12  12 1246.22 209.889   2
   4  12  13 4562.28 452.616   3
  -4 -12  13 3751.99 417.041   4
   4  12  14 501.351 195.545   3
  -4 -12  14 409.421 258.139   4
   4  12  15 84.0145 216.205   3
  -4 -12  15 481.326 258.109   4
   4  12  16 136.811 189.056   3
  -4 -12  16-349.848 266.808   4
   4  12  17 355.019 242.670   3
  -4 -12  17 474.127 259.003   4
   4  12  18 156.243 248.533   3
  -4 -12  18 65.3869 184.551   4
   4  13 -17 372.516 217.614   2
   4  13 -16 431.606 243.825   2
  -4 -13 -16 679.710 245.527   1
   4  13 -15 1585.07 310.935   2
  -4 -13 -15 1707.18 302.065   1
   4  13 -14 219.306 206.068   2
  -4 -13 -14 448.208 209.486   1
   4  13 -13 2252.09 348.670   2
  -4 -13 -13 2601.95 366.182   1
  -4 -13 -12 403.573 204.506   1
   4  13 -12 10.1726 186.732   2
  -4 -13 -11 7193.45 522.363   1
   4  13 -11 6505.92 496.194   2
   4  13 -10 2071.46 328.142   2
  -4 -13 -10 2164.89 309.615   1
   4  13  -9 2635.30 323.402   2
  -4 -13  -9 2883.13 341.656   1
   4 -13   9 2379.12 261.031   4
   4  13  -8 3369.96 373.420   2
  -4 -13  -8 3401.92 338.019   1
   4 -13   8 3218.50 298.047   4
   4 -13   7 967.870 187.728   4
   4  13  -7 751.385 235.195   2
  -4 -13  -7 1156.13 223.611   1
   4  13  -6 410.396 205.374   2
   4 -13   6 683.291 173.404   4
  -4 -13  -6 916.123 206.701   1
   4  13  -5 152.638 194.801   2
   4 -13   5 447.079 165.248   4
  -4 -13  -5 512.725 179.187   1
   4 -13   4 4570.28 341.571   4
  -4 -13  -4 4427.43 337.540   1
   4  13  -4 4329.82 393.026   2
   4  13  -3 1330.03 252.316   2
  -4 -13  -3 1354.65 263.131   4
  -4 -13  -3 1282.46 202.051   1
   4  13  -2 86.4559 167.555   2
  -4 -13  -2 114.866 154.373   4
  -4 -13  -2 82.0844 115.027   1
   4  13  -1 2925.04 334.272   2
  -4 -13  -1 2777.12 337.453   4
  -4 -13  -1 3422.39 269.252   1
   4  13   0-10.5599 175.083   2
  -4 -13   0-67.5231 171.415   4
  -4 -13   0 127.859 103.967   1
   4  13   1 3154.24 331.034   2
  -4 -13   1 2509.79 326.763   4
   4  13   2 123.350 132.569   2
  -4 -13   2-144.259 213.839   4
   4  13   3 1601.61 258.266   2
   4  13   3 1182.77 241.902   3
  -4 -13   3 1200.64 259.543   4
  -4 -13   4 4025.01 386.162   4
   4  13   4 4075.38 363.933   2
   4  13   4 3865.29 346.504   3
   4  13   5 175.381 168.367   2
   4  13   5 352.380 180.432   3
  -4 -13   5 531.832 235.974   4
   4  13   6 571.873 191.037   2
   4  13   6 596.591 209.048   3
  -4 -13   6 431.362 196.258   4
   4  13   7 1178.12 245.466   3
  -4 -13   7 924.112 236.751   4
   4  13   7 1223.61 215.912   2
   4  13   8 3605.72 374.829   3
   4  13   8 3589.58 335.360   2
  -4 -13   8 3234.86 391.215   4
   4  13   9 2735.89 343.898   3
  -4 -13   9 2865.81 373.025   4
   4  13   9 2779.95 310.909   2
   4  13  10 1939.21 262.574   2
  -4 -13  10 2103.28 315.577   4
   4  13  10 2788.94 370.569   3
   4  13  11 8048.91 573.409   3
  -4 -13  11 7121.12 563.323   4
   4  13  11 7542.00 462.943   2
   4  13  12 409.578 201.895   3
  -4 -13  12-87.4415 205.529   4
   4  13  13 3011.33 378.524   3
  -4 -13  13 2665.41 385.621   4
   4  13  14 784.697 256.174   3
  -4 -13  14 643.844 244.567   4
   4  13  15 1301.90 307.969   3
  -4 -13  15 1551.87 299.252   4
   4  13  16 267.740 215.247   3
  -4 -13  16 622.569 238.558   4
   4  13  17 941.409 316.688   3
  -4 -13  17 611.020 275.002   4
   4  14 -15 731.790 277.040   2
  -4 -14 -15 645.922 272.327   1
  -4 -14 -14 743.807 251.307   1
   4  14 -14 338.264 237.537   2
   4  14 -13 1102.35 291.681   2
  -4 -14 -13 1691.81 295.922   1
   4  14 -12 326.901 204.216   2
  -4 -14 -12 96.6685 197.452   1
   4  14 -11 2286.60 330.371   2
  -4 -14 -11 2120.70 304.473   1
   4  14 -10 603.470 245.803   2
  -4 -14 -10 689.934 226.382   1
   4  14  -9 718.544 213.908   2
  -4 -14  -9 1156.49 259.989   1
   4  14  -8 98.5988 192.778   2
  -4 -14  -8-87.5445 154.065   1
  -4 -14  -7 51.4702 126.704   1
   4  14  -7-274.438 220.774   2
   4 -14   7 62.5076 129.334   4
  -4 -14  -6 750.928 186.669   1
   4  14  -6 772.347 227.903   2
   4 -14   6 845.169 193.289   4
   4 -14   5 158.460 129.687   4
   4  14  -5-140.425 205.909   2
  -4 -14  -5 13.7532 140.836   1
   4  14  -4 3173.70 368.994   2
  -4 -14  -4 2739.60 287.072   1
   4  14  -3 1053.58 228.480   2
  -4 -14  -3 1011.86 196.721   1
  -4 -14  -3 1340.12 300.951   4
   4  14  -2 974.466 255.453   2
  -4 -14  -2 1119.68 272.612   4
  -4 -14  -2 893.888 178.495   1
   4  14  -1 404.961 191.628   2
  -4 -14  -1 573.553 216.974   4
  -4 -14  -1 684.335 154.180   1
   4  14   0 17.0159 128.463   2
  -4 -14   0-78.9920 160.285   4
   4  14   1 582.921 190.795   2
  -4 -14   1 302.186 204.692   4
   4  14   2 1095.85 259.301   2
  -4 -14   2 1148.40 262.083   4
   4  14   3 1240.99 241.268   2
   4  14   3 1255.03 255.932   3
  -4 -14   3 1087.52 259.972   4
  -4 -14   4 3019.40 368.143   4
   4  14   4 2992.17 339.836   3
   4  14   4 2678.06 323.932   2
   4  14   5 111.048 160.844   2
   4  14   5 3.72933 163.269   3
  -4 -14   5 177.341 206.779   4
   4  14   6 608.891 194.788   2
   4  14   6 583.578 199.268   3
  -4 -14   6 662.435 212.209   4
   4  14   7 130.381 156.415   3
  -4 -14   7 108.919 159.523   4
   4  14   7 144.877 170.392   2
   4  14   8 156.639 156.573   3
  -4 -14   8 127.499 163.937   4
   4  14   8 161.647 164.163   2
   4  14   9 970.374 247.431   3
  -4 -14   9 1397.94 275.791   4
   4  14   9 1347.15 236.480   2
   4  14  10 915.845 263.580   3
  -4 -14  10 812.407 284.037   4
   4  14  10 533.088 195.028   2
   4  14  11 2750.69 380.049   3
  -4 -14  11 2556.67 388.164   4
  -4 -14  12 391.528 216.545   4
   4  14  12 260.746 200.538   3
   4  14  13 2242.07 357.359   3
  -4 -14  13 2154.67 363.304   4
   4  14  14 438.672 240.492   3
  -4 -14  14 259.431 229.114   4
   4  14  15 236.704 207.824   3
  -4 -14  15 76.5097 248.488   4
   4  14  16 719.677 317.509   3
  -4 -15 -14 228.410 216.116   1
   4  15 -13 148.619 224.134   2
  -4 -15 -13 284.185 243.516   1
  -4 -15 -12 1688.31 316.834   1
   4  15 -12 1809.56 331.011   2
  -4 -15 -11 1574.14 303.962   1
   4  15 -11 1298.20 297.204   2
   4  15 -10 3055.76 412.878   2
  -4 -15 -10 3401.99 393.943   1
  -4 -15  -9 3275.80 388.819   1
   4  15  -9 2696.55 357.687   2
   4  15  -8 1888.49 330.930   2
  -4 -15  -8 1888.71 304.165   1
  -4 -15  -7 900.717 227.967   1
   4  15  -7 488.373 241.167   2
  -4 -15  -6 309.047 168.509   1
   4  15  -6 142.984 201.456   2
   4  15  -5 683.098 246.056   2
   4 -15   5 919.713 208.328   4
  -4 -15  -5 823.930 193.657   1
  -4 -15  -4 240.125 150.868   1
   4  15  -4 389.792 224.350   2
  -4 -15  -3 3303.50 311.817   1
   4  15  -3 3131.58 369.336   2
   4  15  -2 3259.80 380.554   2
  -4 -15  -2 3109.39 398.397   4
   4  15  -1 794.689 213.029   2
  -4 -15  -1 379.570 234.694   4
   4  15   0 865.956 251.647   2
  -4 -15   0 813.644 235.548   4
   4  15   1 507.300 205.363   2
  -4 -15   1 375.553 236.681   4
   4  15   2 3756.54 373.245   3
  -4 -15   2 2822.14 363.366   4
   4  15   2 3102.37 350.425   2
   4  15   3 2999.37 351.640   3
  -4 -15   3 3248.87 407.281   4
   4  15   3 3082.65 351.469   2
   4  15   4 636.323 230.393   2
   4  15   4 547.071 229.933   3
  -4 -15   4 565.795 243.810   4
   4  15   5 766.899 223.672   2
   4  15   5 1086.18 250.219   3
  -4 -15   5 659.829 220.816   4
   4  15   6 193.530 173.749   2
   4  15   6 360.056 201.407   3
  -4 -15   6 680.554 217.653   4
   4  15   7 651.934 234.796   3
  -4 -15   7 569.730 217.839   4
   4  15   7 854.294 231.613   2
   4  15   8 2140.55 325.218   3
  -4 -15   8 1712.83 302.719   4
   4  15   8 2058.28 293.153   2
   4  15   9 3549.90 406.354   3
  -4 -15   9 3029.30 400.529   4
   4  15   9 3260.68 358.698   2
   4  15  10 2998.23 393.397   3
  -4 -15  10 3409.16 445.758   4
   4  15  11 1295.76 277.629   3
  -4 -15  11 1492.81 307.432   4
   4  15  12 1925.84 352.758   3
  -4 -15  12 2148.26 393.369   4
   4  15  13-190.741 198.755   3
  -4 -15  13 224.034 241.227   4
  -4 -15  14 591.526 246.596   4
   4  15  14 418.861 262.975   3
   4  15  15 902.446 290.335   3
  -4 -16 -13 649.425 274.745   1
  -4 -16 -12 2867.88 385.085   1
   4  16 -11 1130.76 312.559   2
  -4 -16 -11 1676.59 327.810   1
   4  16 -10 3379.45 419.591   2
  -4 -16 -10 4415.86 460.060   1
   4  16  -9 89.2641 198.925   2
  -4 -16  -9 185.547 210.419   1
   4  16  -8 8.09934 184.664   2
  -4 -16  -8 329.376 203.989   1
   4  16  -7 1007.84 273.242   2
  -4 -16  -7 1437.80 275.729   1
   4  16  -6 969.706 284.762   2
  -4 -16  -6 787.832 212.294   1
   4  16  -5 885.086 270.384   2
  -4 -16  -5 1177.90 229.055   1
   4  16  -4 403.667 232.055   2
   4  16  -3 873.106 240.472   2
   4  16  -2 151.587 200.100   2
  -4 -16  -2 204.296 184.886   4
   4  16  -1 308.519 187.230   2
  -4 -16  -1 692.434 262.067   4
  -4 -16   0 1648.94 297.350   4
   4  16   0 2081.96 328.596   2
   4  16   1 423.527 188.511   3
   4  16   1 600.010 236.679   2
  -4 -16   1 329.200 237.056   4
   4  16   2 442.020 225.811   2
   4  16   2-13.6980 175.084   3
  -4 -16   2 210.667 195.625   4
   4  16   3 722.582 218.005   2
   4  16   3 601.343 231.116   3
  -4 -16   3 547.273 213.640   4
  -4 -16   4 308.962 217.199   4
   4  16   4 361.828 210.730   3
   4  16   4 356.176 183.856   2
   4  16   5 831.291 220.977   2
   4  16   5 1000.61 248.396   3
  -4 -16   5 1089.63 289.482   4
   4  16   6 474.497 213.810   2
   4  16   6 610.870 210.748   3
  -4 -16   6 581.158 254.723   4
   4  16   7 1332.23 277.208   3
  -4 -16   7 1218.22 303.182   4
   4  16   7 1224.47 250.960   2
   4  16   8 165.019 219.377   3
  -4 -16   8-150.605 204.756   4
   4  16   8 14.2237 166.556   2
   4  16   9 356.505 204.153   3
  -4 -16   9-20.0018 200.504   4
   4  16  10 4067.68 446.285   3
  -4 -16  10 3986.90 477.480   4
   4  16  11 1362.27 295.840   3
  -4 -16  11 1545.27 332.023   4
   4  16  12 2252.75 371.533   3
  -4 -16  12 2427.85 409.686   4
   4  16  13 724.868 258.288   3
   4  16  14 964.912 307.903   3
   4  17  -8 266.933 203.214   2
   4  17  -7 231.695 207.095   2
   4  17  -6 391.119 241.605   2
   4  17  -5 900.148 285.221   2
   4  17  -4 953.380 284.426   2
   4  17  -3-30.5733 158.791   2
   4  17  -2 1604.71 319.826   2
   4  17  -1 235.552 172.813   2
  -4 -17  -1 298.021 229.105   4
  -4 -17   0-83.8410 217.159   4
   4  17   0 56.3572 213.959   2
   4  17   0-516.585 226.248   3
   4  17   1 108.221 225.052   2
   4  17   1-182.854 182.204   3
  -4 -17   1 118.640 230.959   4
   4  17   2 1867.89 329.215   2
   4  17   2 1742.25 284.342   3
  -4 -17   2 2250.92 400.356   4
   4  17   3 223.118 197.239   3
   4  17   3 638.894 251.620   2
  -4 -17   3 207.069 234.931   4
   4  17   4 1034.04 262.482   3
   4  17   4 1117.65 246.815   2
  -4 -17   4 1299.49 336.907   4
   4  17   5 1135.50 269.385   2
   4  17   5 773.625 242.321   3
  -4 -17   5 750.802 276.088   4
   4  17   6 605.276 217.451   2
   4  17   6 150.933 195.464   3
  -4 -17   6 239.590 260.036   4
   4  17   7 593.714 240.906   3
  -4 -17   7 323.241 272.539   4
   4  17   8 355.614 200.594   3
  -4 -17   8 410.512 231.988   4
   4  17   9 506.968 241.934   3
  -4 -17   9 228.275 218.757   4
   4  17  10 328.101 203.479   3
   4  17  11 29.3139 225.691   3
   4  17  12 858.590 279.916   3
   4  18  -4 657.831 245.217   2
   4  18  -3 111.085 220.400   2
   4  18  -2 104.681 241.148   2
   4  18  -1 201.514 185.048   2
  -4 -18   0 233.199 234.979   4
   4  18   0 52.2479 215.801   2
   4  18   1 418.018 258.547   2
  -4 -18   1 289.824 261.272   4
   4  18   2-123.373 217.258   2
  -4 -18   2 81.0907 251.135   4
   4  18   3-299.605 243.817   2
  -4 -18   3 135.564 247.330   4
   4  18   3 157.435 179.235   3
   4  18   4-150.827 220.953   2
   4  18   4 436.466 230.169   3
   4  18   5 712.144 232.058   2
   4  18   5 1218.78 280.217   3
   4  18   6 393.023 241.002   3
   4  18   7 991.819 280.633   3
   4  18   8 75.8003 205.202   3
   4  18   9-325.252 226.417   3
   4  18  10-158.925 234.491   3
   4  19   0 639.517 261.453   2
   4  19   1-254.846 243.837   2
   4  19   2-107.987 237.616   2
   4  19   3-52.9508 228.511   2
   4  19   4 198.435 204.477   2
  -5   0   0 49.4757 56.2635   4
  -5   0   0-20.4612 96.8334   2
  -5   0  -1 47676.1 590.122   4
  -5   0  -1 49287.9 833.737   2
  -5   0   1 50113.8 809.193   2
   5   0   2 331.038 61.0711   4
  -5   0  -2 180.219 49.7557   4
   5   0  -2 326.934 107.940   2
   5   0   3 33528.3 463.900   4
  -5   0   3 33781.7 622.106   2
  -5   0   4 87297.6 1086.89   2
   5   0   4 85359.3 899.442   4
  -5   0   5 18939.6 443.222   2
   5   0   5 18496.5 359.376   4
   5   0  -5 18446.8 445.580   2
   5   0   6 107523. 1413.46   3
  -5   0   6 120249. 1331.43   2
   5   0  -6 110985. 1326.14   2
   5   0   6 116873. 1223.23   4
  -5   0  -7 20137.5 592.063   1
   5   0   7 19941.2 585.269   2
   5   0  -7 20631.3 473.349   2
   5   0  -8 43795.8 712.409   2
   5   0   8 42338.7 905.248   2
  -5   0  -8 41614.8 900.707   1
   5   0   9 2387.11 233.143   2
   5   0  -9 2178.64 156.379   2
  -5   0  -9 2518.76 249.273   1
   5   0  10 1771.55 202.935   3
  -5   0 -10 1991.55 223.144   1
   5   0 -10 2095.61 153.097   2
   5   0  11 3983.64 296.295   3
  -5   0 -11 4473.42 322.289   1
   5   0 -11 3848.56 206.667   2
   5   0  12 462.611 144.979   3
   5   0 -12 286.164 107.668   2
  -5   0 -13 11268.2 503.889   1
   5   0 -13 11633.1 363.736   2
   5   0  13 11244.7 522.406   3
   5   0 -14 221.942 84.1894   2
  -5   0 -14 140.025 137.677   1
   5   0  15 181.334 144.310   3
  -5   0 -15 86.7663 145.969   1
   5   0 -15 84.6662 76.6745   2
  -5   0 -16 386.369 158.851   1
   5   0  16 186.573 175.711   3
  -5   0 -17 3303.15 327.170   1
   5   0  17 3038.60 339.952   3
  -5   0 -18 990.603 210.080   1
   5   0  18 889.113 240.844   3
   5   0  19 4814.14 439.444   3
  -5   0 -19 5007.43 419.189   1
  -5   0 -20 2071.36 293.239   1
   5   0  20 2113.71 330.755   3
   5   0  21 1990.79 346.888   3
  -5   0 -21 1837.62 303.270   1
  -5   0 -22 249.505 178.293   1
   5   0  22 347.263 257.535   3
  -5   0 -23 777.349 227.932   1
   5   0  23 950.898 289.872   3
  -5   0 -24 267.906 207.593   1
   5   0  24 166.186 216.264   3
  -5   0 -25-91.0236 167.879   1
  -5  -1 -25 1238.04 290.612   1
  -5  -1 -24 2428.13 340.987   1
   5  -1  24 2515.31 395.331   3
   5  -1  23 245.034 220.026   3
  -5  -1 -23 99.2864 193.974   1
  -5  -1 -22 1373.28 285.774   1
   5  -1  22 866.460 251.350   3
   5  -1  21 2023.30 345.140   3
  -5  -1 -21 2094.93 316.485   1
  -5  -1 -20 5167.37 437.033   1
   5  -1  20 4738.42 461.146   3
  -5  -1 -19 2598.95 327.589   1
   5  -1  19 1992.19 317.677   3
  -5  -1 -18 6031.39 435.161   1
   5  -1  18 6425.65 471.190   3
  -5  -1 -17 1051.85 228.837   1
   5  -1  17 756.331 197.835   3
  -5  -1 -16 3555.50 321.900   1
   5  -1  16 3708.33 335.611   3
  -5  -1 -15 216.040 150.191   1
   5  -1  15 389.530 179.243   3
  -5  -1 -14 3192.99 313.651   1
   5  -1  14 3120.51 301.287   3
   5  -1  13 792.464 186.431   3
  -5  -1 -13 481.225 177.220   1
  -5  -1 -12 16771.3 609.981   1
   5  -1  12 16359.7 592.271   3
   5   1 -12 16230.7 465.964   2
   5  -1  11 908.009 168.985   3
   5   1 -11 642.244 147.596   2
  -5  -1 -11 1117.22 209.327   1
  -5  -1 -10 4842.02 322.572   1
   5   1 -10 4754.55 241.594   2
  -5  -1  -9 15965.5 555.289   1
   5   1  -9 16179.8 444.837   2
  -5  -1  -8 75005.5 1253.79   1
   5   1  -8 78471.0 1081.60   2
   5  -1   7 11804.2 398.159   3
  -5   1   7 12706.7 329.969   2
   5   1  -7 11521.1 368.018   2
   5  -1   6 186892. 1996.15   3
   5   1  -6 185993. 1965.22   2
   5  -1   5 9093.32 318.991   3
   5   1  -5 9179.97 331.110   2
  -5   1   5 9982.83 301.804   2
   5  -1   5 9511.66 214.392   4
   5  -1   4 166317. 1758.51   3
   5  -1   4 176677. 1461.52   4
   5   1  -4 168579. 1841.84   2
  -5   1   4 178401. 1766.14   2
  -5  -1  -3 2334.74 137.773   4
   5   1  -3 2112.39 178.033   2
   5  -1   3 1927.28 75.8478   4
  -5   1   3 2124.22 166.957   2
  -5  -1  -2 24587.1 439.984   4
  -5   1   2 27543.8 551.771   2
  -5  -1  -1 1691.12 118.100   4
  -5   1   1 1732.92 148.322   2
  -5  -1  -1 1938.06 171.863   2
  -5  -1   0 7615.16 243.472   4
  -5   1   0 6573.81 174.764   4
  -5  -1   0 6710.68 288.283   2
  -5   1   0 7538.12 300.007   2
   5   1   1 2014.25 135.650   4
  -5   1  -1 2062.62 182.189   2
  -5   1  -1 1786.99 79.7073   4
  -5  -1   1 1868.14 138.717   4
  -5  -1   1 2315.85 178.841   2
   5   1   2 28476.7 479.906   4
  -5   1  -2 26154.1 315.607   4
   5  -1  -2 26317.0 562.386   2
  -5  -1   2 28074.2 582.469   2
   5   1   3 1940.55 128.218   4
   5  -1  -3 1809.58 153.080   2
  -5  -1   3 2222.95 175.673   2
  -5  -1   4 189582. 1914.49   2
   5   1   4 181426. 1726.50   4
   5  -1  -5 8499.65 295.873   2
  -5  -1   5 10411.9 344.826   2
   5   1   5 8496.81 345.072   3
  -5   1  -5 9172.81 386.748   1
   5   1   5 9846.84 285.469   4
  -5  -1   6 199088. 1995.01   2
   5   1   6 206150. 1925.85   4
  -5   1  -6 179812. 2135.53   1
   5   1   6 184725. 2168.50   2
   5  -1  -6 187347. 1884.19   2
   5  -1  -7 11437.7 329.687   2
   5   1   7 10962.9 455.167   2
  -5   1  -7 11950.5 448.483   1
  -5   1  -8 76513.6 1245.30   1
   5   1   8 78387.9 1268.62   2
   5  -1  -8 78842.7 987.017   2
   5   1   9 16502.6 556.100   2
   5  -1  -9 16954.9 396.035   2
  -5   1  -9 15961.0 544.689   1
   5   1  10 4888.94 319.979   3
   5   1  10 5111.40 318.218   2
  -5   1 -10 5428.74 324.222   1
   5  -1 -10 5206.23 219.505   2
  -5   1 -11 760.223 170.225   1
   5  -1 -11 619.560 91.2453   2
  -5   1 -12 16595.8 592.365   1
   5  -1 -12 17127.6 393.904   2
   5   1  12 16966.8 629.953   3
  -5   1 -13 342.456 137.313   1
   5  -1 -13 606.930 93.6740   2
  -5   1 -14 2821.16 282.260   1
   5  -1 -14 3267.50 172.000   2
   5   1  14 3463.85 336.199   3
   5   1  15 276.964 142.675   3
  -5   1 -15 222.004 150.305   1
   5  -1 -15 453.700 86.8417   2
   5   1  16 4199.14 378.649   3
  -5   1 -16 3478.10 314.620   1
  -5   1 -17 1058.19 217.665   1
   5   1  17 596.872 193.766   3
  -5   1 -18 6608.37 442.732   1
   5   1  18 6030.10 465.155   3
  -5   1 -19 2292.81 284.734   1
   5   1  19 1954.47 307.652   3
  -5   1 -20 4709.35 407.034   1
   5   1  20 4152.77 437.575   3
  -5   1 -21 2436.15 323.539   1
   5   1  21 1949.14 358.143   3
  -5   1 -22 1267.79 252.431   1
   5   1  22 1454.07 302.214   3
  -5   1 -23-221.882 188.029   1
   5   1  23 103.818 175.854   3
  -5   1 -24 2211.20 313.467   1
   5   1  24 2667.51 398.149   3
  -5  -2 -25 1384.42 322.936   1
  -5  -2 -24 60.4014 217.709   1
   5  -2  24 378.522 260.313   3
  -5  -2 -23-6.87068 177.835   1
   5  -2  23-98.2696 227.505   3
  -5  -2 -22 127.869 148.746   1
   5  -2  22 235.731 173.972   3
  -5  -2 -21 220.575 190.927   1
   5  -2  21 778.853 277.492   3
   5  -2  20 1581.59 305.487   3
  -5  -2 -20 1361.37 294.128   1
  -5  -2 -19 3243.38 364.291   1
   5  -2  19 3010.65 344.748   3
  -5  -2 -18 1117.44 231.683   1
   5  -2  18 1503.73 266.372   3
  -5  -2 -17 1085.36 223.315   1
   5   2 -17 1165.23 174.682   2
   5  -2  17 863.298 213.442   3
   5  -2  16 2405.15 292.807   3
  -5  -2 -16 2655.60 305.457   1
  -5  -2 -15 952.986 189.981   1
   5  -2  15 1286.47 231.006   3
  -5  -2 -14 209.862 168.571   1
   5  -2  14 29.6097 146.547   3
  -5  -2 -13 695.485 181.563   1
   5  -2  13 677.123 169.574   3
  -5  -2 -12 1810.13 225.317   1
   5  -2  12 2128.84 232.403   3
  -5  -2 -11 1683.71 220.641   1
  -5  -2 -10 6861.71 384.798   1
  -5  -2  -9 7378.88 388.228   1
   5   2  -8 16720.1 480.269   2
   5  -2   8 15981.2 472.905   3
   5  -2   7 29845.2 624.390   3
  -5   2   7 31647.9 518.879   2
   5   2  -7 30377.4 641.080   2
   5  -2   6 19760.8 473.392   3
   5   2  -6 19600.7 512.239   2
   5  -2   5 123749. 1388.03   3
   5  -2   5 125569. 1078.48   4
  -5   2   5 127307. 1338.39   2
   5  -2   4 59099.9 801.862   3
   5   2  -4 56685.5 918.773   2
   5  -2   3 154722. 1541.64   3
  -5  -2  -3 155389. 1611.30   4
  -5  -2  -2 76703.1 975.125   4
  -5   2   2 81164.6 1054.85   2
  -5   2   1 34859.5 651.037   2
  -5  -2  -1 32757.7 581.071   4
  -5   2   0 1727.41 164.413   2
  -5  -2   0 1179.83 132.445   4
   5  -2  -1 33172.7 649.370   2
  -5   2  -1 35272.7 697.122   2
   5   2   1 34421.8 595.878   4
  -5  -2   1 32772.3 611.027   4
   5  -2  -2 74113.7 1025.62   2
  -5  -2   2 73559.8 1023.87   4
   5   2   3 169553. 1681.46   4
   5  -2  -3 157515. 1706.19   2
   5  -2  -4 60802.4 862.699   2
   5   2   4 61876.3 864.031   4
   5  -2  -4 63106.5 886.450   3
   5   2   5 121144. 1622.79   2
   5   2   5 130183. 1435.56   4
   5  -2  -5 131657. 1485.79   3
   5  -2  -5 125052. 1377.55   2
  -5   2  -6 20084.9 563.333   1
   5   2   6 20304.0 583.682   2
   5  -2  -6 20552.3 435.159   2
   5   2   7 28946.2 717.637   2
   5   2   7 31502.3 637.915   4
  -5   2  -7 30808.9 714.587   1
   5  -2  -7 30402.4 521.748   2
  -5   2  -8 16050.9 530.461   1
   5   2   8 15851.6 530.514   2
   5  -2  -8 17140.0 368.713   2
  -5   2  -9 7106.63 356.895   1
   5   2   9 7155.92 380.360   3
   5   2   9 6892.72 361.887   2
   5  -2  -9 7492.56 234.056   2
   5   2  10 6352.02 372.970   3
   5   2  10 7083.57 372.435   2
   5  -2 -10 6972.64 222.230   2
  -5   2 -10 6553.00 350.587   1
   5   2  11 1420.09 207.371   3
  -5   2 -11 1685.91 212.016   1
   5   2  11 1606.22 210.481   2
   5  -2 -11 1666.24 110.576   2
  -5   2 -12 1705.61 225.005   1
   5   2  12 1907.54 215.610   2
   5   2  12 1509.65 232.764   3
   5  -2 -12 2089.07 121.282   2
   5  -2 -13 871.279 83.2478   2
  -5   2 -13 470.981 146.957   1
   5   2  13 697.179 191.086   3
  -5   2 -14 199.050 135.695   1
   5  -2 -14 276.327 54.0165   2
   5   2  14 319.498 193.838   3
   5   2  15 1110.10 237.199   3
  -5   2 -15 878.524 185.130   1
   5   2  16 2642.82 308.219   3
  -5   2 -16 2716.81 279.425   1
   5   2  17 1033.92 240.642   3
  -5   2 -17 1430.58 231.823   1
  -5   2 -18 1745.11 256.281   1
   5   2  18 834.126 250.852   3
  -5   2 -19 3722.30 345.337   1
   5   2  19 2643.39 353.442   3
  -5   2 -20 1239.03 241.686   1
   5   2  20 549.274 208.962   3
   5   2  21-115.512 167.137   3
  -5   2 -21 94.8506 154.460   1
  -5   2 -22 278.443 189.657   1
   5   2  22 226.733 196.304   3
   5   2  23 363.476 215.379   3
   5  -3  24 2781.65 414.681   3
  -5  -3 -24 1912.74 340.469   1
  -5  -3 -23 783.502 268.003   1
   5  -3  23 794.591 273.833   3
   5  -3  22 500.109 233.427   3
  -5  -3 -22 338.317 217.364   1
   5  -3  21 590.954 236.028   3
  -5  -3 -21 741.374 253.434   1
   5  -3  20 1672.10 280.931   3
  -5  -3 -20 1942.22 334.388   1
  -5  -3 -19 2659.89 356.339   1
   5  -3  19 1856.05 299.307   3
  -5  -3 -18 2103.83 309.768   1
   5   3 -18 2294.34 234.005   2
   5  -3  18 1970.12 274.217   3
   5   3 -17 2412.62 233.073   2
  -5  -3 -17 2121.22 308.763   1
   5  -3  17 2035.58 283.997   3
  -5  -3 -16 563.566 175.544   1
   5   3 -16 373.098 118.689   2
   5  -3  16 367.100 169.424   3
   5   3 -15 749.983 156.187   2
  -5  -3 -15 503.815 184.705   1
   5  -3  15 596.267 165.647   3
   5   3 -14 1863.68 201.952   2
  -5  -3 -14 1907.13 265.624   1
   5  -3  14 1816.23 229.430   3
  -5  -3 -13 2316.66 263.164   1
   5   3 -13 2088.00 206.536   2
   5  -3  13 2281.92 242.862   3
  -5  -3 -12 2111.98 265.148   1
   5  -3  12 2303.19 230.093   3
  -5  -3 -11 1017.89 188.912   1
  -5  -3 -10 1864.75 235.533   1
  -5   3   8 6583.37 198.388   2
   5  -3   8 6728.24 289.985   3
   5  -3   7 29218.8 594.096   3
  -5   3   7 29654.7 473.025   2
  -5   3   6 37449.3 572.693   2
   5  -3   6 37246.5 635.247   3
   5  -3   5 39749.9 628.920   3
  -5   3   5 42503.1 644.640   2
   5  -3   4 113036. 1187.96   3
  -5  -3  -4 110673. 1371.62   4
   5  -3   3 29303.3 458.690   3
  -5   3   3 28009.0 549.155   2
  -5  -3  -3 28934.1 596.801   4
   5  -3   2 61086.0 706.037   3
  -5  -3  -2 60269.4 897.192   4
  -5  -3  -1 6250.94 273.901   4
  -5   3   1 7215.47 293.594   2
   5  -3   0 13734.1 421.196   2
  -5  -3   0 13830.2 399.497   4
  -5   3   0 15335.7 441.388   2
   5   3   0 14622.4 417.256   4
  -5  -3   0 14064.5 439.093   1
   5  -3  -1 6552.47 284.507   2
   5   3   1 7194.87 295.348   4
  -5  -3   1 6333.61 281.871   4
   5  -3  -2 61887.6 919.387   2
   5   3   2 66733.3 952.548   4
  -5  -3   2 62237.1 972.410   4
   5  -3  -2 65330.9 796.744   3
   5  -3  -3 28907.3 563.153   2
   5   3   3 31502.5 612.969   4
   5  -3  -3 30943.4 525.692   3
  -5  -3   3 27894.5 632.107   4
   5   3   4 119439. 1399.00   4
   5  -3  -4 118783. 1299.05   3
   5  -3  -5 39943.4 641.474   2
   5   3   5 39978.1 830.137   2
   5   3   5 43020.4 754.043   4
   5  -3  -5 42885.8 712.304   3
   5  -3  -6 37879.0 595.815   2
   5   3   6 38230.2 817.157   2
  -5   3  -6 37645.5 789.311   1
   5  -3  -7 28413.3 481.389   2
   5   3   7 28520.3 709.358   2
  -5   3  -7 27639.0 675.288   1
  -5   3  -8 6587.94 291.098   3
   5  -3  -8 6634.73 204.264   2
   5   3   8 6735.46 349.028   2
  -5   3  -8 6194.98 328.297   1
  -5   3  -9 3747.33 270.066   1
   5  -3  -9 3882.66 146.010   2
   5   3   9 4000.04 287.160   2
   5   3  10 1557.10 210.805   3
   5  -3 -10 1895.28 95.3488   2
   5   3  10 1968.15 222.208   2
  -5   3 -10 1609.05 202.034   1
   5   3  11 714.385 175.267   3
   5  -3 -11 884.933 57.7781   2
  -5   3 -11 1157.79 170.355   1
   5   3  11 873.308 174.585   2
   5   3  12 2326.57 258.339   3
   5   3  12 2247.39 238.078   2
  -5   3 -12 2273.41 237.056   1
   5   3  13 1964.50 264.947   3
   5   3  13 2103.98 236.515   2
  -5   3 -13 1797.72 225.209   1
   5   3  14 1439.42 238.941   3
  -5   3 -14 1542.61 208.424   1
   5   3  15 821.542 208.443   3
  -5   3 -15 638.570 157.478   1
   5   3  16 579.216 229.228   3
  -5   3 -16-105.854 153.472   1
  -5   3 -17 2226.20 255.078   1
   5   3  17 2239.82 299.937   3
   5   3  18 2229.66 335.895   3
  -5   3 -18 2088.97 259.436   1
  -5   3 -19 2080.57 268.273   1
   5   3  19 2056.37 330.630   3
  -5   3 -20 1500.15 237.886   1
   5   3  20 1062.58 251.597   3
  -5   3 -21 583.189 179.794   1
   5   3  21 489.796 210.788   3
   5   3  22 333.626 226.538   3
   5   3  23 953.383 293.358   3
  -5  -4 -24 331.883 267.770   1
   5  -4  24 523.892 280.155   3
  -5  -4 -23-21.2999 214.677   1
   5  -4  23 164.042 179.851   3
   5  -4  22 197.407 211.721   3
  -5  -4 -22-111.528 219.845   1
   5  -4  21 1497.54 286.016   3
  -5  -4 -21 1356.78 293.178   1
   5  -4  20 1317.47 264.831   3
  -5  -4 -20 1602.42 300.244   1
   5  -4  19 6276.04 469.589   3
  -5  -4 -19 6518.16 510.118   1
  -5  -4 -18 2089.76 318.419   1
   5   4 -18 1890.03 238.114   2
  -5   4  18 2305.44 324.836   3
   5  -4  18 1679.72 256.436   3
   5   4 -17 19345.1 660.364   2
  -5  -4 -17 19411.0 804.831   1
  -5   4  17 19792.6 799.456   3
   5  -4  17 19139.5 742.988   3
   5   4 -16 3879.13 308.536   2
  -5   4  16 3897.45 364.194   3
  -5  -4 -16 3584.87 367.084   1
   5  -4  16 3706.47 343.915   3
   5   4 -15 22552.1 694.719   2
  -5  -4 -15 21754.4 819.095   1
  -5   4  15 22195.3 791.601   3
   5  -4  15 23097.6 746.503   3
   5   4 -14 2374.35 240.950   2
  -5  -4 -14 2342.82 291.828   1
  -5   4  14 2817.48 306.900   3
   5  -4  14 2908.03 275.495   3
   5   4 -13 217.879 125.094   2
  -5  -4 -13-26.0797 142.424   1
   5  -4  13 151.823 122.885   3
  -5  -4 -12 2153.13 252.791   1
   5   4 -12 2305.67 225.295   2
   5  -4  12 2003.04 212.374   3
   5   4 -11 15439.4 533.052   2
  -5   4  11 15421.4 554.695   3
  -5  -4 -11 15327.5 616.257   1
  -5   4  10 510.217 145.419   3
   5   4 -10 559.336 145.969   2
  -5  -4 -10 585.851 154.093   1
  -5  -4  -9 5854.59 364.074   1
   5  -4   9 5378.80 267.701   3
  -5   4   8 5790.65 171.841   2
   5  -4   8 5702.94 257.744   3
  -5   4   7 27357.5 438.902   2
   5  -4   7 27491.9 544.860   3
   5  -4   6 7340.35 185.108   4
  -5   4   6 7942.72 241.284   2
   5  -4   6 7461.85 254.397   3
   5  -4   5 53199.9 692.580   3
  -5   4   5 53791.8 753.638   2
  -5  -4  -4 3985.56 241.789   4
  -5   4   4 4543.57 211.921   2
   5  -4   4 4272.82 156.781   3
   5  -4   3 199275. 1708.35   3
  -5  -4  -3 197350. 2140.50   4
   5  -4   2-27.1504 34.2129   3
  -5   4   2 63.7655 107.641   2
  -5  -4  -2 33.9395 109.649   4
  -5  -4  -1 94105.1 1314.02   1
  -5  -4  -1 91789.6 1266.14   4
  -5  -4   0 225.889 126.929   4
  -5  -4   0 31.1405 120.697   1
  -5   4   0-3.05251 42.4021   4
   5  -4   0 20.6000 34.5455   3
  -5  -4   1 94129.7 1254.01   1
  -5  -4   1 92596.5 1288.18   4
  -5   4  -1 93500.4 853.514   4
   5  -4  -1 96450.1 934.150   3
  -5  -4   2-194.683 131.433   4
   5  -4  -2 227.614 73.8263   3
  -5  -4   3 195106. 2224.51   4
   5  -4  -3 212256. 1909.81   3
   5   4   4 4398.70 282.465   2
  -5  -4   4 3969.82 275.506   4
   5  -4  -4 4771.19 205.821   3
   5   4   5 49614.7 951.618   2
  -5  -4   5 48245.2 937.521   4
   5   4   6 7696.08 363.450   2
  -5   4  -7 28422.4 548.797   3
  -5   4  -7 27305.7 660.629   1
  -5   4  -8 5442.09 307.557   1
  -5   4  -8 6206.57 272.525   3
   5   4   8 5345.80 313.706   2
   5   4   9 5991.03 374.497   3
  -5   4  -9 5229.24 304.667   1
   5   4   9 5779.43 334.933   2
   5   4  10 641.434 176.723   3
   5   4  10 264.156 132.772   2
  -5   4 -10 481.306 129.582   1
   5   4  11 14656.3 606.869   3
   5   4  11 14827.8 557.750   2
  -5   4 -11 14602.3 512.924   1
   5   4  12 1784.00 237.900   3
   5   4  12 2102.25 229.188   2
  -5   4 -12 2394.12 232.336   1
   5   4  13-67.3301 147.339   3
   5   4  13 88.7752 122.457   2
  -5   4 -13 116.601 126.866   1
   5   4  14 2482.43 295.950   3
  -5   4 -14 2505.05 240.090   1
   5   4  14 2598.39 254.415   2
  -5   4 -15 22122.7 676.119   1
   5   4  15 21324.6 823.397   3
  -5   4 -16 3290.57 289.430   1
   5   4  16 4510.36 423.023   3
  -5   4 -17 18557.2 659.848   1
   5   4  17 18031.5 812.050   3
   5   4  18 2260.55 354.300   3
  -5   4 -18 2098.94 254.126   1
   5   4  19 5936.99 499.789   3
  -5   4 -19 6295.03 405.709   1
  -5   4 -20 1136.35 215.803   1
   5   4  20 1057.01 279.092   3
   5   4  21 1592.68 332.387   3
   5   4  22-59.3461 238.339   3
   5   4  23 22.0842 250.116   3
   5  -5  24 460.705 255.518   3
  -5  -5 -23 116.254 231.085   1
   5  -5  23 394.508 263.642   3
   5  -5  22 212.800 218.243   3
  -5  -5 -22-464.212 274.463   1
   5  -5  21-68.2646 158.885   3
  -5  -5 -21-33.3301 211.762   1
  -5   5  20 1393.08 297.534   3
   5  -5  20 1387.03 262.099   3
  -5  -5 -20 1363.84 265.195   1
   5   5 -19 2051.98 259.705   2
  -5   5  19 2052.55 313.703   3
   5  -5  19 1933.89 295.764   3
  -5  -5 -19 2163.89 324.173   1
   5  -5  18 2785.22 320.867   3
   5   5 -18 3050.28 292.853   2
  -5  -5 -18 3077.90 368.086   1
  -5   5  18 3614.32 392.756   3
  -5  -5 -17 1065.74 271.897   1
   5   5 -17 765.144 193.109   2
  -5   5  17 915.414 256.901   3
   5  -5  17 998.306 221.367   3
   5   5 -16 10186.7 503.956   2
  -5   5  16 10444.4 573.106   3
  -5  -5 -16 11513.4 624.522   1
   5  -5  16 10996.2 530.478   3
   5   5 -15 756.140 183.041   2
  -5  -5 -15 795.067 238.790   1
  -5   5  15 1320.82 245.620   3
   5  -5  15 1141.84 199.852   3
   5   5 -14 2550.49 257.180   2
  -5   5  14 2694.38 301.065   3
   5  -5  14 2512.17 248.663   3
  -5  -5 -14 2673.97 318.748   1
  -5  -5 -13 745.372 211.759   1
   5   5 -13 1151.81 180.909   2
   5  -5  13 1454.65 198.203   3
  -5   5  13 997.803 219.470   3
   5   5 -12 1949.23 232.299   2
  -5  -5 -12 2232.03 284.850   1
  -5   5  12 1874.76 234.475   3
  -5  -5 -11 5942.95 403.125   1
   5   5 -11 5704.68 342.655   2
  -5   5  11 6067.53 363.479   3
  -5  -5 -10 3790.28 318.420   1
   5   5 -10 3490.03 276.004   2
  -5   5  10 3792.75 275.387   3
   5  -5   9 9470.28 345.153   3
  -5  -5  -9 9467.69 461.536   1
   5   5  -9 9531.96 431.850   2
  -5   5   9 9524.39 399.572   3
   5   5  -8 9702.90 427.253   2
  -5  -5  -8 10126.6 472.771   1
   5  -5   8 10530.2 336.477   3
   5  -5   8 10536.8 297.486   4
  -5   5   8 10314.2 392.767   3
  -5   5   8 10159.6 225.095   2
  -5   5   7 13607.4 307.286   2
   5  -5   7 14017.2 318.604   4
  -5   5   7 13276.8 417.972   3
   5  -5   7 13944.1 355.955   3
  -5   5   6 6432.18 225.017   2
   5  -5   6 5971.80 184.991   4
  -5   5   5 25790.5 497.910   2
   5  -5   5 24933.8 362.518   4
   5  -5   5 25329.3 400.532   3
  -5  -5  -4 11262.2 423.658   4
   5  -5   4 11118.5 210.940   4
   5  -5   4 11337.2 214.635   3
  -5  -5  -3 35496.0 766.761   4
  -5   5   3 38571.0 690.662   2
  -5   5   2 44068.4 771.386   2
  -5  -5  -2 41629.1 835.409   4
  -5  -5  -1 26923.8 637.900   1
  -5   5   1 28072.5 476.984   4
  -5  -5   0 28053.7 638.227   1
  -5  -5   0 28515.6 680.337   4
  -5  -5   1 27494.1 664.987   4
  -5  -5   1 25744.0 591.723   1
  -5   5  -1 26944.1 398.651   4
   5  -5  -1 26034.1 350.828   3
  -5   5  -2 42403.2 499.490   4
  -5  -5   2 41351.9 752.590   1
  -5  -5   2 40544.3 853.039   4
   5  -5  -2 43564.5 548.876   3
  -5  -5   3 35591.2 679.234   1
   5  -5  -3 36954.4 550.291   3
   5   5   3 35249.6 797.797   2
  -5  -5   4 11523.4 461.017   4
   5   5   4 11676.3 450.068   2
   5  -5  -4 12632.1 331.829   3
   5   5   5 24218.5 659.933   2
  -5  -5   5 23440.0 671.739   4
   5   5   6 6319.95 345.946   2
   5  -5  -6 6891.54 284.188   3
  -5   5  -7 14509.2 362.399   3
   5   5   7 13769.9 504.701   2
  -5   5  -7 13361.2 463.484   1
  -5   5  -8 11024.9 344.398   3
   5   5   8 10162.4 433.627   2
  -5   5  -8 10326.7 404.538   1
   5   5   9 9817.77 442.350   2
   5   5   9 9257.44 469.074   3
  -5   5  -9 9746.00 349.114   3
  -5   5  -9 9452.18 398.024   1
  -5   5 -10 3424.75 255.256   1
   5   5  10 3872.51 351.521   3
   5   5  10 3245.38 272.347   2
   5   5  11 5922.33 403.237   3
   5   5  11 5535.89 343.652   2
  -5  -5  11 6421.24 267.736   1
  -5   5 -11 5948.55 326.240   1
  -5   5 -12 2007.50 209.845   1
   5   5  12 2445.63 296.188   3
   5   5  12 2074.14 233.558   2
  -5   5 -13 1140.65 185.288   1
   5   5  13 1146.57 190.418   2
   5   5  13 754.457 215.642   3
   5   5  14 2321.53 305.744   3
  -5   5 -14 2283.14 232.077   1
   5   5  14 2336.61 241.307   2
   5   5  15 841.219 225.984   3
  -5   5 -15 817.662 169.594   1
   5   5  15 878.818 183.424   2
  -5   5 -16 11367.5 486.191   1
   5   5  16 10650.4 616.850   3
   5   5  17 1408.96 311.054   3
  -5   5 -17 806.394 184.091   1
  -5   5 -18 3300.09 288.147   1
   5   5  18 3256.04 378.256   3
   5   5  19 2349.57 365.752   3
  -5   5 -19 1972.62 237.488   1
   5   5  20 1288.01 298.922   3
   5   5  21-157.115 198.899   3
   5   5  22-166.143 190.032   3
  -5  -6 -22-392.464 260.071   1
   5  -6  21 491.537 196.373   3
  -5   6  21 320.921 216.656   3
  -5  -6 -21 85.4801 161.607   1
  -5   6  20-53.7266 224.369   3
   5  -6  20-185.239 188.540   3
  -5  -6 -20-167.150 211.209   1
   5   6 -19 387.250 165.445   2
   5  -6  19 269.252 179.752   3
  -5   6  19 635.108 250.008   3
  -5  -6 -19 223.077 218.081   1
   5   6 -18 1185.47 223.181   2
   5  -6  18 1145.99 235.266   3
  -5   6  18 1572.34 281.074   3
  -5  -6 -18 1223.18 265.801   1
  -5  -6 -17 4722.84 426.319   1
   5   6 -17 4432.12 359.127   2
   5  -6  17 4690.00 373.239   3
  -5   6  17 4772.99 423.317   3
   5   6 -16 2344.16 269.497   2
  -5  -6 -16 2796.09 354.224   1
   5  -6  16 2640.11 284.054   3
  -5   6  16 2587.28 327.175   3
   5   6 -15 18436.7 688.981   2
  -5  -6 -15 18992.7 796.811   1
  -5   6  15 18356.7 725.793   3
   5  -6  15 18423.3 651.835   3
  -5  -6 -14 1129.53 252.786   1
   5   6 -14 751.583 182.473   2
  -5   6  14 1127.16 229.762   3
   5  -6  14 1070.72 188.792   3
   5   6 -13 12110.5 538.959   2
  -5   6  13 12723.7 560.645   3
   5  -6  13 13135.3 503.274   3
  -5  -6 -13 11971.5 600.309   1
   5   6 -12 3850.29 315.304   2
  -5   6  12 3839.85 307.871   3
  -5  -6 -12 3482.20 326.509   1
   5   6 -11 12974.7 547.664   2
  -5   6  11 12303.9 503.716   3
   5  -6  11 13693.5 432.549   4
  -5  -6 -11 12593.7 578.566   1
   5   6 -10 4585.66 336.143   2
   5  -6  10 4087.37 228.852   4
  -5   6  10 4137.02 294.678   3
   5  -6  10 4109.29 244.383   3
  -5  -6 -10 3884.38 327.297   1
  -5  -6  -9 25832.9 787.087   1
   5   6  -9 25770.4 744.020   2
   5  -6   9 27280.7 575.878   3
   5  -6   9 26126.3 551.267   4
  -5   6   9 25448.6 658.707   3
  -5   6   8 2888.66 126.229   2
  -5  -6  -8 3106.71 276.269   1
   5   6  -8 2973.47 271.507   2
   5  -6   8 2801.64 167.866   4
  -5   6   8 2991.69 226.538   3
   5  -6   8 3050.48 175.711   3
   5   6  -7 30868.8 799.839   2
  -5  -6  -7 30128.1 806.315   1
   5  -6   7 32658.8 544.406   4
  -5   6   7 32183.7 515.646   2
  -5   6   7 30442.2 651.111   3
   5  -6   7 32474.6 532.461   3
   5   6  -6 1124.91 185.014   2
   5  -6   6 1351.97 95.2240   3
   5  -6   6 1203.68 97.1802   4
  -5   6   6 1010.18 107.801   2
  -5   6   6 1283.45 138.843   3
  -5  -6  -6 1293.05 184.040   1
  -5  -6  -5 12720.7 494.086   1
  -5   6   5 13600.0 372.370   2
   5  -6   5 13177.3 291.885   4
   5  -6   4 2851.08 128.767   4
  -5  -6  -4 2898.56 243.753   4
  -5   6   4 3218.90 193.061   2
  -5   6   3 29461.8 621.936   2
  -5  -6  -3 26437.2 696.792   4
  -5  -6  -2 4145.93 281.483   4
  -5   6   2 3961.11 203.851   4
  -5   6   1 2351.15 150.722   4
  -5  -6  -1 2430.24 212.003   4
  -5   6   0 839.974 90.0154   4
  -5  -6   0 692.950 130.979   1
  -5  -6   0 787.827 151.565   4
  -5  -6   1 2789.93 243.042   4
  -5   6  -1 2944.42 143.878   4
  -5  -6   1 2955.40 207.365   1
   5  -6  -2 3823.07 133.471   3
  -5  -6   2 3694.16 220.915   1
  -5  -6   2 3814.52 269.200   4
  -5   6  -2 3779.43 154.984   4
   5   6   2 4018.96 282.349   2
   5  -6  -3 28773.8 460.411   3
  -5  -6   3 27950.8 592.819   1
  -5  -6   3 26962.4 727.201   4
   5   6   3 26506.6 704.207   2
  -5  -6   4 2949.67 185.005   1
   5  -6  -4 2960.79 162.935   3
  -5  -6   4 2513.34 234.360   4
   5   6   4 2843.64 238.771   2
   5  -6  -5 14298.9 380.519   3
   5   6   5 13527.3 500.435   2
  -5  -6   5 13684.8 384.478   1
  -5  -6   6 1108.33 123.797   1
  -5  -6   6 1103.70 180.952   4
   5   6   6 1029.36 162.536   2
   5  -6  -6 1376.38 144.874   3
   5   6   7 31948.8 854.507   3
  -5   6  -7 33381.2 547.696   3
   5   6   7 31243.1 793.502   2
   5   6   8 3100.66 282.535   3
  -5   6  -8 3187.10 183.513   3
  -5   6  -8 2831.09 229.067   1
   5   6   8 2874.92 260.344   2
  -5  -6   8 2489.40 268.334   4
  -5   6  -9 27324.9 579.804   3
   5   6   9 25635.2 717.059   2
   5   6   9 25577.5 805.327   3
  -5   6  -9 25931.6 657.523   1
  -5   6 -10 3835.54 262.920   1
   5   6  10 4502.57 321.098   2
   5   6  10 5009.01 388.003   3
   5   6  11 12137.1 581.519   3
   5   6  11 12619.0 516.937   2
  -5   6 -11 11921.6 456.030   1
   5   6  12 4204.30 319.587   2
   5   6  12 3928.53 358.268   3
  -5   6 -12 4168.44 277.642   1
   5   6  13 12285.2 617.577   3
   5   6  13 13161.8 538.634   2
  -5   6 -13 12938.0 478.319   1
   5   6  14 793.993 212.273   3
   5   6  14 744.837 161.982   2
  -5   6 -14 828.134 160.871   1
   5   6  15 18383.2 791.542   3
  -5   6 -15 18073.6 584.913   1
   5   6  15 19618.8 670.080   2
  -5   6 -16 2230.89 224.895   1
   5   6  16 2576.94 352.694   3
   5   6  16 2055.94 242.684   2
   5   6  17 4008.98 424.145   3
  -5   6 -17 4560.18 311.354   1
   5   6  18 1170.94 287.135   3
   5   6  19 666.664 220.926   3
   5   6  20-191.785 248.343   3
   5   6  21-335.883 276.895   3
   5   6  22-209.841 267.969   3
  -5  -7 -22 1117.84 274.394   1
  -5   7  22 1431.71 307.676   3
  -5  -7 -21-410.704 275.514   1
  -5   7  21 42.1876 195.932   3
   5   7 -20 81.2343 162.915   2
  -5   7  20 255.246 208.410   3
  -5  -7 -20-8.94462 221.582   1
   5   7 -19 673.182 202.394   2
  -5  -7 -19 366.474 202.000   1
   5   7 -18 3397.83 338.053   2
  -5  -7 -18 3359.48 415.551   1
  -5   7  18 3550.51 388.125   3
   5   7 -17 691.479 208.202   2
  -5   7  17 703.209 199.410   3
  -5  -7 -17 1142.20 252.835   1
   5   7 -16 3192.86 327.863   2
  -5  -7 -16 3142.88 370.611   1
  -5   7  16 2853.63 330.923   3
  -5  -7 -15 1919.94 312.298   1
  -5   7  15 2298.55 294.048   3
   5   7 -15 2318.71 278.799   2
  -5  -7 -14 908.224 211.067   1
   5   7 -14 985.759 211.195   2
   5  -7  14 963.800 181.794   4
  -5   7  14 951.399 208.358   3
  -5  -7 -13 969.288 232.503   1
   5   7 -13 689.769 185.914   2
  -5   7  13 908.261 190.477   3
   5   7 -12 3157.95 309.692   2
  -5   7  12 3463.73 303.001   3
  -5  -7 -12 3161.30 339.911   1
   5   7 -11 2699.11 271.846   2
  -5  -7 -11 2429.29 279.974   1
  -5   7  11 3029.05 274.474   3
   5   7 -10 3242.65 303.226   2
   5  -7  10 3234.33 216.969   4
  -5   7  10 3506.23 274.990   3
  -5  -7 -10 3051.00 310.448   1
   5   7  -9 14432.2 586.003   2
   5  -7   9 13267.2 402.208   4
  -5   7   9 13963.4 487.117   3
  -5  -7  -9 13589.9 581.841   1
   5   7  -8 17584.8 635.402   2
   5  -7   8 17237.5 437.293   4
  -5   7   8 17043.4 338.210   2
  -5   7   8 17409.6 514.141   3
  -5  -7  -8 18312.4 654.317   1
  -5  -7  -7 13869.6 556.917   1
   5   7  -7 14314.9 560.141   2
   5  -7   7 13594.2 368.099   4
  -5   7   7 13988.8 343.016   2
  -5   7   7 13438.5 424.014   3
  -5  -7  -6 45860.6 1008.25   1
   5   7  -6 45433.2 1024.22   2
  -5   7   6 49875.8 762.455   2
   5  -7   6 50143.1 726.885   4
  -5   7   6 47963.9 794.191   3
   5   7  -5 16957.1 598.400   2
   5  -7   5 17525.9 387.109   4
  -5   7   5 17736.7 449.082   2
  -5   7   5 16497.1 405.502   3
  -5  -7  -4 33482.3 803.679   1
   5  -7   4 35164.0 568.634   4
  -5  -7  -4 33806.2 848.804   4
  -5  -7  -3 1147.24 184.838   4
  -5   7   2 10666.5 355.347   4
  -5  -7  -2 10463.2 455.230   4
  -5  -7  -1 332.950 120.681   4
  -5   7   1 446.837 87.0777   4
  -5   7   0 7003.80 254.305   4
  -5  -7   0 5974.55 343.473   4
   5   7   0 6325.80 355.608   2
   5   7   1 470.069 149.144   2
  -5  -7   1 422.606 145.739   4
  -5  -7   1 315.305 100.683   1
  -5   7  -1 297.608 67.4413   4
  -5  -7   2 10021.1 348.041   1
  -5  -7   2 9343.17 437.690   4
  -5   7  -2 10697.8 297.287   4
   5   7   2 10376.6 455.392   2
   5  -7  -3 1220.66 93.8230   3
  -5  -7   3 924.274 160.583   4
  -5  -7   3 1145.47 130.459   1
   5  -7  -4 36062.4 587.545   3
   5   7   4 34451.2 837.790   2
  -5  -7   4 34667.5 646.477   1
  -5  -7   5 16432.4 419.469   1
   5  -7  -5 17914.2 436.927   3
   5   7   5 15719.9 587.357   3
  -5  -7   5 16635.9 617.803   4
   5   7   5 17095.7 596.284   2
   5   7   6 44252.6 1036.31   3
  -5  -7   6 48887.1 744.479   1
  -5  -7   6 44896.5 1055.84   4
   5  -7  -6 50218.8 828.887   3
   5   7   6 48325.5 1020.96   2
   5   7   7 13541.0 573.151   3
  -5   7  -7 14530.3 325.015   3
  -5  -7   7 14027.2 356.586   1
   5   7   7 14572.5 554.090   2
  -5  -7   8 17041.0 654.682   4
  -5   7  -8 18600.7 414.221   3
   5   7   8 16699.5 649.743   3
   5   7   8 18950.9 618.791   2
  -5   7  -8 17372.5 536.793   1
  -5  -7   8 17304.3 393.201   1
   5   7   9 13469.3 532.926   2
   5   7   9 12796.0 582.260   3
  -5   7  -9 14299.7 398.542   3
  -5  -7   9 13554.1 340.578   1
  -5  -7   9 13384.8 602.949   4
  -5   7  -9 12942.6 460.855   1
   5   7  10 2904.72 322.948   3
  -5   7 -10 3309.54 243.113   1
   5   7  10 2417.32 267.556   2
  -5  -7  10 2354.12 301.000   4
  -5   7 -11 2784.18 227.567   1
   5   7  11 2519.92 291.949   3
   5   7  11 2121.29 240.593   2
  -5  -7  11 2451.13 303.513   4
   5   7  12 3003.23 326.389   3
  -5   7 -12 3206.80 247.001   1
   5   7  12 2784.71 279.890   2
  -5  -7  12 2963.36 330.685   4
  -5   7 -13 828.201 153.362   1
   5   7  13 545.695 176.077   3
   5   7  13 1037.43 189.496   2
   5   7  14 786.959 215.067   3
   5   7  14 679.915 170.715   2
  -5   7 -14 704.748 143.776   1
  -5   7 -15 2237.95 214.102   1
   5   7  15 2021.37 297.965   3
   5   7  15 2216.38 244.001   2
   5   7  16 2794.73 368.126   3
   5   7  16 2454.19 258.575   2
   5   7  17 951.187 249.277   3
   5   7  18 3334.92 423.130   3
   5   7  19 812.136 234.318   3
   5   7  20 316.922 213.297   3
   5   7  21-357.856 298.042   3
  -5   8  22 571.803 296.463   3
  -5  -8 -21 1029.06 284.422   1
  -5   8  21 1321.58 324.034   3
   5   8 -20 235.257 165.038   2
  -5   8  20 219.422 229.454   3
  -5  -8 -20-22.2945 222.452   1
   5   8 -19-73.1331 160.634   2
  -5   8  19-87.9137 215.201   3
  -5  -8 -19 133.786 194.473   1
   5   8 -18 227.881 156.487   2
  -5   8  18 504.750 224.684   3
  -5  -8 -18 199.668 194.246   1
   5   8 -17 1801.21 281.028   2
  -5   8  17 1989.45 291.445   3
  -5  -8 -17 2265.15 344.750   1
   5   8 -16 220.000 149.830   2
  -5   8  16 312.010 186.950   3
  -5  -8 -16 261.629 193.952   1
   5   8 -15 2058.29 279.042   2
  -5   8  15 2632.28 319.667   3
  -5  -8 -15 2781.92 353.186   1
  -5  -8 -14 310.928 198.216   1
   5   8 -14 280.418 177.428   2
  -5   8  14 146.132 155.242   3
   5  -8  14 275.014 141.817   4
   5   8 -13 3453.73 325.192   2
  -5   8  13 3772.23 333.657   3
   5  -8  13 3827.33 276.559   4
  -5  -8 -13 3980.53 380.987   1
  -5  -8 -12 145.218 144.762   1
   5   8 -12 115.694 144.458   2
  -5   8  12 427.738 154.924   3
   5   8 -11 3268.13 317.841   2
  -5  -8 -11 3417.28 337.878   1
  -5   8  11 3257.37 276.233   3
   5   8 -10 5353.54 387.351   2
  -5   8  10 5368.07 328.017   3
  -5  -8 -10 4859.03 383.869   1
   5   8  -9 2704.20 277.767   2
  -5   8   9 2591.66 227.927   3
   5  -8   9 2721.19 199.629   4
  -5  -8  -9 2839.61 305.468   1
   5   8  -8 13530.6 575.245   2
  -5   8   8 12818.3 315.375   2
  -5  -8  -8 12994.2 573.283   1
   5  -8   8 13103.4 406.788   4
  -5   8   8 12897.3 445.577   3
   5  -8   7 1964.28 161.439   4
  -5   8   7 1994.01 149.046   2
  -5   8   7 2143.11 190.659   3
  -5  -8  -7 2201.82 260.538   1
   5   8  -7 2077.65 243.385   2
  -5   8   6 11573.5 371.479   3
   5   8  -6 11595.2 524.263   2
  -5   8   6 11503.1 370.232   2
   5  -8   6 11507.7 354.478   4
  -5  -8  -6 11406.3 500.304   1
   5   8  -5 8063.70 438.187   2
  -5   8   5 9328.41 341.451   2
  -5  -8  -5 8405.61 427.749   1
   5  -8   5 8850.25 307.119   4
  -5   8   5 8635.02 291.387   3
   5  -8   4 73.5629 71.5631   4
   5   8  -4 266.933 161.309   2
  -5  -8  -4 207.586 99.5131   1
  -5   8   4 386.762 79.0100   3
  -5  -8  -4 229.869 115.756   4
   5   8  -3 25502.3 765.735   2
  -5  -8  -3 25203.4 684.595   1
  -5  -8  -3 26745.2 784.652   4
   5   8  -2 4542.26 331.518   2
  -5  -8  -2 4020.64 306.877   4
  -5  -8  -1 4512.62 325.177   4
   5   8  -1 4488.58 317.342   2
  -5   8   0 640.596 112.573   4
   5   8   0 533.489 168.624   2
  -5  -8   0 479.193 156.008   4
  -5  -8   1 4632.23 327.075   4
  -5   8  -1 5000.22 240.282   4
   5   8   1 4433.22 322.245   2
  -5  -8   2 4097.38 238.244   1
  -5  -8   2 4149.99 314.717   4
  -5   8  -2 4341.51 214.803   4
   5   8   2 4547.73 324.681   2
  -5  -8   3 27363.1 584.955   1
  -5  -8   3 25712.5 781.787   4
  -5   8  -3 27344.2 534.678   4
   5   8   3 26434.9 750.162   2
  -5  -8   4 281.747 85.1809   1
   5  -8  -4 298.331 72.0902   3
   5   8   4 407.973 129.793   2
   5  -8  -5 8852.91 303.686   3
   5   8   5 9001.89 462.341   3
  -5  -8   5 8565.14 467.115   4
  -5  -8   5 8973.41 296.764   1
   5   8   5 8851.09 449.731   2
   5   8   6 11250.5 526.208   3
  -5  -8   6 12402.0 327.806   1
   5   8   6 11885.9 517.788   2
  -5   8  -7 1780.47 108.513   3
   5   8   7 1860.52 257.589   3
  -5  -8   7 1850.83 127.632   1
  -5  -8   7 1414.33 248.399   4
   5   8   7 2072.65 244.120   2
   5   8   8 12421.1 577.136   3
   5   8   8 13597.2 556.390   2
  -5  -8   8 12173.0 579.641   4
  -5  -8   8 12473.7 295.627   1
  -5   8  -8 13094.2 332.085   3
   5   8   9 2854.73 312.789   3
   5   8   9 3070.60 281.634   2
  -5  -8   9 2780.02 311.519   4
  -5  -8   9 2501.09 123.106   1
  -5   8  -9 2809.85 228.654   1
   5   8  10 4932.26 398.287   3
  -5  -8  10 4956.58 404.193   4
  -5   8 -10 5179.10 297.166   1
   5   8  10 5443.32 362.855   2
  -5   8 -11 2689.97 219.766   1
   5   8  11 3169.85 344.561   3
  -5  -8  11 2597.46 308.277   4
   5   8  11 2686.81 278.255   2
   5   8  12-29.9413 185.557   3
  -5  -8  12 211.842 197.976   4
  -5   8 -12 447.849 129.262   1
   5   8  12 184.207 130.879   2
   5   8  13 3271.87 370.567   3
   5   8  13 3281.48 296.187   2
  -5  -8  13 3582.10 367.909   4
  -5   8 -13 3453.21 250.142   1
   5   8  14 432.339 235.191   3
   5   8  14 256.540 152.212   2
  -5  -8  14 429.094 192.667   4
  -5   8 -14 263.048 118.372   1
   5   8  15 2154.05 323.246   3
   5   8  15 2138.39 247.485   2
  -5  -8  15 2108.33 310.601   4
   5   8  16 364.428 216.742   3
  -5  -8  16 619.691 277.716   4
   5   8  16 198.210 140.570   2
   5   8  17 2301.56 364.344   3
   5   8  18 826.585 278.979   3
   5   8  19 116.633 193.268   3
   5   8  20 285.342 255.705   3
   5   8  21 1624.78 363.720   3
  -5   9  22 478.689 279.045   3
   5   9 -21-107.608 200.787   2
  -5   9  21 588.739 279.829   3
   5   9 -20-208.622 195.945   2
  -5  -9 -20 81.4668 171.990   1
  -5   9  20 121.688 217.479   3
   5   9 -19-55.5737 182.239   2
  -5   9  19 190.906 184.024   3
  -5  -9 -19-314.286 261.369   1
   5   9 -18 589.387 215.886   2
  -5  -9 -18 825.554 239.033   1
  -5   9  18 792.401 222.980   3
   5   9 -17 1803.92 287.756   2
  -5   9  17 2152.61 299.665   3
  -5  -9 -17 2333.14 354.103   1
   5   9 -16 3343.76 348.098   2
  -5  -9 -16 3036.93 386.164   1
  -5   9  16 3695.39 372.587   3
  -5  -9 -15 2883.35 362.987   1
   5   9 -15 2659.78 318.186   2
  -5   9  15 3294.49 347.259   3
   5   9 -14 12439.9 635.531   2
  -5  -9 -14 13576.3 721.737   1
  -5   9  14 12631.1 590.932   3
   5   9 -13 3233.17 328.567   2
   5  -9  13 2834.09 254.394   4
  -5  -9 -13 3011.90 352.331   1
  -5   9  13 3097.03 305.731   3
   5   9 -12 6303.77 445.123   2
  -5   9  12 6716.75 396.608   3
  -5  -9 -12 6618.45 479.151   1
  -5  -9 -11 1503.90 267.952   1
   5   9 -11 1510.52 264.342   2
  -5   9  11 1619.25 218.828   3
   5   9 -10 6782.28 449.528   2
  -5  -9 -10 7851.13 483.496   1
  -5   9  10 7791.38 390.080   3
   5   9  -9 6635.39 447.053   2
  -5  -9  -9 6464.47 437.046   1
  -5   9   9 6468.33 342.793   3
   5   9  -8 63465.0 1340.13   2
  -5   9   8 60614.6 1036.89   3
  -5  -9  -8 63459.0 1334.95   1
   5   9  -7 2960.55 318.266   2
  -5   9   7 2326.48 176.452   2
  -5   9   7 2649.66 210.217   3
  -5  -9  -7 2780.02 294.965   1
   5  -9   7 2111.85 178.759   4
   5   9  -6 33799.9 939.511   2
  -5   9   6 35545.3 698.862   2
   5  -9   6 36765.7 713.961   4
  -5   9   6 35959.9 675.190   3
  -5  -9  -6 34008.2 903.939   1
  -5  -9  -5 903.702 176.481   1
   5   9  -5 1085.87 213.982   2
   5  -9   5 703.900 114.016   4
  -5   9   5 904.791 115.750   3
   5   9  -4 2516.95 267.688   2
  -5  -9  -4 2148.50 262.016   4
   5  -9   4 2560.29 188.113   4
  -5   9   4 2754.18 151.042   3
  -5  -9  -4 2214.13 228.769   1
   5   9  -3 491.380 175.871   2
  -5  -9  -3 791.023 160.558   1
  -5  -9  -3 612.426 204.409   4
  -5  -9  -2 21263.8 625.406   1
   5   9  -2 22256.6 724.351   2
  -5  -9  -2 23187.5 761.227   4
   5   9  -1 4156.74 333.517   2
  -5  -9  -1 4268.73 349.479   4
  -5  -9   0 3829.20 331.646   4
   5   9   0 3767.07 319.697   2
   5   9   1 3607.70 300.579   2
  -5  -9   1 4461.03 355.485   4
  -5  -9   2 21382.0 534.210   1
  -5  -9   2 20831.4 724.223   4
   5   9   2 22118.9 709.696   2
   5   9   3 515.949 169.432   2
  -5  -9   3 145.099 174.663   4
  -5  -9   3 355.260 93.8351   1
  -5   9  -3 432.866 102.973   4
  -5  -9   4 2167.21 157.324   1
  -5  -9   4 2141.04 252.908   4
   5   9   4 2124.77 234.936   2
   5   9   5 720.692 167.519   3
  -5  -9   5 800.977 104.502   1
  -5  -9   5 238.105 136.230   4
   5   9   5 657.269 188.042   2
  -5  -9   6 35737.0 565.422   1
   5   9   6 34191.4 957.373   3
  -5  -9   6 34210.4 989.233   4
   5   9   6 35396.4 920.495   2
  -5  -9   7 2267.08 123.771   1
   5   9   7 2807.21 326.639   3
   5   9   7 2649.76 269.517   2
   5   9   8 61853.2 1367.38   3
  -5  -9   8 59810.5 1367.32   4
   5   9   8 63406.7 1253.57   2
  -5   9  -9 6103.68 322.667   1
   5   9   9 6391.31 467.452   3
  -5  -9   9 6338.17 463.309   4
   5   9   9 7036.57 413.054   2
   5   9  10 7510.16 487.728   3
   5   9  10 8133.95 443.099   2
  -5  -9  10 8060.41 511.879   4
  -5   9 -10 7794.53 348.303   1
  -5   9 -11 1671.13 180.304   1
   5   9  11 1759.97 269.408   3
  -5  -9  11 1716.26 266.591   4
   5   9  11 1936.36 241.472   2
   5   9  12 6447.85 484.809   3
  -5  -9  12 6107.61 477.224   4
   5   9  12 7016.09 415.652   2
  -5   9 -12 6407.94 318.963   1
   5   9  13 3041.61 351.946   3
   5   9  13 2838.61 291.728   2
  -5  -9  13 2678.32 337.082   4
   5   9  14 12310.6 676.147   3
   5   9  14 12672.9 557.227   2
  -5  -9  14 12751.0 695.103   4
   5   9  15 3372.68 411.079   3
   5   9  15 2933.50 287.445   2
  -5  -9  15 3115.45 380.424   4
   5   9  16 3344.14 408.744   3
  -5  -9  16 3368.36 387.641   4
   5   9  17 2063.41 362.043   3
  -5  -9  17 1874.73 343.480   4
   5   9  18 717.504 239.510   3
  -5  -9  18 653.267 273.165   4
   5   9  19 287.995 269.705   3
  -5  -9  19 423.473 262.744   4
   5   9  20 187.685 222.307   3
  -5  -9  20 548.136 239.811   4
   5  10 -21 201.569 223.400   2
  -5  10  21 267.570 251.263   3
   5  10 -20-114.803 198.336   2
  -5  10  20 140.572 208.236   3
  -5 -10 -19 579.844 252.507   1
   5  10 -19 516.005 213.501   2
  -5  10  19 823.526 257.750   3
   5  10 -18-159.385 182.046   2
  -5 -10 -18-193.004 193.922   1
  -5  10  18 222.034 205.794   3
   5  10 -17 689.280 229.413   2
  -5 -10 -17 1302.78 288.225   1
  -5  10  17 1410.91 278.864   3
   5  10 -16 458.532 201.004   2
  -5  10  16 811.706 236.602   3
  -5 -10 -16 773.635 251.536   1
   5  10 -15 702.117 200.037   2
  -5  10  15 941.026 213.660   3
  -5 -10 -15 722.493 219.326   1
   5  10 -14-100.483 146.558   2
  -5 -10 -14 92.5051 190.310   1
   5  10 -13 2269.84 299.557   2
  -5  10  13 1868.18 254.916   3
  -5 -10 -13 2521.91 344.346   1
   5  10 -12-18.6684 174.200   2
  -5  10  12 44.5937 131.689   3
  -5 -10 -12-109.986 189.717   1
   5  10 -11 536.616 195.085   2
   5 -10  11 442.619 131.608   4
  -5  10  11 492.012 158.920   3
  -5 -10 -11 581.847 203.613   1
   5  10 -10 5431.23 424.607   2
  -5 -10 -10 6200.97 451.761   1
  -5  10  10 5696.54 340.870   3
   5  10  -9 8291.36 502.368   2
  -5 -10  -9 8534.64 501.675   1
  -5  10   9 9108.93 404.136   3
   5  10  -8 6843.83 463.917   2
  -5 -10  -8 6112.63 414.643   1
  -5  10   8 6806.63 334.384   3
   5  10  -7 12315.2 593.283   2
  -5 -10  -7 12022.5 559.382   1
  -5  10   7 12190.2 410.607   3
   5  10  -6 4485.79 370.399   2
  -5  10   6 4644.60 238.175   3
  -5 -10  -6 4140.01 328.424   1
   5  10  -5 6703.67 438.546   2
  -5  10   5 7133.10 266.684   3
  -5 -10  -5 6977.80 403.532   1
   5  10  -4 5232.05 395.065   2
  -5 -10  -4 5249.38 402.686   4
  -5 -10  -4 5218.08 348.368   1
  -5  10   4 5299.07 204.521   3
   5  10  -3 3693.42 339.939   2
  -5 -10  -3 3657.32 344.274   4
  -5  10   3 3911.60 146.607   3
  -5 -10  -3 4202.86 302.045   1
  -5 -10  -2 714.432 165.486   1
   5  10  -2 435.804 159.353   2
  -5 -10  -2 402.910 178.815   4
   5  10  -1 12404.5 574.677   2
  -5 -10  -1 12926.7 595.371   4
  -5 -10  -1 12351.7 467.094   1
   5  10   0 233.502 193.647   2
  -5 -10   0 830.226 239.042   4
  -5 -10   1 13258.3 600.140   4
   5  10   1 13261.0 574.955   2
   5  10   2 687.910 202.909   2
  -5 -10   2 505.245 201.922   4
   5  10   3 4257.09 349.351   2
  -5 -10   3 4744.51 386.748   4
  -5 -10   3 4274.94 235.745   1
  -5 -10   4 5085.46 398.777   4
   5  10   4 5115.87 376.667   2
  -5 -10   4 5526.55 248.181   1
   5  10   5 6890.26 437.715   3
  -5 -10   5 7109.69 472.698   4
  -5 -10   5 7214.59 256.706   1
   5  10   5 6931.62 421.825   2
   5  10   6 3999.60 364.280   3
  -5 -10   6 4581.74 404.168   4
  -5 -10   6 4381.83 181.327   1
   5  10   6 4523.86 358.224   2
   5  10   7 11511.4 581.270   3
  -5 -10   7 11338.7 598.809   4
   5  10   7 12723.4 567.666   2
   5  10   8 6938.24 483.035   3
  -5 -10   8 7027.98 498.671   4
   5  10   8 6540.54 418.794   2
   5  10   9 9392.05 556.715   3
  -5  10  -9 9833.91 394.978   1
  -5 -10   9 9794.51 589.023   4
   5  10   9 9065.11 488.129   2
   5  10  10 5199.34 423.946   3
  -5 -10  10 5592.54 466.120   4
  -5  10 -10 5680.64 297.834   1
   5  10  10 6526.72 409.306   2
   5  10  11 297.853 168.517   3
   5  10  11 622.793 174.358   2
  -5 -10  11 300.743 174.664   4
   5  10  12-150.253 172.118   3
   5  10  12-89.9920 138.147   2
  -5 -10  12-147.989 202.565   4
   5  10  13 1996.57 303.648   3
   5  10  13 1596.83 226.245   2
  -5 -10  13 1892.72 304.491   4
   5  10  14 85.7528 201.345   3
   5  10  14 79.8110 136.642   2
  -5 -10  14 384.449 238.777   4
   5  10  15 972.836 270.004   3
  -5 -10  15 711.603 268.207   4
   5  10  16 737.784 259.006   3
  -5 -10  16 659.390 259.909   4
   5  10  17 1303.97 320.236   3
  -5 -10  17 1308.88 278.367   4
   5  10  18 475.281 249.204   3
  -5 -10  18 572.112 283.224   4
   5  10  19 346.325 219.546   3
  -5 -10  19 526.341 252.987   4
  -5  11  21-45.8662 189.430   3
   5  11 -20 395.824 189.735   2
  -5  11  20 448.081 229.587   3
   5  11 -19-13.5161 206.458   2
  -5  11  19-54.7834 185.583   3
   5  11 -18 122.357 175.749   2
  -5 -11 -18-137.573 192.331   1
  -5  11  18 237.588 188.520   3
   5  11 -17 11.6085 188.336   2
  -5 -11 -17 43.7277 207.243   1
  -5  11  17 48.5098 180.288   3
  -5 -11 -16 1510.82 318.798   1
   5  11 -16 1147.67 274.911   2
  -5  11  16 2055.19 293.222   3
   5  11 -15-173.181 226.443   2
  -5 -11 -15 289.977 214.520   1
   5  11 -14 2678.00 347.227   2
  -5 -11 -14 3170.65 387.101   1
  -5  11  14 3160.04 324.346   3
   5  11 -13 1947.31 317.785   2
  -5  11  13 1752.11 250.195   3
  -5 -11 -13 1810.33 299.775   1
   5  11 -12 4374.66 409.446   2
  -5  11  12 4067.36 332.488   3
  -5 -11 -12 3732.38 382.907   1
   5  11 -11 207.321 165.236   2
  -5  11  11 88.4412 131.233   3
  -5 -11 -11 145.156 147.643   1
   5  11 -10 613.537 231.463   2
  -5  11  10 686.840 162.542   3
  -5 -11 -10 823.507 212.364   1
  -5 -11  -9 5173.05 420.288   1
   5  11  -9 5396.49 435.562   2
   5 -11   9 5218.23 318.922   4
  -5  11   9 5272.57 319.190   3
   5  11  -8 11632.5 604.753   2
  -5 -11  -8 12974.6 621.943   1
  -5  11   8 12701.9 454.220   3
   5  11  -7 2596.31 307.723   2
  -5 -11  -7 3275.26 336.038   1
  -5  11   7 3036.96 221.425   3
   5  11  -6 8861.77 520.268   2
  -5 -11  -6 9848.88 510.612   1
  -5  11   6 9581.63 339.134   3
  -5 -11  -5 1442.39 223.952   1
   5  11  -5 1420.73 250.563   2
  -5  11   5 1825.07 147.795   3
  -5 -11  -4 534.058 169.175   1
   5  11  -4 676.514 225.456   2
  -5 -11  -4 882.922 213.320   4
  -5  11   4 548.514 88.0021   3
  -5 -11  -3 1502.41 202.076   1
   5  11  -3 1542.02 249.013   2
  -5 -11  -3 1298.71 242.314   4
  -5  11   3 1735.81 102.400   3
  -5 -11  -2 1702.51 203.593   1
   5  11  -2 1594.77 241.423   2
  -5 -11  -2 1718.42 263.774   4
   5  11  -1 2634.83 294.478   2
  -5 -11  -1 2579.91 234.486   1
  -5 -11  -1 2311.10 287.946   4
   5  11   0 532.688 165.522   2
  -5 -11   0-102.333 193.106   4
  -5 -11   1 2123.57 282.712   4
   5  11   1 2578.99 293.174   2
   5  11   2 1677.29 246.577   2
  -5 -11   2 1764.05 257.012   4
  -5 -11   3 1740.90 161.305   1
  -5 -11   3 1364.31 232.084   4
   5  11   4 571.520 200.661   2
  -5 -11   4 875.672 215.060   4
  -5 -11   4 882.987 113.854   1
   5  11   5 1701.09 266.857   2
   5  11   5 1266.82 226.541   3
  -5 -11   5 1355.42 263.861   4
   5  11   6 8822.00 526.367   3
  -5 -11   6 9543.38 566.402   4
   5  11   6 9366.02 504.247   2
   5  11   7 2812.21 332.184   3
  -5 -11   7 3476.00 384.228   4
   5  11   7 2763.18 304.829   2
   5  11   8 12127.0 623.345   3
  -5 -11   8 11733.3 642.240   4
   5  11   8 12011.9 568.827   2
   5  11   9 5410.31 445.356   3
  -5  11  -9 5219.91 297.736   1
   5  11   9 5247.57 381.937   2
  -5 -11   9 4710.90 423.123   4
  -5 -11  10 455.235 199.367   4
   5  11  10 777.211 200.635   2
   5  11  10 644.957 225.666   3
   5  11  11 30.2740 180.741   3
   5  11  11 198.721 153.909   2
  -5 -11  11-313.404 257.423   4
   5  11  12 3953.39 409.431   3
   5  11  12 4214.51 355.382   2
  -5 -11  12 4141.13 415.822   4
   5  11  13 1621.68 284.830   3
   5  11  13 2023.71 263.987   2
  -5 -11  13 1847.04 340.612   4
   5  11  14 3315.44 409.562   3
  -5 -11  14 3419.88 414.803   4
   5  11  15 332.398 221.337   3
  -5 -11  15 383.817 225.972   4
   5  11  16 2008.79 361.349   3
  -5 -11  16 1844.69 355.762   4
   5  11  17 175.726 210.739   3
  -5 -11  17-675.155 282.274   4
   5  11  18 56.4244 254.663   3
  -5 -11  18 268.458 233.770   4
   5  12 -18 59.4147 211.872   2
   5  12 -17 1335.37 295.419   2
  -5 -12 -17 1480.58 318.905   1
   5  12 -16 870.889 235.068   2
  -5 -12 -16 987.799 268.903   1
   5  12 -15 33.9998 152.913   2
  -5 -12 -15 144.582 204.324   1
  -5  12  15 606.591 200.610   3
   5  12 -14 627.975 206.829   2
  -5 -12 -14 496.384 226.872   1
  -5  12  14 771.282 211.131   3
   5  12 -13 167.079 163.023   2
  -5 -12 -13-80.7244 203.808   1
  -5  12  13 420.217 177.120   3
   5  12 -12-90.0013 185.345   2
  -5 -12 -12-158.027 194.163   1
  -5  12  12 205.606 142.169   3
   5  12 -11 530.898 235.277   2
  -5 -12 -11 628.175 195.204   1
  -5  12  11 606.337 165.431   3
   5  12 -10 252.442 164.261   2
  -5 -12 -10 448.883 187.329   1
  -5  12  10 473.287 145.838   3
  -5 -12  -9 2610.84 332.890   1
   5  12  -9 2884.75 343.515   2
   5  12  -8 946.165 247.896   2
  -5 -12  -8 922.741 232.121   1
   5  12  -7 5383.89 443.562   2
   5 -12   7 5723.64 346.956   4
  -5 -12  -7 5902.84 425.801   1
   5  12  -6 3960.38 386.625   2
  -5 -12  -6 4592.53 380.394   1
   5 -12   6 3795.94 283.943   4
   5  12  -5 6505.53 481.131   2
   5 -12   5 7371.96 386.631   4
  -5 -12  -5 7358.91 447.390   1
   5  12  -4 3075.75 345.912   2
  -5 -12  -4 3262.76 360.648   4
  -5 -12  -4 3167.01 296.869   1
   5  12  -3 14581.2 689.071   2
  -5 -12  -3 14761.8 706.916   4
  -5 -12  -3 16435.3 615.717   1
   5  12  -2 806.117 191.831   2
  -5 -12  -2 879.816 230.925   4
  -5 -12  -2 884.265 182.246   1
   5  12  -1 1308.89 247.129   2
  -5 -12  -1 954.897 243.361   4
  -5 -12  -1 1521.48 194.956   1
   5  12   0 415.705 186.691   2
  -5 -12   0 158.393 193.795   4
  -5 -12   0 617.850 138.575   1
   5  12   1 1486.96 233.559   2
  -5 -12   1 1076.96 245.619   4
   5  12   2 864.248 224.867   2
  -5 -12   2 473.088 211.373   4
  -5 -12   3 15569.9 720.564   4
   5  12   3 14421.5 647.078   2
   5  12   4 3417.37 350.127   3
  -5 -12   4 3022.90 339.590   4
   5  12   4 3413.82 338.772   2
   5  12   5 6772.89 461.760   3
  -5 -12   5 7195.35 519.433   4
   5  12   5 7302.45 467.343   2
   5  12   6 3921.01 377.764   3
  -5 -12   6 4022.33 391.998   4
   5  12   6 3743.73 351.919   2
   5  12   7 5780.12 461.887   3
  -5 -12   7 5892.39 490.668   4
   5  12   7 5490.18 411.153   2
   5  12   8 771.767 224.223   3
  -5 -12   8 1308.97 291.658   4
   5  12   8 1238.78 240.034   2
   5  12   9 2727.85 343.969   3
   5  12   9 2887.54 316.301   2
  -5 -12   9 2613.28 364.177   4
  -5 -12  10-220.667 248.819   4
   5  12  10 392.643 202.119   3
   5  12  10 212.546 171.331   2
   5  12  11 481.281 240.853   3
  -5 -12  11 276.824 174.157   4
   5  12  12-236.693 166.342   2
  -5 -12  12-655.895 280.267   4
   5  12  13 232.545 179.473   3
  -5 -12  13 144.119 174.172   4
   5  12  14 750.401 264.503   3
  -5 -12  14 971.694 257.511   4
   5  12  15 527.933 243.925   3
  -5 -12  15 523.838 231.268   4
   5  12  16 1264.24 309.484   3
  -5 -12  16 782.537 255.776   4
   5  12  17 1380.79 312.351   3
  -5 -12  17 1429.24 313.117   4
   5  13 -16 734.214 247.429   2
  -5 -13 -16 990.410 261.943   1
   5  13 -15-285.219 227.557   2
  -5 -13 -15-8.34764 185.078   1
   5  13 -14-171.285 237.638   2
  -5 -13 -14 91.1471 178.426   1
   5  13 -13 35.4155 207.631   2
  -5 -13 -13 81.3392 196.461   1
   5  13 -12 987.073 242.885   2
  -5 -13 -12 1358.89 300.942   1
   5  13 -11 1151.71 274.195   2
  -5 -13 -11 1102.56 257.838   1
   5  13 -10 2304.69 345.748   2
  -5 -13 -10 1973.87 296.714   1
   5  13  -9 538.794 219.545   2
  -5 -13  -9 318.088 193.590   1
   5  13  -8 1734.23 278.198   2
  -5 -13  -8 1877.74 265.266   1
   5  13  -7-276.778 178.125   2
  -5 -13  -7 491.053 184.717   1
   5  13  -6 363.538 190.733   2
  -5 -13  -6 305.321 150.969   1
   5  13  -5 168.531 148.962   2
  -5 -13  -5 200.187 128.444   1
   5  13  -4 1842.14 282.004   2
  -5 -13  -4 1939.36 247.144   1
  -5 -13  -3 2273.22 327.794   4
   5  13  -3 2593.02 332.117   2
  -5 -13  -3 2415.63 256.667   1
   5  13  -2 2576.08 320.664   2
  -5 -13  -2 2519.99 340.152   4
  -5 -13  -2 2774.06 272.567   1
   5  13  -1 225.933 156.151   2
  -5 -13  -1 520.008 230.329   4
  -5 -13  -1 328.120 140.698   1
  -5 -13   0 2872.78 245.259   1
  -5 -13   0 2216.52 323.543   4
   5  13   0 2703.17 329.265   2
   5  13   1 639.375 187.932   2
  -5 -13   1 290.073 118.392   1
  -5 -13   2 2602.24 338.175   4
   5  13   2 2764.43 322.335   2
  -5 -13   3 2379.94 326.952   4
   5  13   3 2737.45 328.273   2
   5  13   4 1705.84 269.656   2
  -5 -13   4 2139.13 328.940   4
   5  13   4 1641.29 270.386   3
   5  13   5 338.502 161.721   2
   5  13   5 183.345 178.059   3
  -5 -13   5 215.282 193.887   4
  -5 -13   6 101.596 164.539   4
   5  13   6-42.8071 196.220   3
   5  13   6 284.529 170.349   2
   5  13   7 57.4252 189.386   3
  -5 -13   7 108.738 208.644   4
   5  13   7 135.046 165.210   2
   5  13   8 1587.29 303.543   3
  -5 -13   8 2133.44 336.252   4
   5  13   8 1576.52 263.154   2
   5  13   9 855.709 257.136   3
  -5 -13   9 757.039 272.657   4
   5  13   9 1072.84 241.713   2
   5  13  10 2483.22 363.914   3
  -5 -13  10 2089.05 318.806   4
   5  13  10 2185.25 287.579   2
   5  13  11 1010.13 274.312   3
  -5 -13  11 1299.46 330.904   4
   5  13  11 1366.66 246.775   2
   5  13  12 1135.35 268.138   3
  -5 -13  12 1097.41 275.571   4
  -5 -13  13-95.2117 240.061   4
   5  13  13 245.279 221.870   3
   5  13  14 289.405 188.206   3
  -5 -13  14 222.414 236.869   4
   5  13  15 46.1796 233.431   3
  -5 -13  15-122.351 234.424   4
   5  13  16 1026.41 275.324   3
  -5 -13  16 755.484 274.307   4
  -5 -14 -15 3099.58 433.651   1
   5  14 -14 803.433 293.262   2
  -5 -14 -14 789.327 267.837   1
   5  14 -13 216.420 236.122   2
  -5 -14 -13 503.256 199.214   1
  -5 -14 -12 1268.89 298.875   1
   5  14 -12 889.951 249.262   2
   5  14 -11 894.438 245.051   2
  -5 -14 -11 1297.05 281.509   1
   5  14 -10 452.673 255.547   2
  -5 -14 -10 303.880 198.261   1
   5  14  -9 1186.41 258.535   2
  -5 -14  -9 1790.63 297.739   1
   5  14  -8 470.916 221.647   2
  -5 -14  -8 42.1612 170.597   1
   5  14  -7 1161.55 274.091   2
  -5 -14  -7 830.290 201.607   1
   5  14  -6 156.848 209.144   2
  -5 -14  -6-74.0177 142.022   1
   5  14  -5 769.336 249.892   2
  -5 -14  -5 1123.11 212.610   1
   5  14  -4 1808.64 314.288   2
  -5 -14  -4 1682.55 241.828   1
   5  14  -3 3072.71 355.425   2
  -5 -14  -3 3435.12 416.363   4
  -5 -14  -3 3487.48 316.846   1
  -5 -14  -2 802.815 180.584   1
   5  14  -2 508.713 215.939   2
  -5 -14  -2 591.671 222.096   4
   5  14  -1 2931.53 357.680   2
  -5 -14  -1 3059.36 271.763   1
  -5 -14  -1 2577.30 344.189   4
   5  14   0-30.5503 155.474   2
  -5 -14   0-89.6561 198.548   4
  -5 -14   1 2791.38 372.328   4
   5  14   1 2583.75 330.987   2
   5  14   2 665.052 222.274   2
  -5 -14   2 512.844 202.905   4
   5  14   3 3605.47 371.355   3
  -5 -14   3 3263.39 401.829   4
   5  14   3 3648.84 371.607   2
   5  14   4 1665.42 274.744   2
   5  14   4 1777.65 290.334   3
  -5 -14   4 1930.82 318.613   4
   5  14   5 941.446 231.882   2
   5  14   5 875.290 221.595   3
  -5 -14   5 1146.52 255.529   4
   5  14   6 87.4250 168.599   3
  -5 -14   6-57.5387 210.520   4
   5  14   6 301.072 192.704   2
   5  14   7 986.198 242.964   3
  -5 -14   7 1349.57 295.342   4
   5  14   7 1356.22 253.022   2
   5  14   8 496.157 226.917   3
  -5 -14   8 377.263 229.379   4
   5  14   8 375.311 172.647   2
   5  14   9 1587.46 320.742   3
  -5 -14   9 1649.37 312.318   4
   5  14   9 1272.72 258.689   2
   5  14  10 327.746 229.603   3
  -5 -14  10 73.8310 203.227   4
   5  14  10 515.225 210.774   2
   5  14  11 678.244 229.614   3
  -5 -14  11 1304.17 336.043   4
   5  14  12 1283.22 310.876   3
  -5 -14  12 1436.94 321.224   4
   5  14  13 980.919 268.213   3
  -5 -14  13 910.953 270.457   4
   5  14  14 556.814 275.210   3
  -5 -14  14 599.362 276.670   4
   5  14  15 3049.21 409.100   3
  -5 -15 -13-87.5455 220.360   1
   5  15 -12 1868.94 340.030   2
  -5 -15 -12 1362.93 288.411   1
   5  15 -11 1607.10 300.269   2
  -5 -15 -11 2218.79 338.223   1
   5  15 -10 49.6588 219.929   2
  -5 -15 -10 19.0602 178.210   1
   5  15  -9 451.341 211.135   2
  -5 -15  -9 137.752 176.732   1
   5  15  -8-0.64400 214.959   2
  -5 -15  -8 66.3223 167.183   1
   5  15  -7 1453.97 323.176   2
  -5 -15  -7 1483.43 269.363   1
   5  15  -6 1015.32 283.237   2
  -5 -15  -6 1165.70 234.990   1
   5  15  -5 1209.85 286.368   2
  -5 -15  -5 1152.07 219.152   1
   5  15  -4 7030.20 554.689   2
  -5 -15  -4 6609.11 442.557   1
   5  15  -3 1152.72 274.145   2
  -5 -15  -3 897.311 255.109   4
   5  15  -2 7306.87 541.958   2
  -5 -15  -2 6937.24 569.008   4
   5  15  -1 479.839 209.244   2
  -5 -15  -1 142.429 190.973   4
  -5 -15   0 2249.63 360.398   4
   5  15   0 2694.01 354.953   2
  -5 -15   1 203.904 216.038   4
   5  15   1 468.511 232.653   2
  -5 -15   2 7812.06 601.184   4
   5  15   2 7342.69 527.375   2
   5  15   3 1028.93 252.517   2
   5  15   3 707.742 223.003   3
  -5 -15   3 705.371 226.286   4
   5  15   4 6699.17 514.253   3
   5  15   4 6705.67 510.588   2
  -5 -15   4 6810.38 555.036   4
   5  15   5 1183.78 246.270   2
   5  15   5 1250.91 284.995   3
  -5 -15   5 1074.74 287.808   4
   5  15   6 1083.32 265.829   3
  -5 -15   6 626.583 272.783   4
   5  15   6 733.611 235.281   2
   5  15   7 1160.58 257.346   3
  -5 -15   7 1290.22 314.571   4
   5  15   7 1405.93 276.141   2
   5  15   8 56.2593 160.451   3
  -5 -15   8 292.579 252.712   4
   5  15   8 336.997 184.403   2
   5  15   9 437.026 251.406   3
  -5 -15   9 438.270 226.567   4
   5  15   9 365.076 202.246   2
   5  15  10 739.922 275.016   3
  -5 -15  10 384.589 262.877   4
   5  15  11 2000.53 339.030   3
  -5 -15  11 2318.87 389.352   4
   5  15  12 1710.26 349.370   3
  -5 -15  12 2085.95 390.953   4
  -5 -15  13 34.2204 191.778   4
   5  15  13-297.806 241.090   3
   5  15  14 293.435 245.608   3
  -5 -16 -12 620.279 226.206   1
  -5 -16 -11 586.735 261.977   1
   5  16 -10 2551.49 411.086   2
  -5 -16 -10 2682.75 388.068   1
   5  16  -9 728.975 242.006   2
  -5 -16  -9 913.329 245.437   1
   5  16  -8-231.555 239.765   2
  -5 -16  -8 233.369 157.614   1
   5  16  -7 156.593 242.307   2
  -5 -16  -7 76.1062 154.584   1
  -5 -16  -6 753.515 226.399   1
   5  16  -6 1099.47 297.301   2
   5  16  -5 285.022 211.057   2
   5  16  -4 966.478 276.885   2
   5  16  -3 555.027 237.728   2
   5  16  -2 896.979 238.485   2
  -5 -16  -2 777.099 249.029   4
   5  16  -1 9.85388 207.203   2
  -5 -16  -1 153.711 238.447   4
   5  16   0 134.352 198.706   2
  -5 -16   0-55.8735 190.757   4
   5  16   1 395.094 206.419   2
  -5 -16   1-17.5835 193.570   4
   5  16   2 1100.00 268.672   2
   5  16   2 741.260 229.650   3
  -5 -16   2 1373.24 343.901   4
   5  16   3 854.136 257.478   2
   5  16   3 869.197 252.233   3
  -5 -16   3 528.043 277.910   4
   5  16   4 699.765 238.232   2
   5  16   4 1029.56 269.988   3
  -5 -16   4 523.628 241.538   4
   5  16   5-4.95477 185.813   2
   5  16   5 166.588 186.811   3
  -5 -16   5 186.183 192.366   4
   5  16   6 660.880 228.706   3
  -5 -16   6 612.463 252.257   4
   5  16   6 768.180 217.319   2
   5  16   7 220.991 221.759   3
  -5 -16   7 247.575 245.769   4
   5  16   7-245.269 192.823   2
   5  16   8 162.213 222.401   3
  -5 -16   8 401.057 262.181   4
   5  16   8 14.1306 175.167   2
   5  16   9 1056.54 267.951   3
  -5 -16   9 987.593 288.084   4
   5  16  10 2917.33 418.191   3
  -5 -16  10 2411.74 397.803   4
   5  16  11 350.889 232.807   3
   5  16  12 545.897 270.115   3
  -5 -17 -11 305.270 237.496   1
  -5 -17 -10 93.7605 203.185   1
  -5 -17  -9 247.595 205.163   1
   5  17  -7 286.788 256.955   2
   5  17  -6 2381.04 392.021   2
   5  17  -5 576.914 257.848   2
   5  17  -4 3778.72 455.997   2
   5  17  -3 331.376 245.346   2
   5  17  -2 1411.76 302.742   2
   5  17  -1 476.332 242.173   2
  -5 -17  -1 65.1390 249.469   4
   5  17   0 56.6593 168.123   2
  -5 -17   0-89.0645 215.630   4
   5  17   1 347.603 229.386   2
  -5 -17   1 1.64861 204.606   4
   5  17   1 128.319 197.112   3
   5  17   2 1497.08 305.651   2
   5  17   2 1692.34 298.212   3
  -5 -17   2 1992.19 385.302   4
  -5 -17   3 671.939 308.331   4
   5  17   3 239.750 207.905   2
   5  17   3 265.415 205.469   3
   5  17   4 3099.47 398.499   3
  -5 -17   4 3227.93 447.271   4
   5  17   4 3118.48 380.726   2
   5  17   5 221.712 209.484   2
   5  17   5 302.677 200.697   3
  -5 -17   5 605.279 286.049   4
   5  17   6 2249.25 364.411   3
  -5 -17   6 2429.03 405.993   4
   5  17   6 2086.97 322.554   2
   5  17   7 352.564 230.244   3
  -5 -17   7 426.408 237.002   4
   5  17   7 456.932 213.449   2
   5  17   8 500.513 249.448   3
   5  17   9 159.793 224.515   3
   5  17  10-419.705 266.214   3
   5  17  11 400.262 214.000   3
   5  18  -3 677.099 288.322   2
   5  18  -2 482.526 221.469   2
   5  18  -1 1167.29 334.128   2
   5  18   0-16.8336 163.593   2
   5  18   0-72.5963 215.917   3
   5  18   1 816.160 277.074   2
   5  18   1 806.941 236.135   3
   5  18   2 623.269 279.806   2
   5  18   2 351.082 219.905   3
   5  18   3 255.358 223.398   2
   5  18   3 260.124 186.102   3
   5  18   4 279.300 229.492   3
   5  18   4 251.523 205.119   2
   5  18   5 237.756 209.258   2
   5  18   5 599.297 233.138   3
   5  18   6 503.184 254.009   3
   5  18   6 138.060 207.510   2
   5  18   7 155.585 188.285   3
   5  18   8 199.175 233.635   3
   5  18   9 298.051 223.357   3
   5  19   3-125.599 244.951   2
   5  19   4 667.115 271.320   2
  -6   0   0 39052.6 587.964   4
  -6   0   1 1038.22 117.577   4
  -6   0  -1 1055.44 96.2212   4
  -6   0  -2 20831.7 361.722   4
   6   0  -2 20936.5 548.198   2
  -6   0  -3-45.9654 52.9415   4
   6   0  -3 125.093 91.5613   2
   6   0  -4 1035.36 135.506   2
   6   0   4 259.465 60.1502   4
  -6   0   5 7197.52 297.582   2
   6   0   5 6077.71 291.858   3
   6   0   5 6980.56 218.822   4
   6   0  -5 6081.62 283.574   2
  -6   0   6 21911.2 521.075   2
   6   0  -6 21100.9 522.324   2
   6   0   6 21966.6 422.238   4
  -6   0   7 229.443 83.5766   2
   6   0   7 144.498 119.361   2
   6   0   7 204.816 68.0026   4
  -6   0  -7 202.411 111.560   1
   6   0  -7 106.035 77.5672   2
  -6   0  -8 9689.40 444.786   1
   6   0   8 10779.9 328.427   4
   6   0   8 10140.6 459.735   2
   6   0  -8 9644.15 348.814   2
   6   0   9 492.331 138.630   2
   6   0   9 504.868 96.4629   4
  -6   0  -9 112.346 102.600   1
   6   0  -9 316.501 89.3834   2
   6   0  10 15621.0 552.796   3
   6   0  10 16172.0 599.861   2
  -6   0 -10 16416.3 599.699   1
   6   0 -10 16490.0 458.763   2
   6   0  11 277.877 140.301   3
  -6   0 -11 522.159 170.143   1
   6   0 -11 428.755 103.290   2
  -6   0 -12 13789.3 592.306   1
   6   0 -12 14433.5 429.961   2
   6   0  12 14300.6 571.131   3
   6   0  13 1107.35 200.299   3
  -6   0 -13 1025.05 199.176   1
   6   0 -13 1013.90 134.439   2
  -6   0 -14 3491.55 315.253   1
   6   0 -14 3513.93 219.660   2
   6   0  14 4110.71 352.920   3
   6   0  15-35.0576 143.860   3
  -6   0 -15-47.0755 123.394   1
   6   0 -15 17.5187 74.9712   2
   6   0  16 605.611 178.809   3
  -6   0 -16 465.993 159.619   1
  -6   0 -17-393.477 225.451   1
   6   0  17 95.5492 160.446   3
   6   0  18 14393.3 711.405   3
  -6   0 -18 14307.0 669.456   1
  -6   0 -19 1068.44 218.417   1
   6   0  19 1109.95 275.860   3
  -6   0 -20 5912.10 467.328   1
   6   0  20 5350.52 480.853   3
  -6   0 -21 83.5902 174.336   1
   6   0  21 59.2866 204.746   3
   6   0  22 179.217 230.637   3
  -6   0 -22-58.1043 189.985   1
   6   0  23 180.787 231.854   3
  -6   0 -23 94.9575 154.909   1
  -6   0 -24 317.872 222.598   1
   6   0  24-307.289 257.938   3
  -6   0 -25-9.43325 191.877   1
  -6  -1 -25 164.342 191.659   1
   6  -1  24 384.103 228.317   3
  -6  -1 -24 116.852 197.935   1
   6  -1  23 64.8103 178.809   3
  -6  -1 -23-364.131 251.382   1
   6  -1  22-174.414 207.298   3
  -6  -1 -22-43.4801 169.298   1
  -6  -1 -21 1534.10 278.745   1
   6  -1  21 1601.00 320.489   3
  -6  -1 -20 69.7360 180.007   1
   6  -1  20-216.636 223.085   3
  -6  -1 -19 1052.43 228.891   1
   6  -1  19 653.928 224.119   3
  -6  -1 -18 228.252 198.700   1
   6  -1  18-134.191 197.161   3
  -6  -1 -17 1583.52 246.391   1
   6  -1  17 1609.04 259.282   3
  -6  -1 -16 639.556 173.273   1
   6  -1  16 751.039 187.461   3
  -6  -1 -15 2135.90 285.047   1
   6  -1  15 2677.93 293.964   3
  -6  -1 -14 2367.37 275.723   1
   6  -1  14 2365.42 270.399   3
  -6  -1 -13 6609.53 418.360   1
   6  -1  13 6986.54 426.001   3
  -6  -1 -12 13380.2 579.824   1
   6  -1  12 15288.1 584.462   3
  -6  -1 -11 5016.19 354.926   1
   6  -1  11 4855.99 329.037   3
   6  -1  10 2844.49 242.128   3
  -6  -1 -10 3044.65 291.635   1
  -6  -1  -9 4050.54 299.661   1
   6  -1   8 174.323 121.646   2
  -6   1   8 386.584 84.1703   2
  -6  -1  -8 73.2324 144.225   1
   6  -1   8 381.331 71.4317   4
  -6   1   7 9662.21 320.398   2
   6  -1   7 9402.75 258.825   4
   6   1  -7 8945.14 354.267   2
  -6   1   6 87.4555 68.4631   2
   6  -1   6 185.639 83.1450   3
   6  -1   6 183.126 51.3122   4
   6   1  -6 272.884 93.3741   2
   6  -1   5 2513.35 186.216   3
   6  -1   5 2745.22 113.840   4
   6   1  -5 2582.37 204.322   2
  -6   1   5 2706.00 181.708   2
   6  -1   4 3776.72 212.443   3
   6  -1   4 3758.23 118.182   4
   6   1  -4 3476.24 229.376   2
  -6   1   4 4013.11 217.791   2
  -6   1   3 1226.96 148.788   2
  -6  -1  -3 1004.81 100.305   4
  -6  -1  -2 475.455 81.9997   4
  -6  -1  -1 7535.12 255.614   4
  -6  -1   0 8007.39 272.664   4
  -6   1   0 8373.07 220.550   4
   6  -1  -1 7929.60 345.808   2
  -6   1  -1 7519.76 186.002   4
  -6  -1   1 7726.83 274.391   4
  -6   1  -2 671.072 55.3942   4
   6  -1  -2 750.287 140.321   2
   6  -1  -3 1029.43 135.718   2
   6   1   3 1270.12 114.672   4
   6   1   4 3955.06 186.999   4
   6  -1  -4 3849.67 229.825   2
   6   1   5 2745.66 162.967   4
   6  -1  -5 2613.44 184.654   2
  -6   1  -5 2596.14 233.400   1
   6  -1  -6 236.700 94.2198   2
  -6   1  -6 42.9984 125.441   1
   6   1   6 141.647 64.1917   4
   6   1   7 8916.50 430.192   2
   6   1   7 9539.11 315.356   4
  -6   1  -7 9184.86 417.210   1
   6  -1  -7 8861.04 320.873   2
   6   1   8 298.686 83.5950   4
  -6   1  -8 319.845 130.329   1
   6   1   8 247.363 111.091   2
   6  -1  -8 555.087 103.107   2
  -6   1  -9 3880.66 289.899   1
   6   1   9 4144.55 293.741   3
   6   1   9 4112.99 297.896   2
   6  -1  -9 4231.88 222.960   2
   6   1  10 2907.27 270.531   2
   6  -1 -10 2990.39 184.684   2
  -6   1 -10 2861.03 263.759   1
   6   1  10 2917.05 261.751   3
   6   1  11 4137.49 311.402   3
   6  -1 -11 4451.32 221.883   2
   6   1  11 4640.84 339.984   2
  -6   1 -11 4016.23 310.005   1
   6   1  12 13533.8 576.805   3
   6  -1 -12 13708.9 390.569   2
  -6   1 -12 14245.9 577.233   1
  -6   1 -13 6834.52 419.290   1
   6  -1 -13 6672.16 271.271   2
   6   1  13 6726.64 430.640   3
  -6   1 -14 2141.09 258.219   1
   6   1  14 2259.53 292.669   3
   6  -1 -14 2245.39 163.196   2
   6   1  15 2352.73 295.971   3
  -6   1 -15 2634.84 288.356   1
   6   1  16 606.034 188.685   3
  -6   1 -16 716.610 188.372   1
   6   1  17 1477.39 268.661   3
  -6   1 -17 1078.33 216.652   1
  -6   1 -18 127.031 176.597   1
   6   1  18-264.495 220.828   3
  -6   1 -19 1212.16 227.328   1
   6   1  19 614.082 200.236   3
  -6   1 -20-37.1296 149.850   1
   6   1  20-214.790 216.861   3
  -6   1 -21 1200.84 255.653   1
   6   1  21 1183.51 285.664   3
   6   1  22 320.060 235.735   3
  -6   1 -22 73.3618 167.856   1
   6   1  23 34.9860 210.792   3
  -6   1 -23-53.8121 202.832   1
  -6   1 -24 164.946 191.777   1
  -6  -2 -24 378.856 215.641   1
   6  -2  24 1176.57 324.532   3
   6  -2  23-93.8493 195.533   3
  -6  -2 -23-501.829 227.412   1
  -6  -2 -22-104.933 189.183   1
   6  -2  22-43.9634 193.158   3
[truncated: 414,142 more chars]
