# Supplementary material for: Crystal structure of (1S,3R,8R,9R)-2,2-di­chloro-3,7,7-tri­methyl-10-methylenetri­cyclo­[6.4.0.01,3]dodecan-9-ol
Source: Acta Crystallogr E Crystallogr Commun. 2016 Jul 22;72(Pt 8):1163–6. doi: 10.1107/S2056989016011166 (PMC4971863; doi:10.1107/S2056989016011166)
Supplement: Supplementary file 2 [file e-72-01163-Isup2.hkl]

data_I                                                                          
_shelx_title ' shelxt_a.res in P2(1)2(1)2  New: P21212'                         
_shelx_refln_list_code          4                                               
_shelx_F_calc_maximum      277.01                                               
_exptl_crystal_F_000      1296.00                                               
_reflns_d_resolution_high  0.7800                                               
                                                                                
loop_                                                                           
 _space_group_symop_operation_xyz                                               
 'x, y, z'                                                                      
 '-x, -y, z'                                                                    
 'x+1/2, -y+1/2, -z'                                                            
 '-x+1/2, y+1/2, -z'                                                            
                                                                                
_cell_length_a    12.3075                                                       
_cell_length_b    13.9332                                                       
_cell_length_c    18.6716                                                       
_cell_angle_alpha  90.000                                                       
_cell_angle_beta   90.000                                                       
_cell_angle_gamma  90.000                                                       
                                                                                
_shelx_F_squared_multiplier     1.000                                           
                                                                                
loop_                                                                           
 _refln_index_h                                                                 
 _refln_index_k                                                                 
 _refln_index_l                                                                 
 _refln_F_squared_calc                                                          
 _refln_F_squared_meas                                                          
 _refln_F_squared_sigma                                                         
 _refln_observed_status                                                         
   4   0   0      76735.62      73869.24      1868.12 o                         
   6   0   0       3678.27       3132.13        47.16 o                         
   8   0   0      25577.34      25928.30       176.93 o                         
  10   0   0       3636.08       3814.47        52.22 o                         
  12   0   0          5.28          2.90        10.02 o                         
  14   0   0          3.10          5.97        15.77 o                         
   2   1   0       1324.72       1393.72        17.70 o                         
   3   1   0        178.76        166.19         4.73 o                         
   4   1   0       2792.33       3541.21        39.55 o                         
   5   1   0        495.77        562.84        21.63 o                         
   6   1   0        882.00        660.26        14.66 o                         
   7   1   0         28.18         25.84         4.77 o                         
   8   1   0       9948.92       9945.42        61.38 o                         
   9   1   0        290.77        281.34         9.25 o                         
  10   1   0       5438.49       5241.24        49.27 o                         
  11   1   0          5.06          3.36         4.00 o                         
  12   1   0        549.93        580.89        19.55 o                         
  13   1   0         94.71         87.85        14.15 o                         
  14   1   0        683.51        738.72        35.52 o                         
  15   1   0          1.91         -4.69         9.16 o                         
   0   2   0      72673.92      69357.95       514.06 o                         
   1   2   0         26.79         12.98         3.11 o                         
   2   2   0         14.20         18.84         3.92 o                         
   3   2   0        169.85        209.52         6.80 o                         
   4   2   0       8319.20       8738.21        57.66 o                         
   5   2   0        129.17        116.02        21.96 o                         
   6   2   0       1217.81       1182.49        24.63 o                         
   7   2   0         72.02         84.34         5.83 o                         
   8   2   0       6740.57       6374.70        61.46 o                         
   9   2   0         53.73         74.21         5.72 o                         
  10   2   0       1115.45       1081.30        19.62 o                         
  11   2   0         57.76         40.10         4.58 o                         
  12   2   0         16.20         17.26         6.71 o                         
  13   2   0        211.00        208.84        19.39 o                         
  14   2   0         35.28         47.19        10.58 o                         
  15   2   0         62.51         47.42        11.31 o                         
   1   3   0        238.56        210.27         5.76 o                         
   2   3   0          4.51         13.64         2.99 o                         
   3   3   0        323.96        335.74         6.74 o                         
   4   3   0        247.66        171.64         5.73 o                         
   5   3   0       1148.18       1148.29        21.23 o                         
   6   3   0          1.99          8.54         6.77 o                         
   7   3   0         52.13         56.22         9.66 o                         
   8   3   0        967.01       1000.11        14.97 o                         
   9   3   0          5.31          0.74         3.68 o                         
  10   3   0        212.15        203.29         7.38 o                         
  11   3   0          0.89         -1.03         5.64 o                         
  12   3   0        181.49        189.45        11.53 o                         
  13   3   0          3.52         -7.00         7.00 o                         
  14   3   0         94.92         67.19        11.06 o                         
  15   3   0          4.73          5.52        10.58 o                         
   0   4   0        275.80        196.29         9.71 o                         
   1   4   0        353.09        292.38         6.13 o                         
   2   4   0        206.12        401.84         7.66 o                         
   3   4   0         98.87        125.83         4.80 o                         
   4   4   0       2581.76       2888.95        58.40 o                         
   5   4   0          1.99          2.99         2.91 o                         
   6   4   0        241.67        381.20        21.51 o                         
   7   4   0          3.83          7.47         8.08 o                         
   8   4   0        827.11        944.63        19.66 o                         
   9   4   0        237.08        219.13        12.54 o                         
  10   4   0         77.85         39.25         4.54 o                         
  11   4   0          0.48         -6.13         6.13 o                         
  12   4   0          4.52          9.56         7.48 o                         
  13   4   0        491.77        540.84        19.26 o                         
  14   4   0         11.37         33.80        12.22 o                         
  15   4   0         22.81         34.90        12.93 o                         
   1   5   0        217.80        262.49         5.44 o                         
   2   5   0        882.26        773.95        10.55 o                         
   3   5   0       1005.73        903.90        17.36 o                         
   4   5   0        354.49        331.03        15.47 o                         
   5   5   0       2133.01       2267.48        37.33 o                         
   6   5   0       1741.42       1790.27        25.59 o                         
   7   5   0        170.27        185.66         6.58 o                         
   8   5   0         98.72        111.74         6.98 o                         
   9   5   0        568.16        448.89        32.62 o                         
  10   5   0         57.80         90.89        15.88 o                         
  11   5   0         26.09         26.09        10.95 o                         
  12   5   0         12.26         20.43        11.32 o                         
  13   5   0        154.64        169.57        13.94 o                         
  14   5   0         22.42         24.86        13.21 o                         
  15   5   0         90.61         95.05        17.79 o                         
   0   6   0       5268.83       6187.61        55.81 o                         
   1   6   0         69.89        140.22         8.06 o                         
   2   6   0         23.09         10.61         7.54 o                         
   3   6   0        441.80        332.22        11.60 o                         
   4   6   0       1051.35       1193.60        21.74 o                         
   5   6   0         66.97         63.89         5.34 o                         
   6   6   0        751.15        716.41        16.97 o                         
   7   6   0        501.57        465.77         9.54 o                         
   8   6   0        661.22        576.79        11.78 o                         
   9   6   0        405.32        400.50        17.21 o                         
  10   6   0        131.54        176.39        12.81 o                         
  11   6   0          5.09         10.12         6.89 o                         
  12   6   0         91.95        124.00        12.44 o                         
  13   6   0         67.52         76.39        10.97 o                         
  14   6   0        188.32        203.77        16.34 o                         
   1   7   0        416.23        399.64        11.94 o                         
   2   7   0        132.03        102.37         4.66 o                         
   3   7   0         85.30         86.50         4.63 o                         
   4   7   0       1614.17       1667.83        24.23 o                         
   5   7   0        598.28        528.70        24.49 o                         
   6   7   0         16.02         21.00         5.15 o                         
   7   7   0        327.88        301.24        10.48 o                         
   8   7   0       1434.08       1444.01        20.78 o                         
   9   7   0        246.22        245.72        14.31 o                         
  10   7   0        345.15        304.10        16.44 o                         
  11   7   0        177.53        149.47        12.63 o                         
  12   7   0        310.34        312.33        18.03 o                         
  13   7   0          0.00         -1.19         9.14 o                         
  14   7   0        197.55        213.11        20.09 o                         
   0   8   0      13374.54      13775.31       141.72 o                         
   1   8   0          6.77         16.22         3.74 o                         
   2   8   0       1135.63       1137.89        23.76 o                         
   3   8   0         60.37         67.80         3.88 o                         
   4   8   0       5058.43       4791.40        58.28 o                         
   5   8   0         43.13         46.70         6.44 o                         
   6   8   0       3673.92       3657.02        48.43 o                         
   7   8   0        188.80        155.62         8.09 o                         
   8   8   0        233.11        257.50        14.47 o                         
   9   8   0         79.94         58.90         9.34 o                         
  10   8   0        778.89        741.85        25.24 o                         
  11   8   0         13.50          2.91         7.58 o                         
  12   8   0         88.20         79.13        11.77 o                         
  13   8   0          6.09         -4.16        10.73 o                         
  14   8   0         41.90         75.41        15.53 o                         
   1   9   0       1234.46       1356.07        46.17 o                         
   2   9   0        831.03        846.12        13.90 o                         
   3   9   0        880.73        841.62        16.90 o                         
   4   9   0       1727.56       1703.34        39.20 o                         
   5   9   0        342.97        304.55        18.46 o                         
   6   9   0       1999.44       1884.05        44.36 o                         
   7   9   0        159.42        161.12        11.37 o                         
   8   9   0        909.49        956.86        26.50 o                         
   9   9   0        466.48        437.94        19.32 o                         
  10   9   0        947.15        986.15        31.03 o                         
  11   9   0        127.84        119.28        12.82 o                         
  12   9   0        590.27        535.38        40.04 o                         
  13   9   0         41.20         29.59        10.81 o                         
   0  10   0       9497.42       9198.14       138.81 o                         
   1  10   0        255.44        272.79        11.59 o                         
   2  10   0        466.40        445.83        15.46 o                         
   3  10   0          3.31          8.23         4.20 o                         
   4  10   0      14373.69      13558.42       131.97 o                         
   5  10   0          0.49         41.89        23.93 o                         
   6  10   0       1962.87       1937.31        51.59 o                         
   7  10   0         11.00          1.45         7.82 o                         
   8  10   0       1616.76       1573.56        35.78 o                         
   9  10   0         29.78         25.05        10.08 o                         
  10  10   0        181.74        148.70        14.89 o                         
  11  10   0         24.32         19.52         7.84 o                         
  12  10   0        149.49        157.97        15.34 o                         
  13  10   0         25.03         40.61        11.52 o                         
   1  11   0        304.81        326.52        13.21 o                         
   2  11   0        895.79        954.75        18.56 o                         
   3  11   0        642.21        642.14        17.23 o                         
   4  11   0         43.02         75.41        12.09 o                         
   5  11   0         59.29         20.10        25.47 o                         
   6  11   0         26.91         23.69         9.89 o                         
   7  11   0        200.39        156.40        11.58 o                         
   8  11   0        249.65        199.55        15.13 o                         
   9  11   0         34.46         39.82         9.30 o                         
  10  11   0        164.82        163.48        14.24 o                         
  11  11   0         63.84         64.07        11.46 o                         
  12  11   0        113.80        112.35        13.85 o                         
   0  12   0        545.01        551.54        35.18 o                         
   1  12   0        319.04        315.56        13.78 o                         
   2  12   0         63.53         58.45         6.95 o                         
   3  12   0        491.63        520.44        14.76 o                         
   4  12   0          9.12         29.22        12.35 o                         
   5  12   0         45.88         36.51         9.43 o                         
   6  12   0        128.48        119.50        10.57 o                         
   7  12   0        208.84        194.17        13.47 o                         
   8  12   0        289.92        286.10        16.62 o                         
   9  12   0         70.90         48.65         9.35 o                         
  10  12   0          3.81          4.71         8.32 o                         
  11  12   0        282.19        320.69        25.14 o                         
   1  13   0        316.99        285.45        12.08 o                         
   2  13   0         33.51         56.91         7.36 o                         
   3  13   0        421.00        439.19        23.98 o                         
   4  13   0          2.68          2.94         6.36 o                         
   5  13   0        214.56        214.92        13.48 o                         
   6  13   0         25.53         11.46         6.24 o                         
   7  13   0         50.31         45.46        12.86 o                         
   8  13   0          0.69          1.72        23.64 o                         
   9  13   0        145.94        134.73        19.04 o                         
  10  13   0         59.98         83.94        15.41 o                         
   0  14   0        449.37        401.59        20.49 o                         
   1  14   0         66.08         60.54         9.59 o                         
   2  14   0         62.92         57.56        12.38 o                         
   3  14   0        116.50        115.69        14.65 o                         
   4  14   0          9.06         -2.06         8.04 o                         
   5  14   0          4.61         -4.53         9.82 o                         
   6  14   0         51.24         53.24        12.89 o                         
   7  14   0        288.43        269.43        22.77 o                         
   8  14   0        166.76        147.08        19.42 o                         
   9  14   0          5.25        -11.23        11.23 o                         
   1  15   0         57.67         47.47         9.41 o                         
   2  15   0        596.18        644.44        30.81 o                         
   3  15   0         20.43         19.20        10.27 o                         
   4  15   0         57.32         67.28        13.79 o                         
   5  15   0        166.25        200.12        20.28 o                         
   6  15   0        268.98        290.32        24.36 o                         
   7  15   0          2.43         -1.13        11.58 o                         
   8  15   0        106.60        122.41        19.03 o                         
   0  16   0        360.03        502.20        36.62 o                         
   1  16   0         21.93         19.86         7.79 o                         
   2  16   0        281.20        296.81        24.73 o                         
   3  16   0          5.67         20.93        10.66 o                         
   4  16   0        125.71        149.90        17.68 o                         
   5  16   0          7.60          2.99        11.04 o                         
   6  16   0          0.04        -11.84        11.84 o                         
   7  16   0          0.24         -4.94        18.00 o                         
   1  17   0         11.32          1.04        12.49 o                         
   2  17   0          0.01         -9.30        12.57 o                         
   3  17   0          4.35         -2.51         7.78 o                         
   4  17   0          0.18        -12.57        12.57 o                         
   2   0   1          3.70         23.66         4.51 o                         
   3   0   1        156.36        215.40         4.42 o                         
   4   0   1        690.49        593.95        17.13 o                         
   5   0   1       3425.10       3908.62        56.55 o                         
   6   0   1        114.59         84.10         5.97 o                         
   7   0   1         10.79         20.37         4.28 o                         
   8   0   1        636.57        536.53        15.83 o                         
   9   0   1       1478.42       1532.34        21.28 o                         
  10   0   1        241.64        240.28        10.27 o                         
  11   0   1         27.05          7.69         6.62 o                         
  12   0   1          5.30          9.29         6.21 o                         
  13   0   1        279.48        262.61        21.27 o                         
  14   0   1         38.06         57.16        13.40 o                         
  15   0   1          0.50        -12.53        12.61 o                         
 -15   1   1         12.90          8.74         8.60 o                         
 -14   1   1         23.30         39.84        13.82 o                         
 -13   1   1        257.48        267.79        21.18 o                         
 -12   1   1          7.46          7.78         4.91 o                         
 -11   1   1        347.05        359.31        11.42 o                         
 -10   1   1        109.89         96.03         9.09 o                         
  -9   1   1        424.67        379.99        10.75 o                         
  -8   1   1         79.95         53.74         5.58 o                         
  -7   1   1         84.68         94.36         6.47 o                         
  -6   1   1        573.74        604.34        20.50 o                         
  -5   1   1        138.16        141.52         6.53 o                         
  -4   1   1       1759.73       1569.08        21.97 o                         
  -3   1   1         15.57         16.45         5.09 o                         
  -2   1   1      16418.64      16700.87       154.31 o                         
   2   1   1      16480.70      17373.56       310.02 o                         
   3   1   1         16.53         19.82         2.82 o                         
   4   1   1       1671.66       1585.47        74.21 o                         
   5   1   1        145.11        154.68         6.49 o                         
   6   1   1        584.88        613.16        11.28 o                         
   7   1   1         87.16         92.16         5.80 o                         
   8   1   1         73.14         63.74         5.64 o                         
   9   1   1        452.72        407.17        10.52 o                         
  10   1   1        116.81        105.64         6.38 o                         
  11   1   1        346.11        379.95        11.17 o                         
  12   1   1          7.47         -1.24         5.66 o                         
  13   1   1        254.68        254.77        21.37 o                         
  14   1   1         24.05         27.79        13.60 o                         
  15   1   1         12.25          7.29        11.90 o                         
 -15   2   1         47.40         42.59        16.40 o                         
 -14   2   1        196.75        173.18        15.34 o                         
 -13   2   1         37.01         51.55        13.35 o                         
 -12   2   1        282.93        285.95        13.23 o                         
 -11   2   1         53.72         37.63         6.14 o                         
 -10   2   1       2744.46       2587.02        29.73 o                         
  -9   2   1        441.11        462.43        11.84 o                         
  -8   2   1       6081.40       5905.20        55.75 o                         
  -7   2   1        152.72        177.65        13.36 o                         
  -6   2   1        102.52         76.45         9.95 o                         
  -5   2   1       2548.06       2704.60        84.29 o                         
  -4   2   1       4610.50       4923.90        48.48 o                         
  -3   2   1       1323.31       1444.50        21.38 o                         
  -2   2   1         22.21         35.63         8.78 o                         
  -1   2   1        223.38        240.05        11.55 o                         
   1   2   1        222.50        247.30        17.81 o                         
   2   2   1         25.17         39.34         2.99 o                         
   3   2   1       1327.79       1471.66        18.08 o                         
   4   2   1       4600.86       4724.29       102.40 o                         
   5   2   1       2527.04       2717.45        43.41 o                         
   6   2   1         97.23         53.47         5.63 o                         
   7   2   1        158.76        162.01         6.15 o                         
   8   2   1       6108.68       5880.95        58.55 o                         
   9   2   1        436.77        456.88        10.13 o                         
  10   2   1       2752.00       2589.45        26.76 o                         
  11   2   1         56.01         53.43         8.09 o                         
  12   2   1        283.61        297.47        15.32 o                         
  13   2   1         36.56         27.98         7.16 o                         
  14   2   1        196.27        166.48        19.59 o                         
  15   2   1         49.09         29.63        11.53 o                         
 -15   3   1         63.33         64.97        12.43 o                         
 -14   3   1         45.73         38.75        10.24 o                         
 -13   3   1        279.14        294.56        14.34 o                         
 -12   3   1          5.16         15.30         6.66 o                         
 -11   3   1         35.55         23.56         4.33 o                         
 -10   3   1        386.86        388.99        10.54 o                         
  -9   3   1       1242.30       1138.07        16.99 o                         
  -8   3   1       2154.04       2223.94        29.68 o                         
  -7   3   1        221.89        187.00        14.77 o                         
  -6   3   1        691.97        878.34        29.42 o                         
  -5   3   1        540.79        540.11        38.68 o                         
  -4   3   1        129.29         67.31         6.17 o                         
  -3   3   1       1061.43       1075.05        15.77 o                         
  -2   3   1       9318.91       9595.55       148.89 o                         
  -1   3   1        114.09        110.77         3.32 o                         
   0   3   1      36544.87      37468.55       311.46 o                         
   1   3   1        110.45        101.37         3.52 o                         
   2   3   1       9283.28       9636.81        55.16 o                         
   3   3   1       1060.18       1014.26        17.43 o                         
   4   3   1        118.61         43.60         4.61 o                         
   5   3   1        551.36        537.25        19.04 o                         
   6   3   1        708.80        923.45        20.64 o                         
   7   3   1        224.84        185.12        16.07 o                         
   8   3   1       2151.31       2142.49        53.45 o                         
   9   3   1       1257.79       1221.97        26.19 o                         
  10   3   1        395.84        414.32        16.56 o                         
  11   3   1         33.65         34.26         7.61 o                         
  12   3   1          5.23          2.27         9.95 o                         
  13   3   1        280.29        274.33        14.13 o                         
  14   3   1         46.92         46.70        10.87 o                         
  15   3   1         65.30         49.82        19.93 o                         
 -15   4   1         16.89         17.69        11.27 o                         
 -14   4   1        277.33        264.28        22.51 o                         
 -13   4   1        155.92        186.22        13.63 o                         
 -12   4   1        997.18        985.03        24.53 o                         
 -11   4   1         53.69         47.36         7.17 o                         
 -10   4   1       1040.78       1026.77        18.97 o                         
  -9   4   1       1177.04       1208.86        23.39 o                         
  -8   4   1       4135.29       3990.07        57.26 o                         
  -7   4   1         77.02         90.61        12.37 o                         
  -6   4   1        203.43        200.87        16.60 o                         
  -5   4   1       6919.18       7452.35        92.85 o                         
  -4   4   1        351.04        297.06        12.64 o                         
  -3   4   1       3221.75       3254.86        48.59 o                         
  -2   4   1        343.47        298.19         7.86 o                         
  -1   4   1       9823.78      10781.80        65.93 o                         
   0   4   1       1055.76       1150.02        13.52 o                         
   1   4   1       9842.67      10572.57       209.43 o                         
   2   4   1        339.56        289.38         6.40 o                         
   3   4   1       3193.42       3322.92        30.44 o                         
   4   4   1        349.84        329.03         8.92 o                         
   5   4   1       6910.02       7569.86        57.78 o                         
   6   4   1        220.57        242.08        31.31 o                         
   7   4   1         81.47        107.15        12.90 o                         
   8   4   1       4163.97       4086.40        42.21 o                         
   9   4   1       1173.92       1203.11        23.42 o                         
  10   4   1       1043.92       1045.02        22.99 o                         
  11   4   1         52.67         45.04         7.30 o                         
  12   4   1       1003.26       1012.54        24.85 o                         
  13   4   1        157.24        167.50        11.49 o                         
  14   4   1        282.85        276.58        19.04 o                         
  15   4   1         18.01         16.39        20.49 o                         
 -15   5   1        131.08        143.45        19.34 o                         
 -14   5   1        114.23        106.63        16.55 o                         
 -13   5   1        351.60        376.41        19.37 o                         
 -12   5   1         70.84         75.81        10.59 o                         
 -11   5   1        102.08         87.01         9.94 o                         
 -10   5   1        324.74        335.40         9.72 o                         
  -9   5   1       1566.24       1490.44        38.99 o                         
  -8   5   1       2799.33       2564.15        38.90 o                         
  -7   5   1         32.38         38.45         7.54 o                         
  -6   5   1        278.97        262.72         9.15 o                         
  -5   5   1       2223.33       2219.33        46.06 o                         
  -4   5   1      10605.84       9324.88        84.68 o                         
  -3   5   1        777.11        640.45         8.66 o                         
  -2   5   1       1188.02       1417.99        35.71 o                         
  -1   5   1        934.60       1004.38        17.29 o                         
   0   5   1      29437.04      30272.29       126.28 o                         
   1   5   1        919.89        992.79        12.41 o                         
   2   5   1       1188.07       1388.06        23.44 o                         
   3   5   1        755.36        674.26        12.34 o                         
   4   5   1      10590.39      10181.70       197.50 o                         
   5   5   1       2210.98       2122.73        30.79 o                         
   6   5   1        305.19        322.64         7.11 o                         
   7   5   1         36.84         73.40        41.42 o                         
   8   5   1       2793.37       2692.26        32.71 o                         
   9   5   1       1568.55       1562.69        23.87 o                         
  10   5   1        338.77        353.03        23.90 o                         
  11   5   1        106.79        111.27        11.40 o                         
  12   5   1         67.15         70.96        10.57 o                         
  13   5   1        354.43        358.83        19.01 o                         
  14   5   1        115.70        109.00        12.46 o                         
  15   5   1        135.41        162.46        20.59 o                         
 -14   6   1        304.36        289.52        24.40 o                         
 -13   6   1         56.51         50.97         9.60 o                         
 -12   6   1        457.34        422.07        19.85 o                         
 -11   6   1          3.37          2.48         7.57 o                         
 -10   6   1        714.20        687.28        22.73 o                         
  -9   6   1        589.23        561.17        12.64 o                         
  -8   6   1       1540.01       1370.30        24.23 o                         
  -7   6   1        563.22        536.92        12.74 o                         
  -6   6   1        258.49        283.75        11.61 o                         
  -5   6   1        183.82        190.75         9.85 o                         
  -4   6   1       1678.69       1607.11        38.05 o                         
  -3   6   1       1775.33       1663.66        34.90 o                         
  -2   6   1        610.23        659.34         9.82 o                         
  -1   6   1        599.06        696.04         9.03 o                         
   0   6   1         45.65         48.82         7.09 o                         
   1   6   1        636.64        719.70        15.07 o                         
   2   6   1        611.48        634.09        19.67 o                         
   3   6   1       1739.84       1566.05        26.77 o                         
   4   6   1       1662.73       1568.92        45.36 o                         
   5   6   1        205.00        234.12         8.53 o                         
   6   6   1        269.80        284.54         8.84 o                         
   7   6   1        548.44        518.59        12.18 o                         
   8   6   1       1552.13       1481.02        20.43 o                         
   9   6   1        617.69        593.93        20.49 o                         
  10   6   1        707.33        745.13        23.78 o                         
  11   6   1          2.80         14.58         7.38 o                         
  12   6   1        455.25        405.83        20.23 o                         
  13   6   1         61.11         50.46        16.92 o                         
  14   6   1        305.86        277.15        17.92 o                         
 -14   7   1        193.57        224.07        17.24 o                         
 -13   7   1        211.72        194.39        15.44 o                         
 -12   7   1        110.40        106.02        12.16 o                         
 -11   7   1        259.75        214.44        14.47 o                         
 -10   7   1        192.28        203.18        14.01 o                         
  -9   7   1        189.03        185.54        12.84 o                         
  -8   7   1        420.20        452.06        12.45 o                         
  -7   7   1        431.31        443.67        13.23 o                         
  -6   7   1        524.95        524.25        17.37 o                         
  -5   7   1         46.08         33.13         5.66 o                         
  -4   7   1       1849.51       1796.98        42.94 o                         
  -3   7   1        642.48        652.74         9.51 o                         
  -2   7   1        652.13        649.60        10.06 o                         
  -1   7   1        644.64        652.20        10.87 o                         
   0   7   1        718.25        550.79        13.94 o                         
   1   7   1        640.46        640.15        12.87 o                         
   2   7   1        659.23        643.06        15.07 o                         
   3   7   1        648.92        647.31        14.10 o                         
   4   7   1       1883.80       1796.63        33.74 o                         
   5   7   1         44.76         27.80         3.96 o                         
   6   7   1        531.72        543.46        14.19 o                         
   7   7   1        435.69        439.97        12.10 o                         
   8   7   1        426.57        461.01        17.70 o                         
   9   7   1        187.79        174.85        12.43 o                         
  10   7   1        195.84        200.82        14.06 o                         
  11   7   1        258.39        220.53        14.70 o                         
  12   7   1        108.63         90.06        11.17 o                         
  13   7   1        210.61        183.77        18.80 o                         
  14   7   1        193.85        220.02        17.08 o                         
 -14   8   1        148.89        180.04        18.24 o                         
 -13   8   1        147.24        142.27        13.95 o                         
 -12   8   1         15.74         -5.76         8.34 o                         
 -11   8   1          0.84         -8.78         8.78 o                         
 -10   8   1        518.54        468.35        20.36 o                         
  -9   8   1        399.90        364.01        17.36 o                         
  -8   8   1        201.94        180.96        12.66 o                         
  -7   8   1          1.12          4.85         4.37 o                         
  -6   8   1        894.32        873.18        20.12 o                         
  -5   8   1        404.96        360.94        18.22 o                         
  -4   8   1         43.94         44.05         3.68 o                         
  -3   8   1        144.04        142.86         5.97 o                         
  -2   8   1       1686.06       1648.74        20.92 o                         
  -1   8   1        595.61        637.28        14.81 o                         
   0   8   1        362.04        371.98        12.39 o                         
   1   8   1        620.32        690.67        13.47 o                         
   2   8   1       1674.78       1672.66        27.40 o                         
   3   8   1        139.81        128.10         6.07 o                         
   4   8   1         45.59         43.52         5.34 o                         
   5   8   1        427.31        382.38        13.31 o                         
   6   8   1        897.71        894.01        22.53 o                         
   7   8   1          0.66          0.55         4.15 o                         
   8   8   1        206.99        179.88        12.10 o                         
   9   8   1        411.97        360.09        17.08 o                         
  10   8   1        518.29        444.42        19.65 o                         
  11   8   1          0.77         -9.20         9.20 o                         
  12   8   1         16.22          1.83         8.32 o                         
  13   8   1        152.55        141.06        13.71 o                         
  14   8   1        153.52        217.13        24.74 o                         
 -13   9   1          1.60         -5.94        10.45 o                         
 -12   9   1         95.75        118.95        19.61 o                         
 -11   9   1        144.72        164.71        14.31 o                         
 -10   9   1        153.47        178.12        14.18 o                         
  -9   9   1         20.95         34.79         8.86 o                         
  -8   9   1        186.18        197.31        17.70 o                         
  -7   9   1        228.69        231.66        13.62 o                         
  -6   9   1       1637.85       1699.17        32.16 o                         
  -5   9   1        356.65        337.72        19.35 o                         
  -4   9   1       1621.11       1560.72        63.69 o                         
  -3   9   1        964.56       1023.06        23.60 o                         
  -2   9   1         33.25         26.56         4.51 o                         
  -1   9   1        578.67        561.32        11.92 o                         
   0   9   1        581.30        558.61        40.27 o                         
   1   9   1        593.24        606.95        21.31 o                         
   2   9   1         30.41         31.01         3.97 o                         
   3   9   1        942.94        958.49        14.93 o                         
   4   9   1       1625.57       1681.51        32.43 o                         
   5   9   1        360.78        321.46        34.22 o                         
   6   9   1       1650.55       1744.46        29.55 o                         
   7   9   1        219.81        218.08        13.10 o                         
   8   9   1        189.45        200.83        13.41 o                         
   9   9   1         22.96         27.27         7.92 o                         
  10   9   1        156.84        168.69        13.43 o                         
  11   9   1        144.95        161.57        13.75 o                         
  12   9   1         97.21         98.17        12.21 o                         
  13   9   1          2.69         10.03        13.66 o                         
 -13  10   1        166.55        178.07        16.52 o                         
 -12  10   1        243.00        264.14        18.05 o                         
 -11  10   1         17.33          7.73         7.77 o                         
 -10  10   1         16.98         17.78         8.06 o                         
  -9  10   1        688.22        670.92        24.06 o                         
  -8  10   1        849.52        878.74        26.34 o                         
  -7  10   1         20.90         12.07         7.22 o                         
  -6  10   1        727.67        684.29        26.63 o                         
  -5  10   1       1006.35       1004.73        24.83 o                         
  -4  10   1       1408.82       1305.34        67.40 o                         
  -3  10   1        115.15        121.57         6.97 o                         
  -2  10   1       3383.63       3411.19        56.66 o                         
  -1  10   1        472.32        477.02        12.31 o                         
   0  10   1        850.54        882.75        16.85 o                         
   1  10   1        482.81        478.49        20.66 o                         
   2  10   1       3381.21       3426.91        36.33 o                         
   3  10   1        112.71        113.46         6.55 o                         
   4  10   1       1381.74       1496.33        78.20 o                         
   5  10   1       1033.04       1063.47        33.30 o                         
   6  10   1        742.87        709.81        28.89 o                         
   7  10   1         19.84         25.28         6.95 o                         
   8  10   1        837.43        834.99        26.75 o                         
   9  10   1        693.37        691.81        36.89 o                         
  10  10   1         17.29         28.52         8.86 o                         
  11  10   1         18.57         13.41         7.95 o                         
  12  10   1        239.83        269.79        18.32 o                         
  13  10   1        166.97        153.25        15.70 o                         
 -12  11   1         52.34         57.38        12.51 o                         
 -11  11   1         43.25         41.39        10.80 o                         
 -10  11   1        160.48        150.58        13.97 o                         
  -9  11   1         37.20         53.80         9.17 o                         
  -8  11   1         33.84         33.81         8.24 o                         
  -7  11   1         55.55         35.91         7.93 o                         
  -6  11   1        141.42        118.68        10.62 o                         
  -5  11   1        210.08        202.47        12.41 o                         
  -4  11   1        133.56        109.59         7.50 o                         
  -3  11   1         41.31         23.55         4.72 o                         
  -2  11   1        150.16        154.67         8.37 o                         
  -1  11   1        184.95        203.19        11.11 o                         
   0  11   1        636.95        689.94        19.67 o                         
   1  11   1        186.52        198.54        12.23 o                         
   2  11   1        152.14        149.34         9.51 o                         
   3  11   1         41.88         32.93         4.74 o                         
   4  11   1        145.40        146.57        14.93 o                         
   5  11   1        207.61        189.69        18.26 o                         
   6  11   1        152.79        144.31        12.66 o                         
   7  11   1         59.33         44.68         7.57 o                         
   8  11   1         34.13         30.26         7.93 o                         
   9  11   1         36.41         40.00         8.60 o                         
  10  11   1        164.21        176.64        14.37 o                         
  11  11   1         40.75         35.58        10.25 o                         
  12  11   1         51.43         55.75        14.00 o                         
 -11  12   1        229.84        236.10        17.70 o                         
 -10  12   1          5.72         11.67         7.83 o                         
  -9  12   1         82.25         92.83        11.54 o                         
  -8  12   1        686.74        720.85        25.27 o                         
  -7  12   1         49.38         35.73         8.98 o                         
  -6  12   1         13.13         28.15         7.35 o                         
  -5  12   1        122.96        107.87        11.39 o                         
  -4  12   1        514.04        520.82        19.06 o                         
  -3  12   1         63.73         63.05         6.96 o                         
  -2  12   1        150.87        145.67         8.45 o                         
  -1  12   1        138.39         80.63         8.27 o                         
   0  12   1        208.46        226.22        12.37 o                         
   1  12   1        137.31         72.19        10.81 o                         
   2  12   1        159.99        155.78        12.69 o                         
   3  12   1         64.90         59.39         5.88 o                         
   4  12   1        513.45        462.83        24.33 o                         
   5  12   1        122.78        106.25        16.44 o                         
   6  12   1         14.34         22.76        12.88 o                         
   7  12   1         51.35         35.89        11.30 o                         
   8  12   1        683.49        707.27        24.43 o                         
   9  12   1         80.37         91.85        15.50 o                         
  10  12   1          6.19         10.10        12.85 o                         
  11  12   1        231.50        263.09        32.80 o                         
 -10  13   1          5.19        -11.50        13.61 o                         
  -9  13   1         28.63         44.42        12.83 o                         
  -8  13   1          3.11          0.13         7.73 o                         
  -7  13   1          0.72          5.14         7.25 o                         
  -6  13   1         30.08         25.86         8.79 o                         
  -5  13   1         30.53         27.12         7.63 o                         
  -4  13   1        256.49        250.90        16.04 o                         
  -3  13   1        155.80        137.48        11.03 o                         
  -2  13   1         17.19         12.85         5.22 o                         
  -1  13   1        102.80         87.61         9.11 o                         
   0  13   1        143.92        155.59        14.77 o                         
   1  13   1        101.54         77.39         6.93 o                         
   2  13   1         19.14         20.94         5.76 o                         
   3  13   1        154.44        131.49        15.24 o                         
   4  13   1        249.55        229.74        25.84 o                         
   5  13   1         30.87         34.94        14.01 o                         
   6  13   1         27.63         29.86        10.13 o                         
   7  13   1          0.91         -2.23        15.12 o                         
   8  13   1          2.38         -3.98        12.42 o                         
   9  13   1         29.29         35.48        21.12 o                         
  10  13   1          3.81         -0.02        14.19 o                         
  -9  14   1        170.27        206.87        25.64 o                         
  -8  14   1        400.54        380.05        26.89 o                         
  -7  14   1         62.07         70.56        15.07 o                         
  -6  14   1         21.95         12.80        11.79 o                         
  -5  14   1        226.28        232.87        14.69 o                         
  -4  14   1         43.86         46.76         8.43 o                         
  -3  14   1        107.62        108.70        15.73 o                         
  -2  14   1          3.04         -6.87        10.72 o                         
  -1  14   1        233.00        243.03        12.07 o                         
   0  14   1          0.00          0.44         6.29 o                         
   1  14   1        235.00        230.46        11.04 o                         
   2  14   1          2.88         -7.65         7.65 o                         
   3  14   1        105.56        121.54        18.52 o                         
   4  14   1         41.17         35.99        11.26 o                         
   5  14   1        226.96        214.89        19.84 o                         
   6  14   1         21.99          3.98         9.50 o                         
   7  14   1         59.22         76.40        14.51 o                         
   8  14   1        399.93        387.16        27.90 o                         
   9  14   1        172.41        160.63        20.15 o                         
  -8  15   1         67.13         58.75        13.89 o                         
  -7  15   1         19.95         20.65        11.57 o                         
  -6  15   1         51.65         61.00        14.88 o                         
  -5  15   1         29.18         24.34        13.53 o                         
  -4  15   1         43.35         49.69        16.65 o                         
  -3  15   1         56.58         59.90        12.49 o                         
  -2  15   1        199.89        200.66        18.68 o                         
  -1  15   1         91.09        135.75        17.08 o                         
   0  15   1       1043.22       1026.09        24.19 o                         
   1  15   1         87.45        117.73        11.66 o                         
   2  15   1        196.19        210.31        14.76 o                         
   3  15   1         60.16         54.02        10.08 o                         
   4  15   1         45.98         35.78        12.44 o                         
   5  15   1         28.09         26.57        12.70 o                         
   6  15   1         52.89         44.19        14.15 o                         
   7  15   1         22.04          3.25        21.85 o                         
   8  15   1         65.44         72.62        16.44 o                         
  -6  16   1         18.20         32.45        12.09 o                         
  -5  16   1         12.50          6.15        12.54 o                         
  -4  16   1         37.08         37.58        15.40 o                         
  -3  16   1         43.12         39.40        12.61 o                         
  -2  16   1         18.76         11.90        10.25 o                         
  -1  16   1         21.18         44.48        17.51 o                         
   0  16   1         39.50         40.90        12.60 o                         
   1  16   1         20.60         30.96         8.07 o                         
   2  16   1         18.89         24.33         8.13 o                         
   3  16   1         40.85         31.17         9.07 o                         
   4  16   1         37.02         36.00        10.04 o                         
   5  16   1         14.81         14.61        16.55 o                         
   6  16   1         19.51          8.30        13.69 o                         
  -4  17   1         11.99         21.05        11.07 o                         
  -3  17   1         47.90         34.94        17.15 o                         
  -2  17   1         37.55         23.98        16.43 o                         
  -1  17   1         70.31         83.14        13.78 o                         
   0  17   1         48.19         35.58        11.18 o                         
   1  17   1         69.71         89.39        15.11 o                         
   2  17   1         37.70         34.58        11.92 o                         
   3  17   1         48.69         37.35         9.53 o                         
   4  17   1         12.10         -0.05         9.68 o                         
   2   0   2      11142.57      12116.16        61.52 o                         
   3   0   2          3.68          8.84         1.64 o                         
   4   0   2      27349.65      28694.20       177.31 o                         
   5   0   2          6.28         21.86         3.88 o                         
   6   0   2       1712.25       1673.32        24.21 o                         
   7   0   2        230.30        225.37        11.00 o                         
   8   0   2       8045.79       7651.30       264.80 o                         
   9   0   2        225.19        250.76         8.80 o                         
  10   0   2       1118.71       1072.72        18.50 o                         
  11   0   2        288.19        318.10        10.71 o                         
  12   0   2         49.88         29.14         7.23 o                         
  13   0   2        852.48        822.26        35.77 o                         
  14   0   2         89.09         69.65        11.80 o                         
  15   0   2         54.86         23.76         9.69 o                         
 -15   1   2         40.09         50.59        11.92 o                         
 -14   1   2        343.89        324.13        20.80 o                         
 -13   1   2         25.56         29.53        12.90 o                         
 -12   1   2        660.58        694.40        15.48 o                         
 -11   1   2        352.19        384.18        15.33 o                         
 -10   1   2       2912.96       2828.58        32.71 o                         
  -9   1   2        574.98        570.70        13.32 o                         
  -8   1   2       6796.99       6651.95        67.20 o                         
  -7   1   2        354.84        361.09        16.12 o                         
  -6   1   2         31.64         38.13         6.58 o                         
  -5   1   2       2017.29       2070.60       118.57 o                         
  -4   1   2       3180.92       3189.12        36.95 o                         
  -3   1   2        422.93        462.37        16.79 o                         
  -2   1   2         70.77        100.39         4.68 o                         
   1   1   2      32205.92      31928.74       244.39 o                         
   2   1   2         69.35         92.54         3.09 o                         
   3   1   2        385.92        429.74         8.82 o                         
   4   1   2       3195.98       3179.86        28.86 o                         
   5   1   2       2167.86       2164.39        47.23 o                         
   6   1   2         39.51         54.76         4.13 o                         
   7   1   2        352.28        354.34         9.65 o                         
   8   1   2       6789.46       6602.57       130.70 o                         
   9   1   2        585.69        575.30        13.02 o                         
  10   1   2       2903.72       2859.06        29.64 o                         
  11   1   2        351.99        366.62        10.51 o                         
  12   1   2        674.11        714.53        22.45 o                         
  13   1   2         27.55         20.71        12.79 o                         
  14   1   2        343.46        331.68        24.98 o                         
  15   1   2         40.31         44.78        16.10 o                         
 -15   2   2        178.05        160.56        16.35 o                         
 -14   2   2         21.04         13.46         9.55 o                         
 -13   2   2       1226.93       1195.81        34.78 o                         
 -12   2   2          8.47          9.96         5.44 o                         
 -11   2   2         63.30         63.94         7.20 o                         
 -10   2   2        977.52        933.37        16.82 o                         
  -9   2   2       1071.97       1003.27        20.73 o                         
  -8   2   2       1610.01       1548.39        23.73 o                         
  -7   2   2        337.64        375.85        18.35 o                         
  -6   2   2        469.79        527.10        20.70 o                         
  -5   2   2       6077.24       6321.72       178.91 o                         
  -4   2   2       5121.19       5475.25        60.51 o                         
  -3   2   2       1936.00       2101.24        25.64 o                         
  -2   2   2       4088.20       4283.80        39.95 o                         
  -1   2   2        289.18        291.64        10.64 o                         
   0   2   2       4886.98       5169.92        84.48 o                         
   1   2   2        291.86        307.21         8.86 o                         
   2   2   2       4068.65       4306.13        30.80 o                         
   3   2   2       1918.59       2068.03        18.00 o                         
   4   2   2       5215.60       5442.84       113.44 o                         
   5   2   2       6072.77       5921.96        58.12 o                         
   6   2   2        493.44        611.90        14.17 o                         
   7   2   2        341.79        420.16        36.75 o                         
   8   2   2       1640.01       1574.19        43.83 o                         
   9   2   2       1046.21        990.93        23.34 o                         
  10   2   2        981.54        934.67        23.99 o                         
  11   2   2         61.17         47.89        13.85 o                         
  12   2   2         10.34         17.37         7.84 o                         
  13   2   2       1234.06       1245.83        31.50 o                         
  14   2   2         20.20         26.00        12.92 o                         
  15   2   2        180.72        170.61        24.26 o                         
 -15   3   2         24.40         41.37        11.37 o                         
 -14   3   2        152.64        120.70        14.14 o                         
 -13   3   2         14.73         32.96         9.82 o                         
 -12   3   2        245.54        253.22        12.92 o                         
 -11   3   2        109.95        124.27         7.15 o                         
 -10   3   2       1045.22        980.57        17.12 o                         
  -9   3   2        208.76        242.40        11.03 o                         
  -8   3   2       1213.29       1193.91        21.58 o                         
  -7   3   2        172.57        160.11        13.61 o                         
  -6   3   2        142.94        172.28        13.81 o                         
  -5   3   2       4919.45       4874.43        44.50 o                         
  -4   3   2        328.95        328.85         7.69 o                         
  -3   3   2       6234.24       6163.85       126.49 o                         
  -2   3   2       1442.23       1553.50        25.52 o                         
  -1   3   2      13319.15      13889.16       112.48 o                         
   0   3   2         13.17         32.13         4.10 o                         
   1   3   2      13331.75      13697.29       107.25 o                         
   2   3   2       1455.13       1592.05        13.18 o                         
   3   3   2       6216.36       6408.57        34.66 o                         
   4   3   2        326.24        339.96         7.70 o                         
   5   3   2       5002.79       5150.09        91.91 o                         
   6   3   2        134.59        174.55         9.08 o                         
   7   3   2        182.58        170.16        15.61 o                         
   8   3   2       1215.05       1066.87        37.71 o                         
   9   3   2        200.62        230.50        21.97 o                         
  10   3   2       1046.62        967.70        24.76 o                         
  11   3   2        110.90        114.49        10.66 o                         
  12   3   2        243.76        250.62        14.68 o                         
  13   3   2         14.54         12.73         8.16 o                         
  14   3   2        148.75        142.99        15.01 o                         
  15   3   2         25.36         22.96         9.52 o                         
 -15   4   2         43.23         33.55        13.28 o                         
 -14   4   2         45.70         95.43        16.87 o                         
 -13   4   2        140.88        135.34        12.32 o                         
 -12   4   2         15.12         -0.34         8.26 o                         
 -11   4   2        315.66        339.78        17.77 o                         
 -10   4   2         16.21         19.65         7.86 o                         
  -9   4   2        592.87        558.72        18.74 o                         
  -8   4   2         37.07         69.73        11.90 o                         
  -7   4   2        535.62        487.56        16.81 o                         
  -6   4   2        155.03        206.47        17.01 o                         
  -5   4   2          1.40          0.18         2.51 o                         
  -4   4   2        140.58        223.39        18.37 o                         
  -3   4   2       2391.90       2473.10        44.24 o                         
  -2   4   2        435.56        319.77         7.34 o                         
  -1   4   2       1651.68       1806.63        12.74 o                         
   0   4   2        363.28        651.01        12.08 o                         
   1   4   2       1639.83       1775.35        14.58 o                         
   2   4   2        430.62        326.47         7.91 o                         
   3   4   2       2395.62       2421.33        27.34 o                         
   4   4   2        144.38        252.86         5.71 o                         
   5   4   2          1.58          6.29        16.93 o                         
   6   4   2        157.39        208.34        19.92 o                         
   7   4   2        528.27        476.98        27.78 o                         
   8   4   2         33.77         75.64        10.27 o                         
   9   4   2        602.19        536.22        19.27 o                         
  10   4   2         16.35         12.92         8.05 o                         
  11   4   2        315.43        320.93        16.09 o                         
  12   4   2         18.45         25.30         7.10 o                         
  13   4   2        141.62        145.68        14.18 o                         
  14   4   2         44.51         63.47        11.51 o                         
  15   4   2         42.66         14.23        19.81 o                         
 -15   5   2         15.86         12.63        18.95 o                         
 -14   5   2         59.66         65.05        14.78 o                         
 -13   5   2        305.45        291.08        17.55 o                         
 -12   5   2         15.20         14.95         6.97 o                         
 -11   5   2        376.73        342.94        16.82 o                         
 -10   5   2         84.59         83.98         6.69 o                         
  -9   5   2       2242.57       2346.98        28.87 o                         
  -8   5   2        379.75        449.20        11.80 o                         
  -7   5   2         51.33         50.87         8.47 o                         
  -6   5   2       1057.72        937.05        22.44 o                         
  -5   5   2       3430.09       3447.13        97.82 o                         
  -4   5   2        207.27        206.23         9.52 o                         
  -3   5   2        113.82         71.92         3.62 o                         
  -2   5   2       2737.85       2789.40        21.78 o                         
  -1   5   2       8180.41       9018.22       112.19 o                         
   0   5   2        133.79        138.02         5.88 o                         
   1   5   2       8173.40       9091.63       140.58 o                         
   2   5   2       2743.94       2737.62        38.69 o                         
   3   5   2        112.14         81.05         3.73 o                         
   4   5   2        213.36        232.45         7.71 o                         
   5   5   2       3422.55       3398.61        47.13 o                         
   6   5   2       1054.95       1039.42        36.45 o                         
   7   5   2         55.62         45.72        12.86 o                         
   8   5   2        391.49        481.37        12.89 o                         
   9   5   2       2233.82       2342.23        35.56 o                         
  10   5   2         82.90         87.71        13.95 o                         
  11   5   2        382.77        341.29        17.14 o                         
  12   5   2         14.78         33.41         9.08 o                         
  13   5   2        309.49        295.68        18.54 o                         
  14   5   2         57.90         46.60        10.17 o                         
  15   5   2         13.61         13.55        11.55 o                         
 -14   6   2        133.52        157.30        29.17 o                         
 -13   6   2        220.88        228.38        16.04 o                         
 -12   6   2         22.81         26.15         8.89 o                         
 -11   6   2         32.98         22.80         7.59 o                         
 -10   6   2        321.86        340.92        16.93 o                         
  -9   6   2        547.25        544.00        14.64 o                         
  -8   6   2         25.57         29.10         3.87 o                         
  -7   6   2        533.63        504.62        13.00 o                         
  -6   6   2        315.92        339.76        13.66 o                         
  -5   6   2        310.55        322.95        13.24 o                         
  -4   6   2         68.92         77.87         8.27 o                         
  -3   6   2       1121.98       1222.12        18.68 o                         
  -2   6   2         55.85         83.36         3.68 o                         
  -1   6   2        553.59        550.27         8.08 o                         
   0   6   2         16.15         40.19         4.26 o                         
   1   6   2        540.78        520.69        10.34 o                         
   2   6   2         57.93         96.01         4.89 o                         
   3   6   2       1119.86       1238.82        16.83 o                         
   4   6   2         54.81         66.00         8.10 o                         
   5   6   2        307.36        305.57         6.67 o                         
   6   6   2        316.63        360.49         7.59 o                         
   7   6   2        531.58        530.31        15.27 o                         
   8   6   2         24.77         47.23         6.68 o                         
   9   6   2        538.38        579.36        20.41 o                         
  10   6   2        317.49        350.18        17.14 o                         
  11   6   2         31.29         36.63         8.90 o                         
  12   6   2         21.18         36.86         9.61 o                         
  13   6   2        211.05        203.84        15.94 o                         
  14   6   2        132.15        166.17        15.19 o                         
 -14   7   2        143.59        163.62        20.13 o                         
 -13   7   2          3.50         22.81        12.68 o                         
 -12   7   2        490.43        549.49        23.22 o                         
 -11   7   2         94.07         51.10         9.19 o                         
 -10   7   2        132.37        141.00        11.90 o                         
  -9   7   2        623.71        574.97        20.61 o                         
  -8   7   2       1539.43       1571.78        25.36 o                         
  -7   7   2        484.87        476.94        13.13 o                         
  -6   7   2         18.07         12.36         5.84 o                         
  -5   7   2        881.69        849.38        22.47 o                         
  -4   7   2       1400.11       1270.68        20.22 o                         
  -3   7   2       1386.76       1362.75        18.37 o                         
  -2   7   2        386.59        416.50         8.87 o                         
  -1   7   2       5941.79       6164.80       101.34 o                         
   0   7   2        238.49        232.86        13.37 o                         
   1   7   2       5955.06       6281.74        92.98 o                         
   2   7   2        380.63        418.38        10.47 o                         
   3   7   2       1395.52       1354.26        26.66 o                         
   4   7   2       1420.38       1307.81        22.93 o                         
   5   7   2        871.17        821.38        19.80 o                         
   6   7   2         19.12         13.53         2.54 o                         
   7   7   2        470.29        446.00        10.96 o                         
   8   7   2       1569.22       1623.70        32.48 o                         
   9   7   2        624.69        584.77        20.71 o                         
  10   7   2        134.52        141.79        12.62 o                         
  11   7   2         93.46         72.26        10.53 o                         
  12   7   2        488.52        494.00        22.07 o                         
  13   7   2          3.62         -2.68         9.44 o                         
  14   7   2        139.80        158.91        15.05 o                         
 -14   8   2          9.57         19.01         8.91 o                         
 -13   8   2         47.47         43.66        11.48 o                         
 -12   8   2          5.09        -10.07        10.07 o                         
 -11   8   2         35.10         22.41         7.52 o                         
 -10   8   2        168.98        148.09        12.47 o                         
  -9   8   2        422.74        401.47        18.03 o                         
  -8   8   2        217.19        217.82        13.82 o                         
  -7   8   2       1764.78       1680.46        51.36 o                         
  -6   8   2        323.18        306.33        13.99 o                         
  -5   8   2        311.46        343.04        20.92 o                         
  -4   8   2       2457.87       2391.08        35.99 o                         
  -3   8   2        388.95        372.65         8.91 o                         
  -2   8   2        470.70        418.72        11.29 o                         
  -1   8   2        680.76        725.31        17.30 o                         
   0   8   2       5286.69       4727.86       127.18 o                         
   1   8   2        679.95        689.36        41.67 o                         
   2   8   2        457.26        402.22        10.37 o                         
   3   8   2        389.87        336.80        12.58 o                         
   4   8   2       2446.04       2392.94        38.17 o                         
   5   8   2        318.57        342.86        10.45 o                         
   6   8   2        311.55        305.31        11.53 o                         
   7   8   2       1759.85       1621.30        47.49 o                         
   8   8   2        217.54        227.97        15.79 o                         
   9   8   2        424.99        389.18        17.80 o                         
  10   8   2        165.52        151.80        12.91 o                         
  11   8   2         34.92         33.63        10.84 o                         
  12   8   2          5.18         -8.17         8.17 o                         
  13   8   2         47.72         59.73        10.87 o                         
  14   8   2          9.31         13.73         9.89 o                         
 -13   9   2        119.88        156.61        17.15 o                         
 -12   9   2        435.37        456.70        22.41 o                         
 -11   9   2         45.67         41.92         9.28 o                         
 -10   9   2        327.62        317.30        17.78 o                         
  -9   9   2        479.35        435.23        19.76 o                         
  -8   9   2       1162.34       1036.66        27.98 o                         
  -7   9   2        449.94        387.55        17.03 o                         
  -6   9   2         65.35         65.03         8.25 o                         
  -5   9   2       1818.77       1775.24        38.68 o                         
  -4   9   2        731.12        673.38        14.15 o                         
  -3   9   2        501.55        512.48        11.41 o                         
  -2   9   2         52.05         34.02         6.02 o                         
  -1   9   2        493.59        453.23        13.50 o                         
   0   9   2        345.08        354.05        12.71 o                         
   1   9   2        452.06        421.51        12.53 o                         
   2   9   2         53.28         33.23         3.78 o                         
   3   9   2        528.68        490.06        11.08 o                         
   4   9   2        724.85        688.61        26.60 o                         
   5   9   2       1736.24       1720.20        29.49 o                         
   6   9   2         65.15         81.01         7.62 o                         
   7   9   2        435.92        368.86        21.70 o                         
   8   9   2       1158.98       1025.62        27.18 o                         
   9   9   2        462.68        413.52        18.59 o                         
  10   9   2        327.29        319.67        17.44 o                         
  11   9   2         44.71         33.90         8.37 o                         
  12   9   2        433.69        429.58        21.52 o                         
  13   9   2        116.32        120.30        13.50 o                         
 -13  10   2         39.39         43.30        14.53 o                         
 -12  10   2         32.32         42.54        11.31 o                         
 -11  10   2         21.69          8.31         8.03 o                         
 -10  10   2         63.31         70.94        10.40 o                         
  -9  10   2         82.62         87.33        11.33 o                         
  -8  10   2        477.71        425.92        18.95 o                         
  -7  10   2        255.08        235.48        13.97 o                         
  -6  10   2        198.03        209.94        12.93 o                         
  -5  10   2         33.58         43.69         7.95 o                         
  -4  10   2       3704.45       3411.62        40.08 o                         
  -3  10   2        767.36        717.68        18.28 o                         
  -2  10   2        139.99        148.88         7.13 o                         
  -1  10   2        395.74        372.93        10.72 o                         
   0  10   2       5236.19       4929.57        41.98 o                         
   1  10   2        409.90        394.22        11.27 o                         
   2  10   2        133.20        150.75        12.76 o                         
   3  10   2        745.79        688.81        14.50 o                         
   4  10   2       3721.89       3590.52        64.75 o                         
   5  10   2         30.61         48.28        11.48 o                         
   6  10   2        195.57        221.00        17.06 o                         
   7  10   2        246.61        252.65        13.94 o                         
   8  10   2        483.02        431.02        18.40 o                         
   9  10   2         82.90         81.77        10.36 o                         
  10  10   2         62.92         61.36         9.70 o                         
  11  10   2         20.48         13.07         8.71 o                         
  12  10   2         32.73         48.56        11.32 o                         
  13  10   2         38.76         65.87        16.84 o                         
 -12  11   2         36.90         26.17        10.46 o                         
 -11  11   2         23.20         37.84         9.31 o                         
 -10  11   2        108.70        109.26        12.87 o                         
  -9  11   2         82.88         87.87        11.12 o                         
  -8  11   2        258.80        239.47        15.35 o                         
  -7  11   2          6.01         -7.30         7.79 o                         
  -6  11   2          0.88         -7.01         7.22 o                         
  -5  11   2        141.50        134.35        10.75 o                         
  -4  11   2        274.83        264.90         8.90 o                         
  -3  11   2        235.83        239.93        14.25 o                         
  -2  11   2        185.13        164.19         7.92 o                         
  -1  11   2        296.42        303.57        10.27 o                         
   0  11   2          0.02          1.36         4.07 o                         
   1  11   2        311.08        310.76        13.69 o                         
   2  11   2        191.79        157.22        13.21 o                         
   3  11   2        246.60        253.84         8.25 o                         
   4  11   2        272.77        276.87        12.76 o                         
   5  11   2        122.60        137.95        14.27 o                         
   6  11   2          0.98         -9.04         9.04 o                         
   7  11   2          5.92          8.76         6.26 o                         
   8  11   2        257.77        231.53        14.16 o                         
   9  11   2         73.97         86.87        10.66 o                         
  10  11   2        108.41        108.83        11.67 o                         
  11  11   2         23.61         17.42        18.09 o                         
  12  11   2         35.24         35.04        15.12 o                         
 -11  12   2        211.57        217.63        17.05 o                         
 -10  12   2         14.94         29.61         9.47 o                         
  -9  12   2        110.13        107.89        12.28 o                         
  -8  12   2         99.28        111.80        12.16 o                         
  -7  12   2        192.98        217.76        14.74 o                         
  -6  12   2        119.00        150.38        12.40 o                         
  -5  12   2         59.54         68.72         9.20 o                         
  -4  12   2         71.60         77.79         9.64 o                         
  -3  12   2        267.75        257.36        11.55 o                         
  -2  12   2         51.37         44.75         5.38 o                         
  -1  12   2        190.39        183.97        11.35 o                         
   0  12   2         31.22          9.77        11.10 o                         
   1  12   2        183.65        169.73        11.03 o                         
   2  12   2         46.08         39.29         6.47 o                         
   3  12   2        278.24        260.31        10.21 o                         
   4  12   2         79.53         60.90        10.69 o                         
   5  12   2         56.09         55.08        15.69 o                         
   6  12   2        123.07        123.57        15.76 o                         
   7  12   2        194.55        236.28        14.28 o                         
   8  12   2        102.61        102.79        16.10 o                         
   9  12   2        109.80        120.26        17.14 o                         
  10  12   2         14.25         53.61        13.38 o                         
  11  12   2        215.68        226.92        22.30 o                         
 -10  13   2         25.84          9.81        11.10 o                         
  -9  13   2        216.07        268.39        17.81 o                         
  -8  13   2         28.16         26.83         9.38 o                         
  -7  13   2        172.52        212.01        15.06 o                         
  -6  13   2         47.07         78.32        10.69 o                         
  -5  13   2        207.40        212.49        14.22 o                         
  -4  13   2          7.12          7.49         6.48 o                         
  -3  13   2        230.45        216.01        11.65 o                         
  -2  13   2         82.31         82.30         7.60 o                         
  -1  13   2        164.81        165.63        11.33 o                         
   0  13   2        110.16        116.56        10.04 o                         
   1  13   2        163.56        167.48        11.92 o                         
   2  13   2         77.03         83.24         6.99 o                         
   3  13   2        224.09        247.62        24.75 o                         
   4  13   2          8.16          1.68        10.73 o                         
   5  13   2        214.37        215.72        18.71 o                         
   6  13   2         44.56         48.33        12.52 o                         
   7  13   2        172.19        179.59        18.46 o                         
   8  13   2         29.57         23.82        12.41 o                         
   9  13   2        222.41        235.04        21.79 o                         
  10  13   2         23.30         30.90        13.49 o                         
  -9  14   2        112.96        119.82        17.90 o                         
  -8  14   2         69.01         92.97        34.15 o                         
  -7  14   2        344.54        385.78        57.66 o                         
  -6  14   2         16.55         27.14         8.32 o                         
  -5  14   2         48.15         53.69         9.43 o                         
  -4  14   2         90.64         78.05        10.34 o                         
  -3  14   2        472.31        467.17        26.29 o                         
  -2  14   2         33.70         25.85         8.33 o                         
  -1  14   2        232.88        270.85        16.62 o                         
   0  14   2        336.23        300.14        17.75 o                         
   1  14   2        232.38        272.56        11.96 o                         
   2  14   2         34.90         36.85        10.41 o                         
   3  14   2        472.44        494.24        20.90 o                         
   4  14   2         91.46         90.02        14.78 o                         
   5  14   2         48.80         46.96        12.02 o                         
   6  14   2         17.79         18.71        16.47 o                         
   7  14   2        345.59        406.04        53.11 o                         
   8  14   2         70.96         75.61        15.63 o                         
   9  14   2        113.19        173.73        21.52 o                         
  -8  15   2        160.53        184.09        22.69 o                         
  -7  15   2        116.84        132.55        18.49 o                         
  -6  15   2        145.96        175.53        19.72 o                         
  -5  15   2        577.94        572.31        31.47 o                         
  -4  15   2        244.51        255.83        22.07 o                         
  -3  15   2        167.52        163.25        18.62 o                         
  -2  15   2        322.14        372.61        47.15 o                         
  -1  15   2        163.58        198.24        28.84 o                         
   0  15   2         87.18        106.00        13.53 o                         
   1  15   2        167.52        185.54        13.29 o                         
   2  15   2        324.60        392.09        19.07 o                         
   3  15   2        169.92        186.17        14.15 o                         
   4  15   2        252.82        261.51        20.66 o                         
   5  15   2        572.79        605.85        31.80 o                         
   6  15   2        142.17        176.08        20.15 o                         
   7  15   2        117.61        131.80        18.06 o                         
   8  15   2        161.24        206.61        21.59 o                         
  -6  16   2         17.98         27.76        13.97 o                         
  -5  16   2         70.02         67.68        13.81 o                         
  -4  16   2         13.94         14.35        10.89 o                         
  -3  16   2         13.08          4.94        16.27 o                         
  -2  16   2        108.95        120.07        22.28 o                         
  -1  16   2         23.18         22.92        10.01 o                         
   0  16   2        176.98        161.10        17.03 o                         
   1  16   2         25.24         26.94         8.32 o                         
   2  16   2        109.58        106.35        11.81 o                         
   3  16   2         12.64         20.04         8.43 o                         
   4  16   2         11.45         15.55         9.06 o                         
   5  16   2         71.86         84.56        12.81 o                         
   6  16   2         15.98         25.05        10.12 o                         
  -4  17   2         95.96        128.70        25.65 o                         
  -3  17   2        167.95        211.11        28.87 o                         
  -2  17   2          2.96         13.76        14.06 o                         
  -1  17   2         15.81         13.76         9.79 o                         
   0  17   2         54.92         42.68        10.16 o                         
   1  17   2         15.12          5.02        10.34 o                         
   2  17   2          3.10        -11.55        11.66 o                         
   3  17   2        167.40        174.42        20.60 o                         
   4  17   2         99.68        153.87        15.20 o                         
   0   0   3          4.24         37.77         4.51 o                         
   1   0   3       5234.81       5703.03        43.30 o                         
   2   0   3        256.32        301.60         5.99 o                         
   3   0   3       1085.73       1118.70        13.44 o                         
   4   0   3          0.90          2.33         3.23 o                         
   5   0   3       2725.18       2696.36        29.83 o                         
   6   0   3          4.16          1.34         6.86 o                         
   7   0   3        794.75        864.59        21.35 o                         
   8   0   3        461.59        431.87        15.45 o                         
   9   0   3        513.81        534.09        12.43 o                         
  10   0   3        855.04        732.68        28.54 o                         
  11   0   3         99.19        108.21         9.57 o                         
  12   0   3         29.61         46.10         8.24 o                         
  13   0   3        263.12        307.70        19.38 o                         
  14   0   3        294.34        278.49        19.08 o                         
  15   0   3         82.79         80.52        12.54 o                         
 -15   1   3         26.82         13.73         9.55 o                         
 -14   1   3         95.65         93.86        12.92 o                         
 -13   1   3        513.80        551.55        24.83 o                         
 -12   1   3         27.83         14.47         8.58 o                         
 -11   1   3        371.18        393.00        11.54 o                         
 -10   1   3        322.64        353.72        10.55 o                         
  -9   1   3        340.56        343.95        12.89 o                         
  -8   1   3        166.21        154.30        11.39 o                         
  -7   1   3        154.66        155.49        11.01 o                         
  -6   1   3         72.52         86.95         8.91 o                         
  -5   1   3        145.53        164.91         6.15 o                         
  -4   1   3       3522.24       3466.57        38.87 o                         
  -3   1   3        249.23        271.25         6.85 o                         
  -2   1   3       7197.28       7604.11       145.53 o                         
  -1   1   3        562.68        573.62         8.74 o                         
   0   1   3        453.19        539.27         8.64 o                         
   1   1   3        554.12        571.66        14.68 o                         
   2   1   3       7162.35       7732.26        40.41 o                         
   3   1   3        248.54        284.43         5.17 o                         
   4   1   3       3556.32       3660.13        59.93 o                         
   5   1   3        147.50        158.71         8.54 o                         
   6   1   3         78.02         94.79         9.65 o                         
   7   1   3        159.67        191.06        10.49 o                         
   8   1   3        175.91        139.10        13.41 o                         
   9   1   3        367.49        358.79        14.30 o                         
  10   1   3        323.84        340.07        14.93 o                         
  11   1   3        371.19        356.26        15.64 o                         
  12   1   3         27.52         15.05         8.68 o                         
  13   1   3        506.37        535.26        20.91 o                         
  14   1   3         93.35         92.71        12.40 o                         
  15   1   3         25.90         15.62         9.31 o                         
 -15   2   3        147.43        181.30        18.57 o                         
 -14   2   3         42.10         22.50         9.90 o                         
 -13   2   3         71.61        108.77        14.86 o                         
 -12   2   3        386.50        406.01        12.39 o                         
 -11   2   3        341.42        341.20        11.05 o                         
 -10   2   3        204.28        200.90        13.11 o                         
  -9   2   3       1571.91       1512.13        24.89 o                         
  -8   2   3       1470.37       1623.95        43.58 o                         
  -7   2   3        383.01        388.74        18.59 o                         
  -6   2   3         28.94         33.61        13.82 o                         
  -5   2   3      12099.05      12434.76        89.34 o                         
  -4   2   3        307.72        282.61         7.46 o                         
  -3   2   3      11095.23      11345.00        68.11 o                         
  -2   2   3        154.77        139.31         7.16 o                         
  -1   2   3       8296.57       8420.43        49.38 o                         
   0   2   3        266.53        255.47         3.91 o                         
   1   2   3       8156.18       8289.21        37.86 o                         
   2   2   3        156.53        142.99         4.29 o                         
   3   2   3      11050.71      11846.45       110.59 o                         
   4   2   3        314.21        297.17         8.66 o                         
   5   2   3      12039.97      13140.69       482.74 o                         
   6   2   3         27.93         19.40         5.12 o                         
   7   2   3        388.14        413.73        23.49 o                         
   8   2   3       1496.69       1636.96        50.14 o                         
   9   2   3       1535.61       1355.26        33.60 o                         
  10   2   3        215.30        205.38        12.24 o                         
  11   2   3        344.32        323.05        15.25 o                         
  12   2   3        373.85        382.40        17.54 o                         
  13   2   3         69.73         90.19        10.96 o                         
  14   2   3         39.68         44.97        11.84 o                         
  15   2   3        149.35        176.70        19.18 o                         
 -15   3   3         75.89         72.58        15.42 o                         
 -14   3   3         15.92         11.16         8.62 o                         
 -13   3   3       1090.72       1119.31        34.12 o                         
 -12   3   3          6.66         19.04         5.61 o                         
 -11   3   3         28.57         43.14         5.44 o                         
 -10   3   3        669.84        671.70        18.07 o                         
  -9   3   3       1062.87       1040.80        17.99 o                         
  -8   3   3       1931.14       1877.86        22.96 o                         
  -7   3   3        228.34        229.54        10.21 o                         
  -6   3   3       1392.58       1477.27        20.52 o                         
  -5   3   3       2194.12       2311.77        26.55 o                         
  -4   3   3       6375.55       6837.37       162.24 o                         
  -3   3   3       1880.85       2038.40        35.39 o                         
  -2   3   3        307.74        368.41         5.97 o                         
  -1   3   3        677.99        670.39        10.65 o                         
   0   3   3      21383.16      22422.12       165.62 o                         
   1   3   3        678.26        693.27         9.03 o                         
   2   3   3        300.55        373.84         6.22 o                         
   3   3   3       1856.69       2053.53        17.37 o                         
   4   3   3       6359.68       6934.89        98.97 o                         
   5   3   3       2186.72       2402.72        65.34 o                         
   6   3   3       1373.71       1506.53        21.58 o                         
   7   3   3        224.61        202.51        17.41 o                         
   8   3   3       1923.46       1821.06        48.80 o                         
   9   3   3       1060.81       1008.29        24.14 o                         
  10   3   3        653.20        656.67        20.89 o                         
  11   3   3         26.80         18.76         8.20 o                         
  12   3   3          6.09          7.09         6.84 o                         
  13   3   3       1087.76       1053.87        29.78 o                         
  14   3   3         14.43          6.01        11.30 o                         
  15   3   3         76.55         60.60        12.03 o                         
 -15   4   3         31.25         16.17        13.68 o                         
 -14   4   3        460.29        489.07        39.32 o                         
 -13   4   3        163.34        178.48        19.59 o                         
 -12   4   3        621.83        639.33        25.70 o                         
 -11   4   3         78.41         91.82         9.89 o                         
 -10   4   3       2168.70       2183.45        30.18 o                         
  -9   4   3       1214.21       1229.50        21.22 o                         
  -8   4   3       4096.55       4079.91        38.20 o                         
  -7   4   3        367.32        406.83        10.62 o                         
  -6   4   3        685.49        708.57        13.50 o                         
  -5   4   3      15221.63      15922.69       107.09 o                         
  -4   4   3       2871.84       2826.69        21.48 o                         
  -3   4   3       6351.04       6963.63       121.08 o                         
  -2   4   3        241.19        229.01         7.74 o                         
  -1   4   3      13404.75      12629.03       291.50 o                         
   0   4   3       1575.48       1563.62        21.66 o                         
   1   4   3      13300.42      13443.21        64.28 o                         
   2   4   3        240.49        245.01         4.43 o                         
   3   4   3       6356.52       7000.49       115.77 o                         
   4   4   3       2899.00       2992.55        35.32 o                         
   5   4   3      15195.03      16468.00       687.74 o                         
   6   4   3        689.03        694.52        29.20 o                         
   7   4   3        381.41        449.87        18.88 o                         
   8   4   3       4107.80       4037.57        52.14 o                         
   9   4   3       1182.30       1161.04        26.61 o                         
  10   4   3       2187.94       2148.98        44.12 o                         
  11   4   3         79.79         69.18         9.32 o                         
  12   4   3        608.33        645.53        25.07 o                         
  13   4   3        162.90        157.68        13.63 o                         
  14   4   3        467.41        480.99        19.38 o                         
  15   4   3         32.18         15.02        17.44 o                         
 -15   5   3        102.54        120.72        34.44 o                         
 -14   5   3         38.28         58.74        14.90 o                         
 -13   5   3       1166.79       1298.53        34.00 o                         
 -12   5   3         62.35         59.99         9.83 o                         
 -11   5   3         37.81         19.12         7.18 o                         
 -10   5   3        172.31        177.43         9.03 o                         
  -9   5   3       2321.62       2105.85        27.49 o                         
  -8   5   3       4665.46       4675.19        40.39 o                         
  -7   5   3        292.17        252.15         7.96 o                         
  -6   5   3        125.56        133.89         5.84 o                         
  -5   5   3       2688.66       2988.08       123.31 o                         
  -4   5   3      14023.72      15185.81       284.76 o                         
  -3   5   3        119.63        156.24        10.56 o                         
  -2   5   3       2131.78       2256.56        20.32 o                         
  -1   5   3        283.07        338.99        12.34 o                         
   0   5   3      61656.75      63206.22       891.49 o                         
   1   5   3        273.12        345.56        13.32 o                         
   2   5   3       2119.54       2214.09        21.82 o                         
   3   5   3        119.24        148.38         7.76 o                         
   4   5   3      13939.54      14241.02       187.96 o                         
   5   5   3       2670.58       2900.97        43.18 o                         
   6   5   3        120.83        142.42         6.53 o                         
   7   5   3        287.68        249.90        14.34 o                         
   8   5   3       4658.20       4665.78        46.25 o                         
   9   5   3       2307.34       2044.73        57.80 o                         
  10   5   3        165.14        157.08        12.50 o                         
  11   5   3         40.69         55.08        14.31 o                         
  12   5   3         61.93         73.73        13.69 o                         
  13   5   3       1166.17       1302.98        35.00 o                         
  14   5   3         38.79         31.80        11.79 o                         
  15   5   3        103.86         91.58        30.34 o                         
 -14   6   3        168.79        189.27        20.69 o                         
 -13   6   3         34.26         40.53        10.40 o                         
 -12   6   3        172.36        155.53        13.45 o                         
 -11   6   3        215.13        179.28        13.41 o                         
 -10   6   3        983.88       1019.66        27.90 o                         
  -9   6   3        970.02        851.70        30.47 o                         
  -8   6   3       1365.46       1193.27        21.47 o                         
  -7   6   3        340.79        327.50        14.39 o                         
  -6   6   3        301.33        292.19        32.17 o                         
  -5   6   3       2427.41       2261.79       121.29 o                         
  -4   6   3        251.88        290.61         6.81 o                         
  -3   6   3        627.02        623.69        25.84 o                         
  -2   6   3        929.24       1104.32        15.16 o                         
  -1   6   3       9319.68       9566.34        69.18 o                         
   0   6   3        456.16        433.56         8.53 o                         
   1   6   3       9343.49       9922.19       276.59 o                         
   2   6   3        930.26       1161.17        23.50 o                         
   3   6   3        652.97        641.66        18.90 o                         
   4   6   3        242.11        254.15        13.94 o                         
   5   6   3       2452.07       2237.75        37.69 o                         
   6   6   3        289.97        294.86        10.10 o                         
   7   6   3        349.31        342.55        14.11 o                         
   8   6   3       1353.64       1279.09        21.70 o                         
   9   6   3        989.49        899.57        24.78 o                         
  10   6   3        966.34        956.21        26.86 o                         
  11   6   3        219.54        215.55        14.51 o                         
  12   6   3        172.85        188.28        14.56 o                         
  13   6   3         38.04         66.23        11.58 o                         
  14   6   3        160.90        181.54        15.33 o                         
 -14   7   3         44.59         60.65        15.40 o                         
 -13   7   3        370.79        386.49        21.40 o                         
 -12   7   3         29.48         30.10         9.41 o                         
 -11   7   3        127.37        128.29        12.24 o                         
 -10   7   3        229.98        219.50        14.47 o                         
  -9   7   3        418.35        395.93        17.96 o                         
  -8   7   3        875.97        824.28        18.10 o                         
  -7   7   3        217.93        201.02        12.73 o                         
  -6   7   3        930.83        908.73        29.90 o                         
  -5   7   3         88.02         92.01        14.82 o                         
  -4   7   3        496.89        445.12        13.49 o                         
  -3   7   3        939.35        934.62        18.38 o                         
  -2   7   3       1250.08       1280.22        15.43 o                         
  -1   7   3       1145.71       1184.20        14.67 o                         
   0   7   3       3805.98       3758.03        46.04 o                         
   1   7   3       1134.48       1186.05        17.41 o                         
   2   7   3       1241.25       1303.05        29.15 o                         
   3   7   3        963.02        893.27        24.65 o                         
   4   7   3        509.04        465.69         9.40 o                         
   5   7   3         85.89         92.70         5.80 o                         
   6   7   3        939.14        946.96        17.66 o                         
   7   7   3        212.59        202.45         8.75 o                         
   8   7   3        861.04        802.94        22.91 o                         
   9   7   3        406.78        395.80        18.19 o                         
  10   7   3        222.16        210.36        14.37 o                         
  11   7   3        124.22        133.64        12.41 o                         
  12   7   3         29.02         44.44        10.47 o                         
  13   7   3        368.43        369.91        20.04 o                         
  14   7   3         41.78         46.31        10.58 o                         
 -13   8   3        165.98        195.86        16.56 o                         
 -12   8   3          6.69          2.93         7.86 o                         
 -11   8   3         18.86          8.88        12.38 o                         
 -10   8   3        254.21        260.79        16.02 o                         
  -9   8   3        716.30        699.52        23.85 o                         
  -8   8   3          5.29         27.21         9.24 o                         
  -7   8   3         14.23          4.10         6.82 o                         
  -6   8   3        247.93        219.34        12.28 o                         
  -5   8   3       2105.73       2066.97        34.31 o                         
  -4   8   3          9.79         14.57         3.91 o                         
  -3   8   3        814.01        799.99        17.94 o                         
  -2   8   3        225.24        204.99         8.23 o                         
  -1   8   3       2833.86       2707.08        42.99 o                         
   0   8   3        108.23        107.83         6.28 o                         
   1   8   3       2862.41       2723.98        50.84 o                         
   2   8   3        233.88        230.11         9.05 o                         
   3   8   3        813.91        772.61        11.74 o                         
   4   8   3         11.19         18.06         4.41 o                         
   5   8   3       2140.83       2159.79        29.63 o                         
   6   8   3        244.03        221.74        11.78 o                         
   7   8   3         11.21          5.32         7.30 o                         
   8   8   3          5.31          1.57         6.42 o                         
   9   8   3        723.05        681.01        22.86 o                         
  10   8   3        258.37        253.71        15.56 o                         
  11   8   3         22.57         17.76         8.54 o                         
  12   8   3          7.07         -8.64         8.64 o                         
  13   8   3        171.98        175.64        15.32 o                         
 -13   9   3         73.79         85.90        12.67 o                         
 -12   9   3         37.82         46.62        10.32 o                         
 -11   9   3        109.95        103.45        12.11 o                         
 -10   9   3         22.41         21.43         7.99 o                         
  -9   9   3        156.09        162.34        12.84 o                         
  -8   9   3         20.77          8.91        10.65 o                         
  -7   9   3         78.75         83.00         9.71 o                         
  -6   9   3        380.63        340.76        15.44 o                         
  -5   9   3         43.20         53.51         8.23 o                         
  -4   9   3          9.60          8.41         3.45 o                         
  -3   9   3          7.33          8.97         4.42 o                         
  -2   9   3        362.99        373.33        11.67 o                         
  -1   9   3         30.94         36.26         7.07 o                         
   0   9   3        232.80        242.32        15.70 o                         
   1   9   3         34.69         28.33         4.24 o                         
   2   9   3        359.86        377.80        12.09 o                         
   3   9   3          4.05          5.14         3.91 o                         
   4   9   3          9.78         13.10        14.00 o                         
   5   9   3         38.63         30.18         5.19 o                         
   6   9   3        362.01        329.59        41.03 o                         
   7   9   3         70.42         82.12        12.32 o                         
   8   9   3         19.96         26.80        10.22 o                         
   9   9   3        155.87        156.81        12.91 o                         
  10   9   3         19.81          5.60         7.30 o                         
  11   9   3        108.89        121.65        12.67 o                         
  12   9   3         38.16         30.40         8.47 o                         
  13   9   3         73.75         65.51        11.67 o                         
 -12  10   3         28.06         35.40        10.61 o                         
 -11  10   3        229.30        240.27        16.95 o                         
 -10  10   3        169.05        166.95        14.51 o                         
  -9  10   3        221.94        239.88        15.80 o                         
  -8  10   3         56.79         57.33         9.78 o                         
  -7  10   3        107.46        118.50        16.29 o                         
  -6  10   3        328.42        298.75        15.55 o                         
  -5  10   3        331.72        313.33         9.29 o                         
  -4  10   3         26.33         22.46         5.05 o                         
  -3  10   3        416.80        431.02        12.29 o                         
  -2  10   3        548.37        511.49        11.88 o                         
  -1  10   3        599.60        658.27        15.92 o                         
   0  10   3        307.72        296.58        10.45 o                         
   1  10   3        596.36        672.66        14.34 o                         
   2  10   3        548.25        519.00        13.35 o                         
   3  10   3        413.19        447.84         9.77 o                         
   4  10   3         23.44         21.51        10.79 o                         
   5  10   3        351.25        350.84        13.99 o                         
   6  10   3        334.11        315.10        20.15 o                         
   7  10   3        102.42        169.24        32.54 o                         
   8  10   3         62.49         88.94        10.27 o                         
   9  10   3        223.85        221.36        14.27 o                         
  10  10   3        167.24        164.61        13.62 o                         
  11  10   3        225.48        233.02        16.19 o                         
  12  10   3         25.37         27.30        12.10 o                         
 -12  11   3        121.73        121.10        14.40 o                         
 -11  11   3         28.75          8.14         8.54 o                         
 -10  11   3        114.07        123.13        13.20 o                         
  -9  11   3        126.94        127.80        12.16 o                         
  -8  11   3         38.54         30.90         9.33 o                         
  -7  11   3        350.65        399.37        18.74 o                         
  -6  11   3        181.86        176.68        12.64 o                         
  -5  11   3        130.61        131.79         7.86 o                         
  -4  11   3          7.39          9.80         4.11 o                         
  -3  11   3         13.17         -2.17         4.88 o                         
  -2  11   3         36.16         33.15         4.14 o                         
  -1  11   3        189.91        169.11         8.46 o                         
   0  11   3         15.08          7.08         3.73 o                         
   1  11   3        176.44        174.47         8.34 o                         
   2  11   3         34.43         33.62         7.34 o                         
   3  11   3         14.53         14.57         2.54 o                         
   4  11   3          6.90          5.37         4.57 o                         
   5  11   3        129.21        131.33        15.10 o                         
   6  11   3        181.40        182.90        16.46 o                         
   7  11   3        360.86        432.12        25.01 o                         
   8  11   3         35.94         41.70         8.55 o                         
   9  11   3        129.91        142.78        17.97 o                         
  10  11   3        114.46        104.09        15.87 o                         
  11  11   3         27.74         24.08        12.02 o                         
  12  11   3        118.49        122.66        17.38 o                         
 -11  12   3        268.12        314.71        19.59 o                         
 -10  12   3        112.07        130.15        13.85 o                         
  -9  12   3        315.37        315.26        18.80 o                         
  -8  12   3        419.50        442.11        20.91 o                         
  -7  12   3        109.52        124.01        11.72 o                         
  -6  12   3         75.33         74.10        10.01 o                         
  -5  12   3       1243.43       1235.81        47.28 o                         
  -4  12   3        234.12        195.64         8.06 o                         
  -3  12   3         40.36         38.67         5.21 o                         
  -2  12   3         81.48         59.22         6.24 o                         
  -1  12   3       2280.92       2213.43        42.67 o                         
   0  12   3        238.10        229.31        12.08 o                         
   1  12   3       2275.38       2106.07        36.51 o                         
   2  12   3         80.72         70.36         9.21 o                         
   3  12   3         41.05         32.64         4.39 o                         
   4  12   3        245.15        210.91        10.99 o                         
   5  12   3       1236.64       1199.51        46.05 o                         
   6  12   3         74.09         55.80        17.11 o                         
   7  12   3        110.78        144.18        17.31 o                         
   8  12   3        420.23        411.62        25.64 o                         
   9  12   3        312.00        352.77        25.63 o                         
  10  12   3        111.80        110.03        33.91 o                         
  11  12   3        271.35        292.58        24.89 o                         
 -10  13   3         88.78         80.10        12.71 o                         
  -9  13   3        118.79        112.98        13.22 o                         
  -8  13   3        197.85        207.78        15.44 o                         
  -7  13   3         53.65         50.29        11.15 o                         
  -6  13   3          9.57          8.14         7.65 o                         
  -5  13   3        171.97        194.88        13.85 o                         
  -4  13   3        120.23        105.54        10.85 o                         
  -3  13   3        288.85        329.22        11.26 o                         
  -2  13   3        283.68        264.51        12.93 o                         
  -1  13   3         79.02        114.52        11.68 o                         
   0  13   3       1683.51       1566.07        31.49 o                         
   1  13   3         79.98        111.80        10.61 o                         
   2  13   3        276.97        264.59        14.77 o                         
   3  13   3        288.88        309.75        16.62 o                         
   4  13   3        115.84        108.27        11.71 o                         
   5  13   3        172.21        206.16        18.58 o                         
   6  13   3          8.83         -5.39         9.78 o                         
   7  13   3         54.57         42.43        18.90 o                         
   8  13   3        199.64        211.33        21.21 o                         
   9  13   3        119.96        104.43        16.66 o                         
  10  13   3         85.81         80.12        22.76 o                         
  -9  14   3        239.96        252.44        24.10 o                         
  -8  14   3        134.70        143.33        14.16 o                         
  -7  14   3         52.54         62.13        10.72 o                         
  -6  14   3         85.15        108.41        11.91 o                         
  -5  14   3        257.81        268.39        16.49 o                         
  -4  14   3         81.42         88.63        10.71 o                         
  -3  14   3        144.81        154.67        12.34 o                         
  -2  14   3        217.17        220.81        23.50 o                         
  -1  14   3        359.13        312.80        14.71 o                         
   0  14   3          4.78          3.19         5.90 o                         
   1  14   3        358.28        307.33        15.76 o                         
   2  14   3        217.50        246.66        15.16 o                         
   3  14   3        144.92        146.40        12.49 o                         
   4  14   3         78.18         96.41        11.67 o                         
   5  14   3        259.46        282.81        17.63 o                         
   6  14   3         83.98         95.60        15.43 o                         
   7  14   3         50.60         61.29        18.87 o                         
   8  14   3        134.52        150.95        19.99 o                         
   9  14   3        241.48        274.10        24.51 o                         
  -8  15   3        247.12        226.42        22.76 o                         
  -7  15   3         15.54         27.51        13.09 o                         
  -6  15   3        119.41        116.66        18.40 o                         
  -5  15   3         57.03         82.75        14.98 o                         
  -4  15   3        258.09        259.39        19.11 o                         
  -3  15   3         11.50          6.80        12.67 o                         
  -2  15   3         70.11         69.91        12.54 o                         
  -1  15   3         77.30         65.26        11.61 o                         
   0  15   3        598.86        642.78        22.23 o                         
   1  15   3         76.84         71.11         9.91 o                         
   2  15   3         69.59         67.00        10.23 o                         
   3  15   3         12.98         17.80         8.66 o                         
   4  15   3        258.61        248.68        17.02 o                         
   5  15   3         57.10         66.12        10.78 o                         
   6  15   3        121.83        140.54        15.45 o                         
   7  15   3         17.08         24.25        10.94 o                         
   8  15   3        245.28        257.13        23.86 o                         
  -6  16   3         10.12         12.68        17.36 o                         
  -5  16   3         50.01         44.51        19.07 o                         
  -4  16   3         46.10         70.03        19.29 o                         
  -3  16   3         47.54         47.58        16.43 o                         
  -2  16   3         62.62         58.12         9.36 o                         
  -1  16   3         39.77         30.23         8.51 o                         
   0  16   3        105.17        139.58        15.65 o                         
   1  16   3         36.30         11.84         8.84 o                         
   2  16   3         61.23         61.56        10.04 o                         
   3  16   3         46.93         44.75         9.53 o                         
   4  16   3         45.12         50.29        10.21 o                         
   5  16   3         51.12         61.39        12.13 o                         
   6  16   3          9.08         22.90         9.89 o                         
  -4  17   3         14.75         -2.45        12.74 o                         
  -3  17   3        176.88        232.98        31.83 o                         
  -2  17   3        124.05        174.00        17.50 o                         
  -1  17   3         43.27         66.55        10.54 o                         
   0  17   3          0.02         -0.14         8.70 o                         
   1  17   3         42.39         56.28        12.15 o                         
   2  17   3        122.24        169.51        18.85 o                         
   3  17   3        176.49        227.81        16.87 o                         
   4  17   3         15.19         27.45        10.41 o                         
   0   0   4        170.76        286.44        16.86 o                         
   1   0   4          0.74          3.67         1.92 o                         
   2   0   4       6535.07       8159.78        44.13 o                         
   3   0   4       2140.18       2384.95        37.02 o                         
   4   0   4       1628.55       1618.67        15.07 o                         
   5   0   4       6105.26       6910.09        77.73 o                         
   6   0   4          0.22         48.20        31.11 o                         
   7   0   4          3.03         11.72         4.63 o                         
   8   0   4        237.75        257.84        24.34 o                         
   9   0   4       2832.43       2736.98        42.74 o                         
  10   0   4       1512.72       1463.30        26.43 o                         
  11   0   4        205.19        230.32        12.00 o                         
  12   0   4        163.45        157.54        11.91 o                         
  13   0   4       3298.11       3343.60        54.93 o                         
  14   0   4        325.09        310.99        16.58 o                         
  15   0   4        276.59        283.78        20.00 o                         
 -15   1   4         27.16         16.53         9.31 o                         
 -14   1   4        102.07         92.51        10.07 o                         
 -13   1   4         96.25        141.98        11.93 o                         
 -12   1   4        406.50        412.42        13.67 o                         
 -11   1   4        396.70        406.43        14.85 o                         
 -10   1   4        216.56        212.98        13.62 o                         
  -9   1   4        426.34        408.16        17.05 o                         
  -8   1   4        822.39        832.37        35.56 o                         
  -7   1   4          7.00          7.68         5.61 o                         
  -6   1   4        341.62        302.13         6.93 o                         
  -5   1   4      12821.38      13886.26       233.63 o                         
  -4   1   4        142.87        219.23         5.75 o                         
  -3   1   4      14053.36      15109.70       277.46 o                         
  -2   1   4        424.25        435.71         7.52 o                         
  -1   1   4       2217.73       2195.48        17.76 o                         
   0   1   4        177.23        225.69         4.83 o                         
   1   1   4       2379.25       2276.77        16.91 o                         
   2   1   4        419.51        412.16        12.74 o                         
   3   1   4      14008.61      15686.62        62.40 o                         
   4   1   4        134.18        218.42         6.18 o                         
   5   1   4      12867.34      14851.39       327.07 o                         
   6   1   4        347.84        313.89        11.63 o                         
   7   1   4          4.26          8.00         5.12 o                         
   8   1   4        811.84        905.00        26.89 o                         
   9   1   4        454.29        409.91        15.43 o                         
  10   1   4        220.59        194.75        12.15 o                         
  11   1   4        397.40        399.22        17.18 o                         
  12   1   4        397.16        391.94        15.62 o                         
  13   1   4         99.25        110.66        11.63 o                         
  14   1   4        103.89        104.30        13.65 o                         
  15   1   4         27.69          7.09         7.68 o                         
 -15   2   4        137.39        138.16        18.80 o                         
 -14   2   4         83.54         99.85        20.14 o                         
 -13   2   4       1826.01       1871.18        35.52 o                         
 -12   2   4         78.69         81.25         7.33 o                         
 -11   2   4         56.45         92.81         8.02 o                         
 -10   2   4        204.46        206.17        14.02 o                         
  -9   2   4       1692.64       1607.23        25.74 o                         
  -8   2   4        738.69        753.42        14.76 o                         
  -7   2   4         21.37         35.71         5.28 o                         
  -6   2   4        606.20        683.14        13.89 o                         
  -5   2   4       4376.95       4658.23        96.82 o                         
  -4   2   4        768.00        875.96        15.14 o                         
  -3   2   4        756.23        794.94        16.76 o                         
  -2   2   4       7217.66       7562.33        57.37 o                         
  -1   2   4        428.84        491.67         8.29 o                         
   0   2   4      29800.51      31648.04       231.98 o                         
   1   2   4        411.91        477.94        16.29 o                         
   2   2   4       7195.49       7873.11       111.67 o                         
   3   2   4        770.53        823.19        10.73 o                         
   4   2   4        838.76        955.60        14.65 o                         
   5   2   4       4370.07       4966.28        44.41 o                         
   6   2   4        614.09        711.22        17.82 o                         
   7   2   4         24.78         84.43        42.30 o                         
   8   2   4        762.60        798.61        27.87 o                         
   9   2   4       1691.33       1538.99        44.39 o                         
  10   2   4        208.74        201.55        12.23 o                         
  11   2   4         55.21         69.84         8.72 o                         
  12   2   4         82.06         69.53         9.19 o                         
  13   2   4       1824.39       1810.51        69.99 o                         
  14   2   4         83.03         71.30        12.82 o                         
  15   2   4        139.91        141.58        16.15 o                         
 -15   3   4         21.41          0.69        40.79 o                         
 -14   3   4        145.97        125.41        17.16 o                         
 -13   3   4        121.12        190.66        18.81 o                         
 -12   3   4         67.62         77.90         8.66 o                         
 -11   3   4        442.85        419.88        15.40 o                         
 -10   3   4        470.19        462.64        15.50 o                         
  -9   3   4        853.49        856.37        16.58 o                         
  -8   3   4        520.72        589.23        12.96 o                         
  -7   3   4        592.87        554.45        27.00 o                         
  -6   3   4        924.82        991.73        27.84 o                         
  -5   3   4       8782.16       8985.55        94.76 o                         
  -4   3   4        673.68        633.56        13.29 o                         
  -3   3   4       6593.80       6975.07       109.72 o                         
  -2   3   4        602.46        701.01         9.92 o                         
  -1   3   4      17777.96      18821.78        96.30 o                         
   0   3   4        743.49        804.01        18.64 o                         
   1   3   4      17876.15      18697.64       125.63 o                         
   2   3   4        599.88        755.14        11.06 o                         
   3   3   4       6610.67       7125.10        46.59 o                         
   4   3   4        667.18        689.73        14.04 o                         
   5   3   4       8802.12       9551.16        76.35 o                         
   6   3   4        910.72        932.22        22.55 o                         
   7   3   4        589.37        561.44        18.87 o                         
   8   3   4        524.40        568.25        35.90 o                         
   9   3   4        865.24        886.28        35.10 o                         
  10   3   4        456.42        440.14        17.61 o                         
  11   3   4        447.02        395.98        17.52 o                         
  12   3   4         71.55         78.03        15.15 o                         
  13   3   4        124.59        133.63        16.97 o                         
  14   3   4        147.29        128.24        12.66 o                         
  15   3   4         22.03         14.23        10.44 o                         
 -15   4   4          3.13         -2.76        13.04 o                         
 -14   4   4         15.95         23.85        13.50 o                         
 -13   4   4         74.30        114.58        17.81 o                         
 -12   4   4        112.71        117.86        11.12 o                         
 -11   4   4         36.85         30.55         8.43 o                         
 -10   4   4        109.46        133.64         9.87 o                         
  -9   4   4        138.52        142.06         8.02 o                         
  -8   4   4         76.57         68.93         5.83 o                         
  -7   4   4         12.40          6.30         2.96 o                         
  -6   4   4        359.62        399.96        10.59 o                         
  -5   4   4        397.18        344.52        10.98 o                         
  -4   4   4         24.14         16.66         3.31 o                         
  -3   4   4        722.99        818.97        17.80 o                         
  -2   4   4       1633.44       1622.07        30.39 o                         
  -1   4   4       1689.78       1509.88        29.61 o                         
   0   4   4       1152.69       1290.19        18.64 o                         
   1   4   4       1721.65       1618.16        14.84 o                         
   2   4   4       1647.88       1683.97        27.68 o                         
   3   4   4        724.88        823.64        10.77 o                         
   4   4   4         22.08         21.72         5.38 o                         
   5   4   4        413.80        359.90        16.83 o                         
   6   4   4        359.70        419.63        12.76 o                         
   7   4   4         10.14         19.53         4.23 o                         
   8   4   4         78.01         94.82        12.56 o                         
   9   4   4        140.80        126.01         9.90 o                         
  10   4   4        113.48        138.47        11.12 o                         
  11   4   4         36.36         12.99         7.17 o                         
  12   4   4        112.57        111.98        11.53 o                         
  13   4   4         76.18        113.11        15.75 o                         
  14   4   4         16.39         17.62         7.35 o                         
  15   4   4          3.73        -10.08        10.08 o                         
 -14   5   4        173.16        196.52        20.81 o                         
 -13   5   4        408.35        445.25        28.49 o                         
 -12   5   4        240.13        250.93        15.52 o                         
 -11   5   4        611.74        608.15        21.73 o                         
 -10   5   4         76.67         76.24         6.81 o                         
  -9   5   4        310.85        273.50        10.41 o                         
  -8   5   4        858.05        844.94        20.05 o                         
  -7   5   4        188.02        171.65         7.54 o                         
  -6   5   4        141.02        140.19         5.62 o                         
  -5   5   4        866.97        900.76        11.37 o                         
  -4   5   4        734.52        788.03         9.22 o                         
  -3   5   4        893.23        919.45        15.12 o                         
  -2   5   4       1075.01       1195.89        25.47 o                         
  -1   5   4       1650.35       1681.23        26.19 o                         
   0   5   4        583.44        637.87        20.51 o                         
   1   5   4       1641.32       1757.94        21.04 o                         
   2   5   4       1065.49       1139.51        19.20 o                         
   3   5   4        898.15        898.07        14.17 o                         
   4   5   4        726.91        842.18        19.73 o                         
   5   5   4        891.56        972.35        29.42 o                         
   6   5   4        138.94        129.53        11.18 o                         
   7   5   4        181.82        186.19        12.14 o                         
   8   5   4        853.54        877.07        57.56 o                         
   9   5   4        314.60        274.98        35.76 o                         
  10   5   4         82.61         86.93        12.40 o                         
  11   5   4        609.40        587.66        52.18 o                         
  12   5   4        236.72        249.02        15.96 o                         
  13   5   4        413.25        442.10        21.83 o                         
  14   5   4        174.11        217.71        16.81 o                         
 -14   6   4         22.65         32.82        14.25 o                         
 -13   6   4        221.82        251.22        17.16 o                         
 -12   6   4        188.30        138.03        12.63 o                         
 -11   6   4         72.05         65.77        13.74 o                         
 -10   6   4        615.05        599.89        21.75 o                         
  -9   6   4        491.24        399.14        14.84 o                         
  -8   6   4         40.32         34.00         4.99 o                         
  -7   6   4        218.05        192.78        12.15 o                         
  -6   6   4        528.09        535.22        17.10 o                         
  -5   6   4        252.39        237.57         8.15 o                         
  -4   6   4        159.53        181.46         7.13 o                         
  -3   6   4       1504.21       1481.60        23.29 o                         
  -2   6   4       2744.58       2849.73        45.66 o                         
  -1   6   4        959.00        902.26        16.96 o                         
   0   6   4       7547.12       7827.77        46.16 o                         
   1   6   4        981.82        894.75        20.19 o                         
   2   6   4       2745.03       2860.94        58.12 o                         
   3   6   4       1515.97       1518.94        16.21 o                         
   4   6   4        171.57        186.14         7.50 o                         
   5   6   4        249.61        230.01         7.92 o                         
   6   6   4        532.97        567.21        15.88 o                         
   7   6   4        230.70        242.10        10.61 o                         
   8   6   4         44.49         29.64         5.10 o                         
   9   6   4        486.72        385.02        39.34 o                         
  10   6   4        618.82        620.65        26.26 o                         
  11   6   4         75.37        100.25        14.02 o                         
  12   6   4        184.30        166.54        14.14 o                         
  13   6   4        221.43        219.74        20.77 o                         
  14   6   4         23.34         13.06         8.97 o                         
 -14   7   4         37.55         49.98        25.47 o                         
 -13   7   4         23.27         19.74        14.01 o                         
 -12   7   4        186.54        159.26        15.66 o                         
 -11   7   4        382.02        405.06        19.13 o                         
 -10   7   4        238.71        218.18        14.57 o                         
  -9   7   4        831.40        825.06        25.03 o                         
  -8   7   4       1153.55       1106.41        33.47 o                         
  -7   7   4         26.61         20.42        15.79 o                         
  -6   7   4        143.71        143.06        11.71 o                         
  -5   7   4       2967.74       2761.93        43.71 o                         
  -4   7   4        279.35        287.33         8.02 o                         
  -3   7   4        860.49        747.83        17.27 o                         
  -2   7   4         29.79         35.58         5.38 o                         
  -1   7   4       6682.66       6903.80        73.90 o                         
   0   7   4         10.83          8.00         2.29 o                         
   1   7   4       6658.63       6914.65        56.00 o                         
   2   7   4         31.69         38.11         3.91 o                         
   3   7   4        846.04        718.52        11.16 o                         
   4   7   4        281.92        308.89         9.21 o                         
   5   7   4       2941.30       2826.25        41.26 o                         
   6   7   4        142.22        152.06         7.15 o                         
   7   7   4         24.80         15.77         4.76 o                         
   8   7   4       1162.69       1131.41        35.06 o                         
   9   7   4        813.16        769.32        23.70 o                         
  10   7   4        240.60        211.42        14.15 o                         
  11   7   4        384.49        471.56        26.03 o                         
  12   7   4        183.31        167.81        14.24 o                         
  13   7   4         24.24         16.97         9.85 o                         
  14   7   4         33.97         34.73        10.23 o                         
 -13   8   4        268.56        258.53        18.30 o                         
 -12   8   4         42.73         52.20        10.26 o                         
 -11   8   4         19.29         13.71         8.32 o                         
 -10   8   4         28.50         21.68         8.29 o                         
  -9   8   4       1527.26       1528.00        39.82 o                         
  -8   8   4        727.51        671.06        22.60 o                         
  -7   8   4       1279.91       1196.55        28.52 o                         
  -6   8   4        213.77        213.70        12.23 o                         
  -5   8   4         18.62         19.87         3.36 o                         
  -4   8   4        206.17        201.73         8.84 o                         
  -3   8   4       1014.75        992.16        27.35 o                         
  -2   8   4        104.65        120.56        11.04 o                         
  -1   8   4         81.10         74.43         4.67 o                         
   0   8   4        522.74        530.61        10.63 o                         
   1   8   4         80.43         77.25         5.77 o                         
   2   8   4        107.49        126.16         8.02 o                         
   3   8   4       1014.08       1009.89        16.29 o                         
   4   8   4        178.90        183.39         9.42 o                         
   5   8   4         24.02         25.27         4.06 o                         
   6   8   4        227.58        228.04         8.42 o                         
   7   8   4       1279.82       1174.54        35.49 o                         
   8   8   4        722.78        647.28        21.15 o                         
   9   8   4       1533.52       1496.40        36.20 o                         
  10   8   4         26.04         18.97         8.18 o                         
  11   8   4         18.90         27.55         9.01 o                         
  12   8   4         42.30         41.03        10.06 o                         
  13   8   4        269.68        262.27        17.76 o                         
 -13   9   4         52.77         52.03        11.08 o                         
 -12   9   4         89.35         95.18        12.75 o                         
 -11   9   4         59.86         61.36        10.52 o                         
 -10   9   4        264.20        251.66        16.17 o                         
  -9   9   4        730.61        759.53        25.73 o                         
  -8   9   4       1153.12       1009.97        28.13 o                         
  -7   9   4        243.48        208.41        13.39 o                         
  -6   9   4        312.29        258.58        13.90 o                         
  -5   9   4        228.17        203.84         7.83 o                         
  -4   9   4         96.67         88.11         5.80 o                         
  -3   9   4         21.22         20.86         4.58 o                         
  -2   9   4         57.20         67.90         9.31 o                         
  -1   9   4       2348.39       2410.01        48.33 o                         
   0   9   4         31.36         42.02         3.78 o                         
   1   9   4       2330.56       2414.22        26.48 o                         
   2   9   4         58.07         61.30         4.24 o                         
   3   9   4         26.76         22.59         4.69 o                         
   4   9   4         88.58         76.28        13.84 o                         
   5   9   4        195.98        172.55         9.31 o                         
   6   9   4        320.02        284.61        12.99 o                         
   7   9   4        239.87        211.02        17.13 o                         
   8   9   4       1159.24       1102.10        27.62 o                         
   9   9   4        721.38        701.27        23.32 o                         
  10   9   4        264.08        269.07        16.03 o                         
  11   9   4         61.99         70.46        10.72 o                         
  12   9   4         83.92         66.61        11.00 o                         
  13   9   4         51.27         44.42        16.10 o                         
 -12  10   4          8.01          4.33         9.19 o                         
 -11  10   4         10.39          9.80         9.61 o                         
 -10  10   4        234.53        256.64        16.95 o                         
  -9  10   4        845.32        898.26        28.29 o                         
  -8  10   4        624.96        551.36        21.68 o                         
  -7  10   4         28.95         18.69         9.00 o                         
  -6  10   4       1939.40       1920.18        37.45 o                         
  -5  10   4        423.25        422.50        11.99 o                         
  -4  10   4        329.94        360.96        14.81 o                         
  -3  10   4         38.14         -3.13         8.50 o                         
  -2  10   4       1083.30       1090.24        21.92 o                         
  -1  10   4        270.86        269.99         8.30 o                         
   0  10   4       2378.35       2305.37        24.93 o                         
   1  10   4        265.29        283.36         9.22 o                         
   2  10   4       1052.16       1062.88        18.47 o                         
   3  10   4         40.13         31.44         3.18 o                         
   4  10   4        336.03        396.16        14.59 o                         
   5  10   4        428.72        428.55        14.75 o                         
   6  10   4       1989.40       1946.79        33.17 o                         
   7  10   4         27.66         37.28        12.28 o                         
   8  10   4        617.61        588.16        20.83 o                         
   9  10   4        848.50        903.74        26.89 o                         
  10  10   4        239.44        258.47        16.03 o                         
  11  10   4         11.39          4.30        10.44 o                         
  12  10   4          7.61         -0.75        12.40 o                         
 -12  11   4         25.57         27.73        11.25 o                         
 -11  11   4         15.75         11.50         9.25 o                         
 -10  11   4        170.93        150.17        14.21 o                         
  -9  11   4        101.37         94.81        13.78 o                         
  -8  11   4        137.30        146.12        12.83 o                         
  -7  11   4        182.07        165.84        12.83 o                         
  -6  11   4         76.96         70.51         9.58 o                         
  -5  11   4         46.48         49.19         5.59 o                         
  -4  11   4        624.58        633.65        13.87 o                         
  -3  11   4         92.72         97.69         7.19 o                         
  -2  11   4         98.73         84.12         7.48 o                         
  -1  11   4        438.32        485.58        11.68 o                         
   0  11   4        403.77        433.85        12.80 o                         
   1  11   4        446.72        510.01        12.81 o                         
   2  11   4        102.53         87.12         6.52 o                         
   3  11   4         98.55        104.53        10.11 o                         
   4  11   4        618.11        613.77        14.92 o                         
   5  11   4         57.44         67.05         7.21 o                         
   6  11   4         78.76         81.51        23.08 o                         
   7  11   4        177.37        189.73        20.30 o                         
   8  11   4        135.70        145.90        16.56 o                         
   9  11   4        101.63         90.60        14.96 o                         
  10  11   4        168.07        148.59        17.68 o                         
  11  11   4         16.36          8.75         9.92 o                         
  12  11   4         22.89         -2.41        12.06 o                         
 -11  12   4         54.20         25.76        10.09 o                         
 -10  12   4        156.61        170.53        15.12 o                         
  -9  12   4        155.23        174.06        14.66 o                         
  -8  12   4        113.87        112.71        12.02 o                         
  -7  12   4        293.15        340.50        19.80 o                         
  -6  12   4        356.30        370.07        18.68 o                         
  -5  12   4        282.91        254.05        15.32 o                         
  -4  12   4        113.37         83.66         6.47 o                         
  -3  12   4        484.04        486.30        14.28 o                         
  -2  12   4        460.97        493.69        21.61 o                         
  -1  12   4        869.33        872.70        27.30 o                         
   0  12   4          3.76         14.65         7.80 o                         
   1  12   4        869.96        878.63        23.52 o                         
   2  12   4        467.90        499.09        18.68 o                         
   3  12   4        493.81        490.46        19.13 o                         
   4  12   4        114.97        100.46        11.35 o                         
   5  12   4        282.50        264.09        15.87 o                         
   6  12   4        349.11        369.75        23.69 o                         
   7  12   4        298.79        323.89        32.75 o                         
   8  12   4        117.78        105.51        16.94 o                         
   9  12   4        156.16        175.58        19.63 o                         
  10  12   4        156.31        171.08        18.99 o                         
  11  12   4         55.62         59.56        14.03 o                         
 -10  13   4         18.28         15.88        10.03 o                         
  -9  13   4        110.14        120.66        13.99 o                         
  -8  13   4         49.62         73.43        16.66 o                         
  -7  13   4        112.73        150.21        13.69 o                         
  -6  13   4         44.10         47.74         9.88 o                         
  -5  13   4        154.45        152.25        14.91 o                         
  -4  13   4        345.92        357.25        16.43 o                         
  -3  13   4        221.58        231.40        10.59 o                         
  -2  13   4        668.32        663.29        19.59 o                         
  -1  13   4         54.57         47.49         7.58 o                         
   0  13   4        129.90        131.63        10.95 o                         
   1  13   4         57.67         73.16        11.40 o                         
   2  13   4        663.05        590.33        21.08 o                         
   3  13   4        219.51        242.35        15.14 o                         
   4  13   4        335.99        319.61        16.88 o                         
   5  13   4        161.00        145.50        13.24 o                         
   6  13   4         42.30         34.16         8.91 o                         
   7  13   4        111.75        129.11        13.83 o                         
   8  13   4         46.98         59.57        13.32 o                         
   9  13   4        113.42        151.21        19.51 o                         
  10  13   4         17.47          1.91        12.82 o                         
  -9  14   4         39.04         50.30        12.99 o                         
  -8  14   4         39.76         37.75        17.93 o                         
  -7  14   4        178.34        198.85        18.01 o                         
  -6  14   4        148.20        169.50        16.35 o                         
  -5  14   4        158.91        138.88        15.37 o                         
  -4  14   4        215.74        234.07        18.17 o                         
  -3  14   4        427.93        442.78        19.01 o                         
  -2  14   4          8.38          9.63         6.00 o                         
  -1  14   4        137.25        132.16        10.43 o                         
   0  14   4        116.71        130.14        10.84 o                         
   1  14   4        139.82        122.85        10.94 o                         
   2  14   4          7.11         19.25         8.01 o                         
   3  14   4        418.69        413.05        19.47 o                         
   4  14   4        218.76        231.92        15.86 o                         
   5  14   4        160.54        143.14        13.56 o                         
   6  14   4        155.93        183.58        15.31 o                         
   7  14   4        180.56        209.69        16.72 o                         
   8  14   4         37.43         54.45        11.98 o                         
   9  14   4         38.40         53.68        12.64 o                         
  -8  15   4         71.98         43.54        17.79 o                         
  -7  15   4        171.58        187.21        28.66 o                         
  -6  15   4         15.83         12.01         9.86 o                         
  -5  15   4        472.34        543.70        27.75 o                         
  -4  15   4         41.45         24.09        10.04 o                         
  -3  15   4        140.33        142.17        29.54 o                         
  -2  15   4         35.13         20.25         7.61 o                         
  -1  15   4         79.29         85.68        12.59 o                         
   0  15   4          0.16         -3.75         7.01 o                         
   1  15   4         81.87         90.63        10.36 o                         
   2  15   4         35.09         28.02         7.78 o                         
   3  15   4        140.98        138.15        12.66 o                         
   4  15   4         40.98         46.79        10.86 o                         
   5  15   4        471.36        540.17        24.33 o                         
   6  15   4         14.94         12.89         9.48 o                         
   7  15   4        171.27        212.69        17.57 o                         
   8  15   4         67.72         53.90        12.62 o                         
  -6  16   4         23.19         22.29        16.25 o                         
  -5  16   4         50.08         77.51        22.21 o                         
  -4  16   4         41.16         32.38        18.61 o                         
  -3  16   4        112.46        137.27        24.44 o                         
  -2  16   4          3.64          0.21         6.83 o                         
  -1  16   4         21.59         43.97        15.94 o                         
   0  16   4         95.41         99.13        13.94 o                         
   1  16   4         21.56         25.29         8.26 o                         
   2  16   4          3.99          3.65         7.41 o                         
   3  16   4        112.87        159.55        14.24 o                         
   4  16   4         42.08         27.53         9.37 o                         
   5  16   4         49.31         61.19        11.52 o                         
   6  16   4         23.97         23.63         8.61 o                         
  -4  17   4         66.91         76.46        22.81 o                         
  -3  17   4        172.15        158.09        26.88 o                         
  -2  17   4          6.80        -10.45        15.35 o                         
  -1  17   4         14.99         11.57         7.58 o                         
   0  17   4         37.08         12.23        10.06 o                         
   1  17   4         12.43         10.62         9.99 o                         
   2  17   4          6.76          3.43        10.59 o                         
   3  17   4        173.08        171.35        14.99 o                         
   4  17   4         68.29         91.12        12.72 o                         
   0   0   5        476.92        565.09        11.95 o                         
   1   0   5      19688.25      20602.81        81.01 o                         
   2   0   5         10.06          3.79         2.09 o                         
   3   0   5       1086.40       1023.81        15.50 o                         
   4   0   5        399.91        428.85         8.88 o                         
   5   0   5       1259.21       1492.66        18.97 o                         
   6   0   5        559.60        535.25        23.37 o                         
   7   0   5        223.58        210.61        10.91 o                         
   8   0   5        249.27        243.34         9.86 o                         
   9   0   5       1400.67       1359.06        25.11 o                         
  10   0   5        335.00        351.52        14.11 o                         
  11   0   5        121.63        109.27         8.19 o                         
  12   0   5         71.39         72.84         7.77 o                         
  13   0   5        203.77        262.88        20.08 o                         
  14   0   5        248.95        206.53        13.70 o                         
  15   0   5         26.19         17.16         9.87 o                         
 -15   1   5         59.21         32.10        10.05 o                         
 -14   1   5        115.36        113.20        10.79 o                         
 -13   1   5        477.41        550.52        21.55 o                         
 -12   1   5        145.63        154.66         9.47 o                         
 -11   1   5        137.24        122.63         8.33 o                         
 -10   1   5        668.02        697.83        18.98 o                         
  -9   1   5        642.24        599.53        20.24 o                         
  -8   1   5         71.96         75.19         8.27 o                         
  -7   1   5        323.09        282.73        10.30 o                         
  -6   1   5        141.88        214.54         6.34 o                         
  -5   1   5        730.64        760.65        14.14 o                         
  -4   1   5        649.94        527.72        14.85 o                         
  -3   1   5        650.36        767.53         9.80 o                         
  -2   1   5       3510.63       3632.97        37.36 o                         
  -1   1   5        299.50        326.55         8.87 o                         
   0   1   5       2623.83       2939.06        36.26 o                         
   1   1   5        296.59        303.61         5.55 o                         
   2   1   5       3499.64       3531.66        47.73 o                         
   3   1   5        642.11        777.38         9.46 o                         
   4   1   5        630.02        507.87        11.71 o                         
   5   1   5        712.65        749.66        27.56 o                         
   6   1   5        141.46        214.13         8.68 o                         
   7   1   5        321.87        283.19        12.30 o                         
   8   1   5         73.60         79.21        12.76 o                         
   9   1   5        652.26        617.41        23.94 o                         
  10   1   5        668.84        678.56        18.77 o                         
  11   1   5        135.80        121.33         8.54 o                         
  12   1   5        143.84        162.80        10.43 o                         
  13   1   5        470.78        496.25        22.39 o                         
  14   1   5        112.40        114.57        11.18 o                         
  15   1   5         59.77         38.69         9.11 o                         
 -15   2   5         43.40         45.24        14.60 o                         
 -14   2   5         52.24         59.23        11.40 o                         
 -13   2   5         50.16         85.81        13.87 o                         
 -12   2   5        272.86        293.94        11.86 o                         
 -11   2   5         21.85         14.91         6.31 o                         
 -10   2   5         92.56         82.38         9.84 o                         
  -9   2   5        937.55        896.53        25.09 o                         
  -8   2   5        307.87        299.42        14.04 o                         
  -7   2   5        167.33        143.94        12.79 o                         
  -6   2   5         23.80         23.85         4.98 o                         
  -5   2   5       9850.50      10073.17        67.77 o                         
  -4   2   5        315.89        299.61         7.53 o                         
  -3   2   5       6916.44       7301.64       116.85 o                         
  -2   2   5         90.38         84.67         4.74 o                         
  -1   2   5      17977.84      18711.20       275.74 o                         
   0   2   5          9.17         10.59         2.25 o                         
   1   2   5      18072.79      18540.05       298.07 o                         
   2   2   5         92.87         94.14         3.91 o                         
   3   2   5       6955.55       7633.36       103.52 o                         
   4   2   5        302.91        326.85        18.98 o                         
   5   2   5       9778.34      10213.45       181.10 o                         
   6   2   5         21.94         19.14         4.57 o                         
   7   2   5        160.22        158.02        20.75 o                         
   8   2   5        290.61        227.56        14.81 o                         
   9   2   5        940.07        863.08        22.38 o                         
  10   2   5         86.56         76.16        10.21 o                         
  11   2   5         20.42         18.40         8.32 o                         
  12   2   5        275.78        299.70        15.54 o                         
  13   2   5         51.86        124.39        30.80 o                         
  14   2   5         49.68         39.95         8.29 o                         
  15   2   5         44.93         44.69         8.83 o                         
 -15   3   5        138.19        111.43        17.79 o                         
 -14   3   5         21.31         24.94        12.24 o                         
 -13   3   5       2095.25       2257.74        59.33 o                         
 -12   3   5         97.76         88.92         8.65 o                         
 -11   3   5        526.40        572.73        22.67 o                         
 -10   3   5        200.74        189.87        13.59 o                         
  -9   3   5       2000.99       1948.62        44.69 o                         
  -8   3   5        143.94        146.92        14.03 o                         
  -7   3   5        307.88        288.05        29.53 o                         
  -6   3   5        790.05       1043.00        26.49 o                         
  -5   3   5       3279.77       3299.43       110.41 o                         
  -4   3   5       6545.18       7476.71       135.91 o                         
  -3   3   5       4077.25       4100.18        38.91 o                         
  -2   3   5        548.66        518.09        14.79 o                         
  -1   3   5        243.59        259.70         5.47 o                         
   0   3   5       2792.35       3383.88        44.68 o                         
   1   3   5        237.37        243.79         5.70 o                         
   2   3   5        537.44        537.47         9.69 o                         
   3   3   5       4088.44       4341.58        35.44 o                         
   4   3   5       6537.20       7643.08        56.52 o                         
   5   3   5       3262.54       3326.58        69.28 o                         
   6   3   5        773.97        983.99        23.78 o                         
   7   3   5        318.60        294.97        14.97 o                         
   8   3   5        135.51        135.70        12.08 o                         
   9   3   5       1976.53       1868.80        53.96 o                         
  10   3   5        193.82        164.13        13.12 o                         
  11   3   5        534.49        537.10        20.37 o                         
  12   3   5         95.89         83.83        10.36 o                         
  13   3   5       2094.27       2040.53        49.26 o                         
  14   3   5         19.88         13.52         6.78 o                         
  15   3   5        135.15        119.05        12.33 o                         
 -15   4   5         27.46         34.65        13.77 o                         
 -14   4   5         14.52         21.67        13.35 o                         
 -13   4   5         33.49         81.33        29.75 o                         
 -12   4   5        100.30        106.15        14.52 o                         
 -11   4   5         84.38         98.30        14.90 o                         
 -10   4   5        573.22        503.99        25.14 o                         
  -9   4   5        589.55        532.02        17.01 o                         
  -8   4   5        779.43        738.43        18.53 o                         
  -7   4   5        169.15        185.62        12.05 o                         
  -6   4   5        112.49        115.47         7.01 o                         
  -5   4   5       4416.14       4288.65        40.90 o                         
  -4   4   5       1022.02       1178.60        19.50 o                         
  -3   4   5       4885.44       4643.10        28.60 o                         
  -2   4   5         64.84         54.10         5.15 o                         
  -1   4   5       1141.00       1073.90        22.82 o                         
   0   4   5        342.51        414.48         8.19 o                         
   1   4   5       1086.64       1029.56        12.03 o                         
   2   4   5         66.77         57.61         5.28 o                         
   3   4   5       4913.68       4832.65        50.63 o                         
   4   4   5       1021.94       1211.92        17.47 o                         
   5   4   5       4325.26       3924.27        54.92 o                         
   6   4   5        112.79        122.37         8.06 o                         
   7   4   5        158.37        184.55         9.95 o                         
   8   4   5        783.40        745.13        63.76 o                         
   9   4   5        585.87        496.89        23.24 o                         
  10   4   5        570.56        510.60        19.00 o                         
  11   4   5         86.42         98.46        10.24 o                         
  12   4   5         92.11         87.37        10.52 o                         
  13   4   5         32.30         23.42        14.10 o                         
  14   4   5         15.51          4.59         8.20 o                         
  15   4   5         28.32         48.28         9.60 o                         
 -14   5   5        143.70        159.51        19.81 o                         
 -13   5   5       1526.02       1606.96        51.07 o                         
 -12   5   5         15.49          1.56        18.74 o                         
 -11   5   5         44.65         22.03        11.00 o                         
 -10   5   5        273.45        310.42        13.58 o                         
  -9   5   5       3264.29       3166.84        43.15 o                         
  -8   5   5        721.91        654.51        16.96 o                         
  -7   5   5        584.12        534.52        19.54 o                         
  -6   5   5        834.57        876.93        14.19 o                         
  -5   5   5       2141.95       2026.68        18.97 o                         
  -4   5   5       1844.25       1691.98        18.31 o                         
  -3   5   5       1510.01       1498.59        22.65 o                         
  -2   5   5       1712.75       1689.55        37.26 o                         
  -1   5   5         23.95         17.99         3.87 o                         
   0   5   5       8997.26       9414.68       161.74 o                         
   1   5   5         22.18         33.26         3.98 o                         
   2   5   5       1653.64       1720.63        20.58 o                         
   3   5   5       1509.28       1498.02        18.44 o                         
   4   5   5       1855.12       1750.83        20.85 o                         
   5   5   5       2155.21       1912.24        37.76 o                         
   6   5   5        858.13        841.42        29.47 o                         
   7   5   5        582.39        508.10        21.49 o                         
   8   5   5        722.72        690.33        42.88 o                         
   9   5   5       3296.09       3010.73        85.37 o                         
  10   5   5        264.98        317.74        21.30 o                         
  11   5   5         43.80         44.82        17.91 o                         
  12   5   5         15.86         -4.36        10.64 o                         
  13   5   5       1525.92       1548.91        38.79 o                         
  14   5   5        144.78        139.53        14.15 o                         
 -14   6   5         89.80        109.13        27.12 o                         
 -13   6   5         26.94         49.55        15.72 o                         
 -12   6   5          6.52        -20.79        42.18 o                         
 -11   6   5         81.48         71.10        12.39 o                         
 -10   6   5        164.91        147.77        12.05 o                         
  -9   6   5        586.67        566.00        20.61 o                         
  -8   6   5        349.83        308.25         9.29 o                         
  -7   6   5        543.62        514.21        10.96 o                         
  -6   6   5        129.61        131.95         4.96 o                         
  -5   6   5       1112.20       1061.50        17.72 o                         
  -4   6   5        585.12        581.78        11.67 o                         
  -3   6   5       1064.97        884.88        18.82 o                         
  -2   6   5        389.28        377.76        13.35 o                         
  -1   6   5       3078.41       2926.51        38.70 o                         
   0   6   5         69.07        100.01         6.69 o                         
   1   6   5       3160.79       3172.54        37.67 o                         
   2   6   5        393.28        397.93         9.17 o                         
   3   6   5       1045.68        901.03        23.13 o                         
   4   6   5        570.61        574.31         9.65 o                         
   5   6   5       1189.40       1114.60        19.08 o                         
   6   6   5        137.47        148.09         7.35 o                         
   7   6   5        537.09        562.43        24.68 o                         
   8   6   5        353.74        306.74        19.24 o                         
   9   6   5        610.06        551.99        20.22 o                         
  10   6   5        157.41        150.21        12.73 o                         
  11   6   5         83.42         81.76        14.69 o                         
  12   6   5          4.83         31.93         8.99 o                         
  13   6   5         30.25         60.59        16.31 o                         
  14   6   5         95.60         89.92        12.22 o                         
 -14   7   5        113.35        113.80        19.64 o                         
 -13   7   5        498.42        486.41        30.96 o                         
 -12   7   5         98.43        113.44        16.50 o                         
 -11   7   5         39.74         68.88        18.04 o                         
 -10   7   5        654.55        657.22        23.65 o                         
  -9   7   5       1367.55       1400.27        32.73 o                         
  -8   7   5        377.14        330.75        16.24 o                         
  -7   7   5          6.71         -6.74         6.74 o                         
  -6   7   5        705.45        719.98        16.57 o                         
  -5   7   5       1449.88       1380.24        20.93 o                         
  -4   7   5        466.67        490.43        11.40 o                         
  -3   7   5        146.95        176.77        11.16 o                         
  -2   7   5       1904.64       2035.99        32.38 o                         
  -1   7   5        883.94        802.07        18.09 o                         
   0   7   5       1505.79       1651.44        27.94 o                         
   1   7   5        889.72        843.31        13.44 o                         
   2   7   5       1839.42       1966.36        52.98 o                         
   3   7   5        143.77        180.56         4.95 o                         
   4   7   5        482.69        480.06        14.76 o                         
   5   7   5       1450.73       1354.35        24.93 o                         
   6   7   5        711.02        722.10        15.03 o                         
   7   7   5          6.77          0.39         6.20 o                         
   8   7   5        377.93        340.71        48.69 o                         
   9   7   5       1370.20       1371.34        33.07 o                         
  10   7   5        625.23        598.92        25.06 o                         
  11   7   5         40.09         47.88         9.85 o                         
  12   7   5        102.56        100.62        12.15 o                         
  13   7   5        506.11        461.73        22.75 o                         
  14   7   5        107.40        103.22        12.95 o                         
 -13   8   5         25.31         49.01        14.70 o                         
 -12   8   5          0.27         19.98        18.90 o                         
 -11   8   5        305.15        309.63        22.85 o                         
 -10   8   5        102.82        101.20        14.42 o                         
  -9   8   5        192.89        187.54        16.12 o                         
  -8   8   5          5.35          7.95         7.76 o                         
  -7   8   5        578.46        508.53        19.37 o                         
  -6   8   5        131.02        104.07         9.64 o                         
  -5   8   5        686.20        701.63        14.62 o                         
  -4   8   5        325.96        337.56        10.09 o                         
  -3   8   5       1870.61       1733.22        34.16 o                         
  -2   8   5         22.55         18.47         7.30 o                         
  -1   8   5        805.87        839.14        19.93 o                         
   0   8   5        109.54         97.56         4.47 o                         
   1   8   5        799.15        827.85        20.87 o                         
   2   8   5         22.91         19.71         3.64 o                         
   3   8   5       1888.90       1797.24        17.77 o                         
   4   8   5        322.84        325.90         8.57 o                         
   5   8   5        701.91        711.81        13.29 o                         
   6   8   5        138.86        127.54         6.92 o                         
   7   8   5        593.70        541.55        24.92 o                         
   8   8   5          6.03         12.57         9.86 o                         
   9   8   5        196.20        188.37        13.39 o                         
  10   8   5        107.42        104.10        11.03 o                         
  11   8   5        312.17        333.63        18.37 o                         
  12   8   5          0.27          8.48         8.74 o                         
  13   8   5         27.34         59.06        11.87 o                         
 -13   9   5         56.03         52.89        14.43 o                         
 -12   9   5         40.76         31.15        12.72 o                         
 -11   9   5        134.46        110.18        19.23 o                         
 -10   9   5         32.88         46.60        10.50 o                         
  -9   9   5         41.74         46.68         9.53 o                         
  -8   9   5        128.76        161.17        12.89 o                         
  -7   9   5        751.11        725.54        23.38 o                         
  -6   9   5        720.44        771.84        25.66 o                         
  -5   9   5         88.18         69.52         5.59 o                         
  -4   9   5        315.24        292.29        11.66 o                         
  -3   9   5        984.37        965.57        25.89 o                         
  -2   9   5        423.29        413.40        18.82 o                         
  -1   9   5        798.45        799.85        24.54 o                         
   0   9   5        551.37        601.26         9.80 o                         
   1   9   5        812.03        782.20        17.31 o                         
   2   9   5        435.57        428.52        12.35 o                         
   3   9   5        979.33        954.11        13.63 o                         
   4   9   5        305.06        258.63        11.56 o                         
   5   9   5         82.89         54.40         7.25 o                         
   6   9   5        694.13        719.28        19.57 o                         
   7   9   5        739.99        761.33        30.13 o                         
   8   9   5        136.90        162.56        24.28 o                         
   9   9   5         41.15         45.20         8.25 o                         
  10   9   5         28.69         35.48         8.77 o                         
  11   9   5        128.72        102.15        12.00 o                         
  12   9   5         40.87         13.43        11.06 o                         
  13   9   5         55.72         72.46        23.51 o                         
 -12  10   5         43.34         47.38        14.59 o                         
 -11  10   5        335.13        357.25        25.04 o                         
 -10  10   5         56.86         53.28        13.02 o                         
  -9  10   5        269.29        313.53        17.77 o                         
  -8  10   5         31.40         13.81         9.49 o                         
  -7  10   5        104.00         90.27        10.41 o                         
  -6  10   5         43.02         55.81        11.61 o                         
  -5  10   5        567.11        562.35        15.91 o                         
  -4  10   5        449.35        437.71        14.50 o                         
  -3  10   5         83.59         91.69         9.07 o                         
  -2  10   5        263.05        282.07        11.92 o                         
  -1  10   5        676.77        703.81        15.74 o                         
   0  10   5         55.55         58.08         4.15 o                         
   1  10   5        694.53        727.25        13.73 o                         
   2  10   5        266.40        290.67         9.63 o                         
   3  10   5         82.85         98.45         6.23 o                         
   4  10   5        464.26        455.66        13.51 o                         
   5  10   5        577.28        568.98        14.52 o                         
   6  10   5         42.28         56.81         8.64 o                         
   7  10   5        108.84        103.10        13.62 o                         
   8  10   5         34.58         40.03        11.96 o                         
   9  10   5        269.78        320.92        23.26 o                         
  10  10   5         57.07         69.14        14.23 o                         
  11  10   5        330.21        330.74        25.00 o                         
  12  10   5         43.80         56.48        13.18 o                         
 -11  11   5         62.60         77.32        15.63 o                         
 -10  11   5        144.12        123.40        16.41 o                         
  -9  11   5        331.76        385.35        24.75 o                         
  -8  11   5         26.98         31.16         9.51 o                         
  -7  11   5        439.78        454.42        30.97 o                         
  -6  11   5        131.55        119.24        13.18 o                         
  -5  11   5        112.56        134.40        12.05 o                         
  -4  11   5         12.96          9.34         4.33 o                         
  -3  11   5        909.19        941.22        19.34 o                         
  -2  11   5        138.90        111.56         8.68 o                         
  -1  11   5        229.68        234.13        10.09 o                         
   0  11   5        122.81        104.49         5.63 o                         
   1  11   5        234.78        223.86        12.68 o                         
   2  11   5        140.93        116.60         5.98 o                         
   3  11   5        901.77        902.57        24.73 o                         
   4  11   5         11.02          0.28        13.64 o                         
   5  11   5        111.75        115.86        11.59 o                         
   6  11   5        132.78        126.30        12.69 o                         
   7  11   5        439.14        474.41        21.50 o                         
   8  11   5         25.16         37.10        11.92 o                         
   9  11   5        331.47        365.24        24.99 o                         
  10  11   5        144.91        106.13        16.92 o                         
  11  11   5         61.95         56.93        14.01 o                         
 -11  12   5         50.67         55.68        17.94 o                         
 -10  12   5        175.76        168.62        18.38 o                         
  -9  12   5        193.68        215.04        19.80 o                         
  -8  12   5        191.83        160.60        17.40 o                         
  -7  12   5          5.40         22.47        11.10 o                         
  -6  12   5         46.91         43.88        10.11 o                         
  -5  12   5        590.30        573.81        20.24 o                         
  -4  12   5         10.86         10.54         4.59 o                         
  -3  12   5        241.85        232.36        10.43 o                         
  -2  12   5        261.55        292.32        13.41 o                         
  -1  12   5        912.49        882.49        22.03 o                         
   0  12   5          1.54         16.18         6.72 o                         
   1  12   5        908.79        863.75        29.94 o                         
   2  12   5        261.14        274.67        14.60 o                         
   3  12   5        245.96        241.64        14.48 o                         
   4  12   5         12.42         17.85         7.46 o                         
   5  12   5        584.51        568.50        22.27 o                         
   6  12   5         45.31         46.47        10.35 o                         
   7  12   5          5.05         12.08         9.12 o                         
   8  12   5        192.95        147.48        13.94 o                         
   9  12   5        192.61        199.54        16.25 o                         
  10  12   5        176.13        169.79        19.57 o                         
  11  12   5         52.69         21.32        11.18 o                         
 -10  13   5        137.47        151.36        18.59 o                         
  -9  13   5        271.77        308.76        26.05 o                         
  -8  13   5        414.74        457.56        26.91 o                         
  -7  13   5        318.49        362.59        24.02 o                         
  -6  13   5        119.94        122.20        14.70 o                         
  -5  13   5         25.24         14.88         7.80 o                         
  -4  13   5         33.64         30.38         8.27 o                         
  -3  13   5        485.95        520.72        15.61 o                         
  -2  13   5        548.76        541.56        18.38 o                         
  -1  13   5        130.77        148.21        10.51 o                         
   0  13   5       1697.70       1489.32        30.87 o                         
   1  13   5        132.73        148.77        11.58 o                         
   2  13   5        535.79        495.86        19.60 o                         
   3  13   5        485.97        521.54        20.82 o                         
   4  13   5         33.47         26.78         8.75 o                         
   5  13   5         22.94         20.02         8.17 o                         
   6  13   5        121.79        135.36        12.91 o                         
   7  13   5        318.80        333.26        19.39 o                         
   8  13   5        415.54        448.62        23.24 o                         
   9  13   5        268.43        317.80        20.58 o                         
  10  13   5        132.19        136.84        15.51 o                         
  -9  14   5         86.51         32.09        17.02 o                         
  -8  14   5         35.32         56.51        14.08 o                         
  -7  14   5         26.31         50.60        21.41 o                         
  -6  14   5         72.18         64.07        12.33 o                         
  -5  14   5         94.98         80.67        14.19 o                         
  -4  14   5         14.00          2.60         6.94 o                         
  -3  14   5         77.21         66.82         9.52 o                         
  -2  14   5         98.08        108.75         9.26 o                         
  -1  14   5         39.27         31.29         6.98 o                         
   0  14   5         28.70         38.31         7.59 o                         
   1  14   5         34.58         30.60         8.15 o                         
   2  14   5         97.89        106.95        11.12 o                         
   3  14   5         78.60         76.10        10.36 o                         
   4  14   5         14.07          7.33         8.04 o                         
   5  14   5         93.51         79.18        10.89 o                         
   6  14   5         72.43         63.33        11.61 o                         
   7  14   5         25.58         39.92        10.78 o                         
   8  14   5         35.32         42.65        11.17 o                         
   9  14   5         82.92         57.32        12.15 o                         
  -7  15   5          7.03          3.71        14.16 o                         
  -6  15   5        152.06        154.17        17.01 o                         
  -5  15   5         78.80         94.16        13.96 o                         
  -4  15   5         68.69         66.53         9.86 o                         
  -3  15   5         28.29         25.11        10.56 o                         
  -2  15   5        121.13        105.87        10.80 o                         
  -1  15   5         24.94         14.20         8.79 o                         
   0  15   5         11.30          0.48         6.79 o                         
   1  15   5         25.94          4.60         6.87 o                         
   2  15   5        123.75        119.93        11.57 o                         
   3  15   5         26.88         31.51         8.55 o                         
   4  15   5         68.12         68.59        10.67 o                         
   5  15   5         79.72         94.30        12.55 o                         
   6  15   5        156.94        164.80        15.13 o                         
   7  15   5          6.53         -7.16         9.81 o                         
  -6  16   5         15.34          8.14        13.44 o                         
  -5  16   5          4.30         22.86        16.93 o                         
  -4  16   5         74.01         86.24        14.02 o                         
  -3  16   5         23.32         26.28        14.61 o                         
  -2  16   5         19.76         22.00         7.15 o                         
  -1  16   5          3.78          6.60         9.29 o                         
   0  16   5         14.53         21.37         8.96 o                         
   1  16   5          3.36         -0.13         7.52 o                         
   2  16   5         19.88         18.87         7.69 o                         
   3  16   5         23.15         22.22         9.15 o                         
   4  16   5         70.71         77.26        11.50 o                         
   5  16   5          5.03          9.23         8.72 o                         
   6  16   5         16.15          5.29         9.43 o                         
  -3  17   5         90.41         72.09        20.88 o                         
  -2  17   5         47.32         32.93        12.64 o                         
  -1  17   5         69.32         68.30        16.44 o                         
   0  17   5          5.06          7.43        13.67 o                         
   1  17   5         67.17         57.03        13.44 o                         
   2  17   5         43.99         39.24         9.90 o                         
   3  17   5         91.68         96.19        12.43 o                         
   0   0   6      35380.34      35494.69       208.91 o                         
   1   0   6        103.83        109.44         3.84 o                         
   2   0   6      11367.99      13094.30        59.85 o                         
   3   0   6       2561.79       2574.25        52.43 o                         
   4   0   6          1.21        108.58         6.46 o                         
   5   0   6       8581.81       9176.51       215.48 o                         
   6   0   6       1769.51       1741.41        22.28 o                         
   7   0   6        159.65        141.32         8.62 o                         
   8   0   6         38.28         26.04         4.86 o                         
   9   0   6       3726.65       3747.61        35.91 o                         
  10   0   6       2044.23       2033.23        32.87 o                         
  11   0   6         86.36        117.05         8.67 o                         
  12   0   6        242.95        251.95        11.83 o                         
  13   0   6       3076.81       3282.35        47.58 o                         
  14   0   6        138.02        135.12        11.94 o                         
  15   0   6        186.12        186.18        17.09 o                         
 -15   1   6         22.35         22.74        13.44 o                         
 -14   1   6         29.45         16.73        10.84 o                         
 -13   1   6        123.76        164.49        15.70 o                         
 -12   1   6         16.64         34.45         6.27 o                         
 -11   1   6        158.74        115.29         9.44 o                         
 -10   1   6        125.06        109.75         8.95 o                         
  -9   1   6       2409.92       2408.13        33.73 o                         
  -8   1   6         14.46         13.71         3.39 o                         
  -7   1   6         63.91         46.86         4.97 o                         
  -6   1   6         10.19         14.15         2.75 o                         
  -5   1   6      14661.84      14952.74       112.32 o                         
  -4   1   6         64.44         49.62         9.06 o                         
  -3   1   6       6849.79       6813.42       147.33 o                         
  -2   1   6          8.11          4.59         2.56 o                         
  -1   1   6      10676.41      11917.01        97.54 o                         
   0   1   6        704.44        726.72         9.61 o                         
   1   1   6      10704.71      12050.88        60.63 o                         
   2   1   6          7.29          3.71         1.68 o                         
   3   1   6       6828.89       6975.58       108.36 o                         
   4   1   6         64.83         55.89         4.83 o                         
   5   1   6      14701.42      15442.63       368.12 o                         
   6   1   6          9.58         11.88         3.92 o                         
   7   1   6         71.81         72.55         5.67 o                         
   8   1   6         14.98         10.39         5.37 o                         
   9   1   6       2434.22       2407.64        27.87 o                         
  10   1   6        124.83         90.84         8.77 o                         
  11   1   6        157.62        141.34         9.21 o                         
  12   1   6         15.84         44.24        11.37 o                         
  13   1   6        126.51        167.59        14.72 o                         
  14   1   6         30.01         22.87        12.93 o                         
  15   1   6         22.79         12.70         7.48 o                         
 -15   2   6         25.50         11.94         9.14 o                         
 -14   2   6         49.89         48.24        10.63 o                         
 -13   2   6       1545.07       1661.65        33.84 o                         
 -12   2   6        178.78        180.29        16.71 o                         
 -11   2   6         52.66         59.19         7.75 o                         
 -10   2   6        461.57        465.02        15.74 o                         
  -9   2   6       3214.66       3078.54        47.05 o                         
  -8   2   6        452.44        463.29        17.19 o                         
  -7   2   6        550.28        483.75        24.12 o                         
  -6   2   6        535.98        535.79         9.87 o                         
  -5   2   6       1737.51       1578.98        27.88 o                         
  -4   2   6        996.86        918.27        21.53 o                         
  -3   2   6        266.84        250.19         5.99 o                         
  -2   2   6        141.75        205.45         5.99 o                         
  -1   2   6        740.23        770.84        20.55 o                         
   0   2   6       1568.43       1714.31        26.98 o                         
   1   2   6        733.86        759.02        20.98 o                         
   2   2   6        150.27        232.75         8.50 o                         
   3   2   6        270.33        259.01         9.02 o                         
   4   2   6        991.68        978.67        12.34 o                         
   5   2   6       1732.92       1632.97        23.79 o                         
   6   2   6        531.93        509.11        12.12 o                         
   7   2   6        548.43        537.22        12.12 o                         
   8   2   6        453.27        483.31        17.85 o                         
   9   2   6       3194.39       3100.21        46.99 o                         
  10   2   6        459.54        424.07        13.66 o                         
  11   2   6         53.61         67.67         7.65 o                         
  12   2   6        177.32        189.82        10.92 o                         
  13   2   6       1550.81       1654.55        30.04 o                         
  14   2   6         48.85         40.62         7.26 o                         
  15   2   6         26.36         26.10         9.03 o                         
 -15   3   6          1.74        -11.79        11.79 o                         
 -14   3   6        202.06        205.18        28.08 o                         
 -13   3   6        157.11        267.92        29.44 o                         
 -12   3   6         70.12         43.87         8.54 o                         
 -11   3   6         80.42         85.68         9.98 o                         
 -10   3   6        256.48        278.22        19.18 o                         
  -9   3   6        737.78        707.51        27.52 o                         
  -8   3   6          2.92         -3.93         5.45 o                         
  -7   3   6       1067.78       1063.11        22.63 o                         
  -6   3   6        104.59         80.11         6.27 o                         
  -5   3   6       3057.45       2996.27        34.11 o                         
  -4   3   6         57.41         48.64         6.39 o                         
  -3   3   6       3894.70       3936.47        26.10 o                         
  -2   3   6        290.06        320.27         9.07 o                         
  -1   3   6       6310.43       6423.93       123.20 o                         
   0   3   6        377.60        407.01         5.19 o                         
   1   3   6       6298.01       6449.03        93.55 o                         
   2   3   6        289.84        339.17        13.60 o                         
   3   3   6       3890.57       4188.15        79.44 o                         
   4   3   6         55.79         48.97         3.81 o                         
   5   3   6       3103.38       3040.15        32.96 o                         
   6   3   6        106.04         98.98         8.06 o                         
   7   3   6       1052.42        997.80        21.87 o                         
   8   3   6          2.47         -5.88         5.88 o                         
   9   3   6        729.09        700.63        22.16 o                         
  10   3   6        255.53        285.39        12.73 o                         
  11   3   6         77.10         66.75         7.69 o                         
  12   3   6         70.96         65.32         7.92 o                         
  13   3   6        156.70        206.16        12.12 o                         
  14   3   6        205.62        185.27        11.72 o                         
  15   3   6          2.43         -2.97         8.06 o                         
 -14   4   6         61.76         65.00        15.09 o                         
 -13   4   6        194.03        203.20        21.56 o                         
 -12   4   6         18.95        -11.80        11.80 o                         
 -11   4   6          6.58        -10.37        10.37 o                         
 -10   4   6         91.05        100.37        13.26 o                         
  -9   4   6        282.74        278.18        17.09 o                         
  -8   4   6        145.24        156.38        13.98 o                         
  -7   4   6        141.17        136.03         8.93 o                         
  -6   4   6        655.39        675.57        16.29 o                         
  -5   4   6        611.03        605.27        12.99 o                         
  -4   4   6         93.46        114.33         5.14 o                         
  -3   4   6        178.84        145.01         8.22 o                         
  -2   4   6        425.34        426.66        10.40 o                         
  -1   4   6        460.21        514.08        11.29 o                         
   0   4   6        115.20        131.93         8.31 o                         
   1   4   6        451.67        496.09        15.39 o                         
   2   4   6        417.53        421.57         6.85 o                         
   3   4   6        167.54        146.06         6.08 o                         
   4   4   6         84.96        121.53         6.60 o                         
   5   4   6        613.92        617.25        29.15 o                         
   6   4   6        637.28        595.93        24.53 o                         
   7   4   6        147.41        151.25         8.04 o                         
   8   4   6        154.35        164.21        11.38 o                         
   9   4   6        276.59        257.32        14.52 o                         
  10   4   6         89.29         88.68         8.33 o                         
  11   4   6          5.98         -0.10         5.87 o                         
  12   4   6         16.78          3.88         7.01 o                         
  13   4   6        195.72        198.88        17.43 o                         
  14   4   6         60.80         40.81         7.48 o                         
 -14   5   6        242.40        257.64        24.37 o                         
 -13   5   6        197.78        239.80        22.67 o                         
 -12   5   6         66.69         63.25        26.42 o                         
 -11   5   6        139.94        127.34        15.02 o                         
 -10   5   6        378.06        362.09        14.54 o                         
  -9   5   6        392.70        425.15        17.05 o                         
  -8   5   6         57.94         54.68        12.06 o                         
  -7   5   6        134.77        154.93         7.07 o                         
  -6   5   6        471.10        461.17        10.66 o                         
  -5   5   6        562.01        494.51        18.46 o                         
  -4   5   6        140.39        117.22         4.50 o                         
  -3   5   6        471.86        440.44         8.00 o                         
  -2   5   6        268.12        204.48         6.06 o                         
  -1   5   6         59.80         67.00         4.17 o                         
   0   5   6          0.18          7.74         3.42 o                         
   1   5   6         62.80         57.33         5.07 o                         
   2   5   6        262.14        229.76         6.81 o                         
   3   5   6        471.17        467.04        12.47 o                         
   4   5   6        139.14        120.94         6.28 o                         
   5   5   6        564.90        535.20        22.92 o                         
   6   5   6        476.61        483.40        20.42 o                         
   7   5   6        128.20        136.35        10.58 o                         
   8   5   6         54.55         55.40        13.04 o                         
   9   5   6        391.52        479.59        30.87 o                         
  10   5   6        376.70        344.39        17.66 o                         
  11   5   6        130.83        124.40        12.44 o                         
  12   5   6         66.37         72.75        10.72 o                         
  13   5   6        194.73        193.31        23.73 o                         
  14   5   6        243.53        230.51        13.75 o                         
 -14   6   6         12.70          7.26        12.48 o                         
 -13   6   6        293.48        353.75        26.95 o                         
 -12   6   6        153.92        156.39        18.49 o                         
 -11   6   6        163.09        181.22        18.21 o                         
 -10   6   6        187.33        177.86        16.93 o                         
  -9   6   6        140.18        171.81        15.93 o                         
  -8   6   6        110.98         92.79         9.40 o                         
  -7   6   6        857.89        801.33        14.33 o                         
  -6   6   6        209.86        203.11         7.71 o                         
  -5   6   6         94.46         98.37         3.95 o                         
  -4   6   6        457.53        476.30        10.52 o                         
  -3   6   6        711.78        688.48        18.18 o                         
  -2   6   6        914.52        982.39        25.60 o                         
  -1   6   6        476.94        457.84        14.89 o                         
   0   6   6       1470.15       1638.61        29.22 o                         
   1   6   6        452.40        416.75        24.39 o                         
   2   6   6        911.82        963.76        30.06 o                         
   3   6   6        718.27        683.00        21.53 o                         
   4   6   6        445.45        461.87        12.71 o                         
   5   6   6        102.03         94.36         5.96 o                         
   6   6   6        213.56        178.63        14.35 o                         
   7   6   6        849.99        747.36        22.51 o                         
   8   6   6        118.73        106.36        10.84 o                         
   9   6   6        134.75        148.77        12.85 o                         
  10   6   6        187.38        159.72        18.03 o                         
  11   6   6        165.63        175.88        12.15 o                         
  12   6   6        147.43        131.86        17.20 o                         
  13   6   6        294.66        319.10        16.92 o                         
  14   6   6         13.29          9.92        11.71 o                         
 -13   7   6          2.31         53.00        16.27 o                         
 -12   7   6         20.33         55.85        14.56 o                         
 -11   7   6        109.99        147.99        17.88 o                         
 -10   7   6        137.31        147.07        16.84 o                         
  -9   7   6        533.80        601.87        27.82 o                         
  -8   7   6        366.03        293.49        19.32 o                         
  -7   7   6         43.25         30.31        12.50 o                         
  -6   7   6        103.20         89.96         5.22 o                         
  -5   7   6       3800.78       3885.49        73.84 o                         
  -4   7   6         91.69        121.51         5.58 o                         
  -3   7   6       2862.66       2619.51        40.88 o                         
  -2   7   6        436.48        400.41        14.98 o                         
  -1   7   6       3143.18       3138.23        53.99 o                         
   0   7   6          1.00          2.51         4.05 o                         
   1   7   6       3114.06       3186.44        42.48 o                         
   2   7   6        432.04        376.82        15.25 o                         
   3   7   6       2893.61       2683.96        55.29 o                         
   4   7   6         90.81        121.74         4.77 o                         
   5   7   6       3801.58       3843.11        83.13 o                         
   6   7   6        102.57         86.83        12.83 o                         
   7   7   6         44.32         45.67         9.03 o                         
   8   7   6        372.45        313.15        16.53 o                         
   9   7   6        532.38        591.07        19.99 o                         
  10   7   6        138.97        147.55        23.43 o                         
  11   7   6        112.62        124.79        11.19 o                         
  12   7   6         18.32         29.97         8.75 o                         
  13   7   6          2.72         35.79         9.77 o                         
 -13   8   6        768.41        842.45        39.82 o                         
 -12   8   6        131.71        147.79        18.55 o                         
 -11   8   6         40.31         29.05        10.90 o                         
 -10   8   6          8.13         -3.39        11.15 o                         
  -9   8   6        614.40        646.89        29.33 o                         
  -8   8   6        595.74        587.17        27.11 o                         
  -7   8   6        352.63        336.95        20.32 o                         
  -6   8   6       1273.96       1186.85        18.63 o                         
  -5   8   6        995.05        923.92        14.61 o                         
  -4   8   6        712.55        786.71        14.22 o                         
  -3   8   6       1364.55       1278.27        28.35 o                         
  -2   8   6        607.61        625.39        20.50 o                         
  -1   8   6        447.15        453.99        14.77 o                         
   0   8   6        305.77        319.17        11.40 o                         
   1   8   6        446.21        425.52         7.98 o                         
   2   8   6        584.76        614.98        13.40 o                         
   3   8   6       1353.86       1324.93        30.12 o                         
   4   8   6        707.47        758.97        15.99 o                         
   5   8   6        993.36        966.79        24.95 o                         
   6   8   6       1296.70       1173.97        21.75 o                         
   7   8   6        345.26        314.84        21.48 o                         
   8   8   6        595.36        585.45        22.36 o                         
   9   8   6        610.79        646.42        19.89 o                         
  10   8   6          5.79         -0.89         6.82 o                         
  11   8   6         40.31         33.53         8.26 o                         
  12   8   6        128.19        133.91        11.81 o                         
  13   8   6        771.75        823.06        33.10 o                         
 -13   9   6         49.34         88.96        16.39 o                         
 -12   9   6         50.46         68.58        16.02 o                         
 -11   9   6         86.52         90.37        15.65 o                         
 -10   9   6        211.60        185.04        17.90 o                         
  -9   9   6        484.32        506.48        26.53 o                         
  -8   9   6        249.10        202.66        19.41 o                         
  -7   9   6         14.54         20.80         9.90 o                         
  -6   9   6        130.45        118.41         8.97 o                         
  -5   9   6       2922.18       2848.17        39.71 o                         
  -4   9   6         97.61        117.78         8.67 o                         
  -3   9   6        886.49        795.39        23.30 o                         
  -2   9   6        158.12        162.54        11.34 o                         
  -1   9   6       2999.67       2875.82        31.13 o                         
   0   9   6         43.08         46.31         5.36 o                         
   1   9   6       2986.67       2961.81        31.78 o                         
   2   9   6        162.46        174.01         6.19 o                         
   3   9   6        894.67        791.89        15.99 o                         
   4   9   6         94.96         99.96         5.43 o                         
   5   9   6       2915.52       2821.72        31.65 o                         
   6   9   6        134.46        120.01         8.23 o                         
   7   9   6         12.85         49.94        10.69 o                         
   8   9   6        255.03        234.08        21.26 o                         
   9   9   6        487.39        540.47        18.38 o                         
  10   9   6        206.64        188.12        12.21 o                         
  11   9   6         85.42         85.97        12.46 o                         
  12   9   6         48.09         33.91        11.43 o                         
  13   9   6         50.14         67.64        12.63 o                         
 -12  10   6          9.67          6.47         9.34 o                         
 -11  10   6         11.37          9.01        11.14 o                         
 -10  10   6        334.40        362.26        24.23 o                         
  -9  10   6        553.49        588.67        28.92 o                         
  -8  10   6        193.70        158.70        17.34 o                         
  -7  10   6         96.36         89.05        13.25 o                         
  -6  10   6       3152.02       3046.41        66.60 o                         
  -5  10   6        323.90        359.63        13.72 o                         
  -4  10   6       1954.74       1900.87        44.52 o                         
  -3  10   6         27.49         21.29        13.97 o                         
  -2  10   6        941.04        868.73        26.27 o                         
  -1  10   6          2.28         -1.26         4.12 o                         
   0  10   6        230.74        189.03        11.17 o                         
   1  10   6          2.64         -1.11         5.88 o                         
   2  10   6        899.90        839.38        13.44 o                         
   3  10   6         29.60         18.96         4.69 o                         
   4  10   6       1967.49       1827.31        28.52 o                         
   5  10   6        322.30        351.11        11.14 o                         
   6  10   6       3207.64       3118.78        50.06 o                         
   7  10   6         98.89        120.62        12.38 o                         
   8  10   6        190.34        159.93        13.56 o                         
   9  10   6        553.89        613.27        29.08 o                         
  10  10   6        340.38        350.74        20.54 o                         
  11  10   6         11.43         15.59        10.25 o                         
  12  10   6         10.46         -4.42         8.70 o                         
 -11  11   6          1.91          6.61        11.08 o                         
 -10  11   6        157.42        185.32        19.30 o                         
  -9  11   6        234.65        225.20        20.34 o                         
  -8  11   6         59.02         72.33        12.74 o                         
  -7  11   6         79.07         86.17        13.64 o                         
  -6  11   6         37.80         33.06        10.40 o                         
  -5  11   6        787.94        761.45        20.32 o                         
  -4  11   6        118.41        119.59         7.92 o                         
  -3  11   6        742.68        773.21        20.25 o                         
  -2  11   6         57.30         52.00         5.80 o                         
  -1  11   6        338.94        335.51        11.99 o                         
   0  11   6        114.28        125.25         9.39 o                         
   1  11   6        351.89        381.05        15.49 o                         
   2  11   6         59.00         51.59         8.25 o                         
   3  11   6        729.37        722.02        22.47 o                         
   4  11   6        115.49        111.00        10.87 o                         
   5  11   6        788.26        741.36        24.57 o                         
   6  11   6         37.38         31.21         8.59 o                         
   7  11   6         75.42         65.38        11.30 o                         
   8  11   6         59.91         57.45        10.60 o                         
   9  11   6        233.47        226.65        17.42 o                         
  10  11   6        149.51        176.90        16.46 o                         
  11  11   6          2.64         11.62        10.14 o                         
 -10  12   6         90.45         78.94        15.31 o                         
  -9  12   6         13.60         25.95        12.41 o                         
  -8  12   6        108.99        124.27        16.16 o                         
  -7  12   6         71.71         84.07        19.74 o                         
  -6  12   6        308.28        334.73        29.99 o                         
  -5  12   6        305.20        327.02        17.27 o                         
  -4  12   6        145.43        151.22         8.85 o                         
  -3  12   6        115.98         90.97         8.53 o                         
  -2  12   6        413.22        411.44        13.24 o                         
  -1  12   6         86.46         72.24         8.37 o                         
   0  12   6         21.89         10.75         7.26 o                         
   1  12   6         90.97         83.55         9.51 o                         
   2  12   6        408.42        406.80        17.32 o                         
   3  12   6        107.89         94.21        18.50 o                         
   4  12   6        145.90        155.21        12.50 o                         
   5  12   6        306.19        311.89        17.26 o                         
   6  12   6        307.93        343.39        18.42 o                         
   7  12   6         69.89         74.74        11.84 o                         
   8  12   6        110.32         99.19        12.30 o                         
   9  12   6         15.69          5.17         9.86 o                         
  10  12   6         87.73         88.86        13.48 o                         
 -10  13   6         74.22         90.06        15.66 o                         
  -9  13   6         24.37         17.70        12.08 o                         
  -8  13   6         44.57         54.96        13.14 o                         
  -7  13   6        138.85        152.93        22.56 o                         
  -6  13   6         39.27         35.01        10.71 o                         
  -5  13   6         13.27         26.55         9.49 o                         
  -4  13   6         57.43         56.17         9.88 o                         
  -3  13   6        146.50        146.68         9.32 o                         
  -2  13   6         87.56         62.51         6.74 o                         
  -1  13   6         84.99         93.96         8.98 o                         
   0  13   6          0.10         -6.66         6.66 o                         
   1  13   6         85.01         93.17         9.82 o                         
   2  13   6         86.94         62.42         9.10 o                         
   3  13   6        143.67        137.51        12.02 o                         
   4  13   6         57.42         42.69         9.19 o                         
   5  13   6         14.38          9.74         8.13 o                         
   6  13   6         36.81         13.99         7.95 o                         
   7  13   6        134.44        150.36        14.68 o                         
   8  13   6         42.40         51.30        11.48 o                         
   9  13   6         24.42         13.94        10.86 o                         
  10  13   6         73.02         36.10        11.67 o                         
  -8  14   6         15.23         -2.07        10.81 o                         
  -7  14   6         27.07         15.63        14.03 o                         
  -6  14   6         73.65         74.71        13.27 o                         
  -5  14   6          7.41          1.55         9.42 o                         
  -4  14   6         60.31         63.56         9.28 o                         
  -3  14   6         64.65         67.57         7.51 o                         
  -2  14   6         61.00         75.41         9.15 o                         
  -1  14   6         35.26         23.40         6.77 o                         
   0  14   6         25.22         14.75         6.64 o                         
   1  14   6         37.28         29.00         7.64 o                         
   2  14   6         59.50         64.32         9.26 o                         
   3  14   6         66.92         65.37         9.77 o                         
   4  14   6         61.95         49.55         9.34 o                         
   5  14   6          7.92          9.13         8.72 o                         
   6  14   6         76.20         77.66        11.70 o                         
   7  14   6         29.99         42.01        10.37 o                         
   8  14   6         12.99          9.53         9.63 o                         
  -7  15   6          9.98         18.02        11.87 o                         
  -6  15   6         46.81         55.97        13.10 o                         
  -5  15   6         66.01         88.97        14.50 o                         
  -4  15   6         25.55         18.72        10.37 o                         
  -3  15   6         19.90         13.84        11.34 o                         
  -2  15   6         10.73         20.61         8.11 o                         
  -1  15   6         72.52         57.28         8.44 o                         
   0  15   6        157.05        168.23        12.02 o                         
   1  15   6         73.58         66.59         9.10 o                         
   2  15   6         10.81         24.29         8.64 o                         
   3  15   6         19.93         14.37         7.66 o                         
   4  15   6         26.56         31.86         9.91 o                         
   5  15   6         65.96         67.32        11.87 o                         
   6  15   6         45.51         29.16        11.63 o                         
   7  15   6          9.09         11.73        10.30 o                         
  -5  16   6         57.53         73.15        14.45 o                         
  -4  16   6         62.45         69.11        13.65 o                         
  -3  16   6         79.03         89.80        14.43 o                         
  -2  16   6         76.88         82.68        13.50 o                         
  -1  16   6         27.67         40.61        15.96 o                         
   0  16   6         21.30         19.06         9.26 o                         
   1  16   6         25.99         37.36         8.64 o                         
   2  16   6         76.22        111.26        12.16 o                         
   3  16   6         77.65         89.65        12.35 o                         
   4  16   6         63.87         44.46        10.37 o                         
   5  16   6         56.34         55.28        10.72 o                         
  -2  17   6         13.25         14.09        14.69 o                         
  -1  17   6        141.09        163.52        26.74 o                         
   0  17   6         12.73         22.44        19.22 o                         
   1  17   6        139.00        176.04        29.61 o                         
   2  17   6         11.94         11.81         8.56 o                         
   0   0   7       3213.62       3341.36        79.76 o                         
   1   0   7          0.15         17.56         2.63 o                         
   2   0   7        331.44        351.59         7.20 o                         
   3   0   7        881.88       1039.52        13.98 o                         
   4   0   7         12.59          9.88         5.66 o                         
   5   0   7       1862.64       1628.23        25.07 o                         
   6   0   7         30.99         14.31         3.08 o                         
   7   0   7         71.69         58.26         5.89 o                         
   8   0   7         67.36         74.37         5.80 o                         
   9   0   7        243.80        257.76        12.20 o                         
  10   0   7          3.65          1.20         6.03 o                         
  11   0   7         37.96         47.05         7.53 o                         
  12   0   7        512.48        558.68        17.73 o                         
  13   0   7        106.45        129.13        12.02 o                         
  14   0   7         81.76         55.13         8.70 o                         
  15   0   7         15.47          2.63         9.67 o                         
 -15   1   7          1.41        -12.16        12.16 o                         
 -14   1   7         15.03         23.93        14.64 o                         
 -13   1   7        204.08        213.74        11.69 o                         
 -12   1   7         41.74         40.94         7.98 o                         
 -11   1   7        160.91        150.02        10.66 o                         
 -10   1   7         91.48         90.56         8.55 o                         
  -9   1   7       1342.01       1396.92        25.96 o                         
  -8   1   7         28.86         22.79         4.09 o                         
  -7   1   7        294.79        291.37        11.27 o                         
  -6   1   7        609.27        751.98        14.06 o                         
  -5   1   7        882.93        970.32        27.97 o                         
  -4   1   7        297.89        271.26        28.16 o                         
  -3   1   7        638.13        567.89        10.17 o                         
  -2   1   7        557.72        629.02        13.10 o                         
  -1   1   7        945.31       1001.10        12.51 o                         
   0   1   7       3798.10       3937.42        45.39 o                         
   1   1   7        958.78       1035.12        22.03 o                         
   2   1   7        557.34        629.85         7.99 o                         
   3   1   7        636.43        566.04        11.98 o                         
   4   1   7        281.30        260.38        10.61 o                         
   5   1   7        895.60        919.31        19.13 o                         
   6   1   7        604.83        734.72        14.42 o                         
   7   1   7        301.59        292.73         8.98 o                         
   8   1   7         25.87         27.90         5.06 o                         
   9   1   7       1361.92       1405.84        30.95 o                         
  10   1   7         96.00         85.13         8.99 o                         
  11   1   7        156.21        158.39         9.63 o                         
  12   1   7         38.57         29.87         6.75 o                         
  13   1   7        201.04        223.11        12.23 o                         
  14   1   7         15.07         21.02         8.13 o                         
  15   1   7          1.32         -1.43         8.14 o                         
 -14   2   7        115.57        109.25        16.86 o                         
 -13   2   7         38.38         84.65        17.09 o                         
 -12   2   7         56.16         64.02         8.21 o                         
 -11   2   7        224.96        209.97        12.12 o                         
 -10   2   7        414.53        395.53        15.15 o                         
  -9   2   7        174.89        175.09        12.80 o                         
  -8   2   7        127.02         99.16        10.35 o                         
  -7   2   7        896.12        906.76        14.43 o                         
  -6   2   7         20.49         20.17         3.09 o                         
  -5   2   7       2482.26       2468.85        41.74 o                         
  -4   2   7         71.78         53.71         4.23 o                         
  -3   2   7       3734.25       3645.38        47.65 o                         
  -2   2   7        343.05        308.89         8.21 o                         
  -1   2   7       3233.62       3270.76        38.51 o                         
   0   2   7        125.74        193.06         6.26 o                         
   1   2   7       3091.93       3180.10        26.85 o                         
   2   2   7        329.86        302.55         8.90 o                         
   3   2   7       3745.27       3618.83        29.68 o                         
   4   2   7         69.78         55.89         5.02 o                         
   5   2   7       2492.93       2445.66        34.30 o                         
   6   2   7         20.04         23.30         4.67 o                         
   7   2   7        903.40        883.42        18.23 o                         
   8   2   7        124.67         99.00        15.32 o                         
   9   2   7        162.92        140.51        11.72 o                         
  10   2   7        413.06        383.62        13.04 o                         
  11   2   7        225.68        220.26        11.02 o                         
  12   2   7         60.06         93.40         8.51 o                         
  13   2   7         40.92         88.93        11.04 o                         
  14   2   7        118.26        116.74        10.01 o                         
 -14   3   7         28.39         42.43        15.64 o                         
 -13   3   7       1532.93       1629.91        50.22 o                         
 -12   3   7        167.75        138.34        15.89 o                         
 -11   3   7        183.64        206.91        13.35 o                         
 -10   3   7        189.83        193.06        16.57 o                         
  -9   3   7       2068.74       1934.07        45.40 o                         
  -8   3   7        230.73        233.63        15.90 o                         
  -7   3   7        406.81        342.15        11.00 o                         
  -6   3   7        126.65        118.15         7.49 o                         
  -5   3   7       2211.01       2364.95        29.68 o                         
  -4   3   7       1728.39       1575.71        16.75 o                         
  -3   3   7       1154.47       1142.92        20.14 o                         
  -2   3   7        258.25        274.61        11.30 o                         
  -1   3   7        195.35        203.59         5.81 o                         
   0   3   7        281.98        243.31         4.38 o                         
   1   3   7        198.83        196.23         5.66 o                         
   2   3   7        265.93        284.73         6.48 o                         
   3   3   7       1155.12       1127.48        23.80 o                         
   4   3   7       1749.21       1559.28        19.15 o                         
   5   3   7       2230.24       2265.16        27.52 o                         
   6   3   7        132.18        109.07         6.52 o                         
   7   3   7        404.78        361.10        11.90 o                         
   8   3   7        239.42        265.05        14.14 o                         
   9   3   7       2034.92       1894.74        31.53 o                         
  10   3   7        186.47        184.78         9.88 o                         
  11   3   7        188.96        206.95        10.81 o                         
  12   3   7        167.33        167.23        10.70 o                         
  13   3   7       1532.47       1546.67        29.54 o                         
  14   3   7         26.72         24.07         6.96 o                         
 -14   4   7        196.01        195.30        20.90 o                         
 -13   4   7          0.44         44.54        15.03 o                         
 -12   4   7         78.78         32.69        11.24 o                         
 -11   4   7          6.13         -1.19         8.60 o                         
 -10   4   7          4.86         -1.37         9.19 o                         
  -9   4   7        623.75        635.90        35.39 o                         
  -8   4   7         14.46         64.51        16.97 o                         
  -7   4   7        284.82        269.09        10.20 o                         
  -6   4   7         11.93          7.29         3.11 o                         
  -5   4   7       2226.89       2198.40        27.41 o                         
  -4   4   7         49.68         52.18         3.57 o                         
  -3   4   7       1394.05       1285.28        28.37 o                         
  -2   4   7        591.91        535.50        19.04 o                         
  -1   4   7       3228.37       3406.77       148.32 o                         
   0   4   7         97.38         76.42         3.59 o                         
   1   4   7       3131.54       3135.73        23.94 o                         
   2   4   7        585.68        537.64         8.76 o                         
   3   4   7       1406.72       1284.59        22.05 o                         
   4   4   7         49.47         66.31         6.04 o                         
   5   4   7       2210.86       2243.85        44.78 o                         
   6   4   7         11.44         11.17         6.94 o                         
   7   4   7        293.90        285.83         9.93 o                         
   8   4   7         14.01         13.46         8.21 o                         
   9   4   7        599.02        614.90        20.84 o                         
  10   4   7          3.15          2.60         5.27 o                         
  11   4   7          5.73          2.65         7.70 o                         
  12   4   7         76.62         65.24         7.82 o                         
  13   4   7          0.45         24.36         8.72 o                         
  14   4   7        200.10        137.80        12.66 o                         
 -14   5   7        222.18        255.87        25.32 o                         
 -13   5   7       1278.41       1305.54        46.60 o                         
 -12   5   7         71.41         35.49        36.48 o                         
 -11   5   7        277.36        243.60        20.27 o                         
 -10   5   7        938.35        989.89        35.38 o                         
  -9   5   7       1203.70       1250.78        41.85 o                         
  -8   5   7        177.41        152.90         9.29 o                         
  -7   5   7        170.04        174.35         7.86 o                         
  -6   5   7       3122.98       3148.54        29.35 o                         
  -5   5   7       1053.40       1103.09        13.74 o                         
  -4   5   7       1273.47       1227.86        21.30 o                         
  -3   5   7        104.97        108.74         6.25 o                         
  -2   5   7       1891.28       2012.36       113.66 o                         
  -1   5   7        147.52        129.70         4.92 o                         
   0   5   7         12.39          8.87         4.11 o                         
   1   5   7        147.15        122.25         8.38 o                         
   2   5   7       1905.15       1888.81        26.59 o                         
   3   5   7         97.60        102.83         7.06 o                         
   4   5   7       1281.53       1287.23        21.87 o                         
   5   5   7       1046.67       1124.28        26.39 o                         
   6   5   7       3143.60       3057.00        62.32 o                         
   7   5   7        164.79        163.84        11.52 o                         
   8   5   7        173.67        149.06        11.59 o                         
   9   5   7       1197.41       1154.85        31.12 o                         
  10   5   7        953.31        977.74        28.43 o                         
  11   5   7        279.76        229.99        15.33 o                         
  12   5   7         70.68         65.15         9.31 o                         
  13   5   7       1289.11       1201.58        40.18 o                         
  14   5   7        224.50        215.91        17.47 o                         
 -14   6   7        334.22        348.58        44.71 o                         
 -13   6   7          8.78         81.29        17.33 o                         
 -12   6   7        126.62        158.09        18.98 o                         
 -11   6   7        240.43        289.89        22.05 o                         
 -10   6   7        328.89        342.24        22.41 o                         
  -9   6   7         18.63         47.84        11.13 o                         
  -8   6   7          9.95         10.34         4.35 o                         
  -7   6   7        133.70        134.52         6.71 o                         
  -6   6   7        177.76        177.17         8.31 o                         
  -5   6   7       2655.47       2550.21        35.14 o                         
  -4   6   7        292.75        317.00         7.98 o                         
  -3   6   7       2325.78       2381.35        29.41 o                         
  -2   6   7        112.14        157.02         5.30 o                         
  -1   6   7       1588.51       1418.99        23.70 o                         
   0   6   7        376.62        361.77        12.01 o                         
   1   6   7       1651.45       1459.94        51.33 o                         
   2   6   7        111.59        161.50         7.56 o                         
   3   6   7       2298.30       2322.09        24.27 o                         
   4   6   7        287.46        328.25         9.64 o                         
   5   6   7       2680.64       2611.13        51.91 o                         
   6   6   7        176.93        174.06        11.63 o                         
   7   6   7        123.99        110.82        10.04 o                         
   8   6   7         11.92         17.61         7.34 o                         
   9   6   7         20.48         10.62         8.14 o                         
  10   6   7        313.62        286.59        19.90 o                         
  11   6   7        246.70        258.72        17.01 o                         
  12   6   7        127.94        145.45        11.94 o                         
  13   6   7          9.43         32.35        10.80 o                         
  14   6   7        334.12        328.49        16.23 o                         
 -13   7   7        502.22        525.85        31.86 o                         
 -12   7   7        469.46        493.51        29.56 o                         
 -11   7   7         22.38         42.01        13.56 o                         
 -10   7   7        216.38        226.40        19.34 o                         
  -9   7   7        955.07        911.72        39.22 o                         
  -8   7   7        529.03        553.44        25.96 o                         
  -7   7   7         68.52         84.50        10.94 o                         
  -6   7   7        816.08        815.90        20.14 o                         
  -5   7   7       1105.09       1107.09        15.20 o                         
  -4   7   7       1860.49       1920.18        22.48 o                         
  -3   7   7        341.48        326.79         8.63 o                         
  -2   7   7        913.53        935.34        16.20 o                         
  -1   7   7        628.19        626.01        15.58 o                         
   0   7   7          0.97          5.80         6.76 o                         
   1   7   7        619.86        614.95        19.81 o                         
   2   7   7        898.91        961.87        15.30 o                         
   3   7   7        340.53        346.56        11.34 o                         
   4   7   7       1856.56       1902.96        26.53 o                         
   5   7   7       1107.57       1142.90        17.76 o                         
   6   7   7        819.12        812.19        18.08 o                         
   7   7   7         68.87         86.88        10.37 o                         
   8   7   7        516.59        526.42        21.07 o                         
   9   7   7        948.40        855.18        27.60 o                         
  10   7   7        211.59        222.35        12.77 o                         
  11   7   7         21.72         25.34         7.68 o                         
  12   7   7        468.82        470.15        19.34 o                         
  13   7   7        507.52        512.87        21.20 o                         
 -13   8   7         27.25         61.05        16.52 o                         
 -12   8   7         68.98        103.90        16.52 o                         
 -11   8   7        546.85        492.52        28.35 o                         
 -10   8   7         10.07         14.87        10.73 o                         
  -9   8   7         12.29         20.44         9.14 o                         
  -8   8   7         35.21         36.57        10.28 o                         
  -7   8   7        878.74        774.88        29.50 o                         
  -6   8   7        209.46        228.08         8.48 o                         
  -5   8   7        149.85        164.39         6.72 o                         
  -4   8   7        698.37        686.62        16.20 o                         
  -3   8   7        638.01        593.13        20.44 o                         
  -2   8   7         19.99         22.19         4.05 o                         
  -1   8   7        417.61        388.50        11.95 o                         
   0   8   7        246.38        244.31         9.18 o                         
   1   8   7        418.54        409.26        13.66 o                         
   2   8   7         18.03         22.85         3.24 o                         
   3   8   7        641.09        640.61        14.15 o                         
   4   8   7        690.18        649.62        20.07 o                         
   5   8   7        142.28        145.55         6.21 o                         
   6   8   7        218.45        235.22        10.43 o                         
   7   8   7        887.82        836.25        25.80 o                         
   8   8   7         37.29         50.70        10.55 o                         
   9   8   7         10.35          8.28         6.58 o                         
  10   8   7         11.75         14.16         6.56 o                         
  11   8   7        553.63        499.44        19.13 o                         
  12   8   7         68.70         88.15        12.56 o                         
  13   8   7         25.10         83.98        14.16 o                         
 -12   9   7         71.07         89.45        16.46 o                         
 -11   9   7         56.62         56.91        14.15 o                         
 -10   9   7         60.13         41.52        12.38 o                         
  -9   9   7          9.71         16.02        10.94 o                         
  -8   9   7         93.58         92.02        12.62 o                         
  -7   9   7        645.31        615.75        27.47 o                         
  -6   9   7        518.20        513.82        16.09 o                         
  -5   9   7        191.98        198.29        11.87 o                         
  -4   9   7        307.36        300.55        10.25 o                         
  -3   9   7        777.37        670.27        22.33 o                         
  -2   9   7         15.65          6.14         7.17 o                         
  -1   9   7        541.12        494.49        12.86 o                         
   0   9   7         21.17         23.64         4.81 o                         
   1   9   7        530.87        481.98        16.41 o                         
   2   9   7         12.30          6.42         5.18 o                         
   3   9   7        777.91        695.04        20.75 o                         
   4   9   7        299.13        302.06         9.97 o                         
   5   9   7        190.34        192.55        14.92 o                         
   6   9   7        502.89        489.69        13.90 o                         
   7   9   7        646.00        613.43        23.28 o                         
   8   9   7        101.58        100.85        13.51 o                         
   9   9   7         10.39         14.91         9.07 o                         
  10   9   7         55.44         11.66        12.26 o                         
  11   9   7         55.74         53.18        10.75 o                         
  12   9   7         70.27         85.21        13.92 o                         
 -12  10   7         63.86         92.81        17.32 o                         
 -11  10   7         95.91        101.94        16.66 o                         
 -10  10   7         78.39         73.03        19.81 o                         
  -9  10   7         26.05         34.91        11.35 o                         
  -8  10   7          3.64         -6.93        10.64 o                         
  -7  10   7        146.62        133.54        15.39 o                         
  -6  10   7         42.30         27.43         5.92 o                         
  -5  10   7       1003.37        976.55        23.18 o                         
  -4  10   7        565.83        597.17        18.59 o                         
  -3  10   7        333.13        293.03        16.14 o                         
  -2  10   7        379.31        413.31        12.10 o                         
  -1  10   7        576.65        582.17        14.80 o                         
   0  10   7        102.72        109.11         8.51 o                         
   1  10   7        584.53        598.72        18.25 o                         
   2  10   7        376.98        398.12         9.20 o                         
   3  10   7        329.52        333.52        11.38 o                         
   4  10   7        576.32        585.57        20.78 o                         
   5  10   7       1011.71        955.57        33.80 o                         
   6  10   7         45.55         36.41         9.38 o                         
   7  10   7        148.59        149.75        20.05 o                         
   8  10   7          2.80        -11.30        12.40 o                         
   9  10   7         26.41         12.52        10.93 o                         
  10  10   7         82.25         86.51        12.59 o                         
  11  10   7         94.77         85.57        12.87 o                         
  12  10   7         64.04         76.69        13.21 o                         
 -11  11   7        317.24        294.39        24.37 o                         
 -10  11   7          9.99         -8.31        11.82 o                         
  -9  11   7        127.43        111.21        15.29 o                         
  -8  11   7         32.77         37.38        11.46 o                         
  -7  11   7        280.67        243.73        19.64 o                         
  -6  11   7        200.02        212.68        17.61 o                         
  -5  11   7        236.64        240.07        13.66 o                         
  -4  11   7        382.32        361.62        12.85 o                         
  -3  11   7       1276.41       1251.35        26.36 o                         
  -2  11   7        205.65        189.41         9.15 o                         
  -1  11   7        415.68        366.22        12.70 o                         
   0  11   7         74.80         70.10         7.77 o                         
   1  11   7        406.03        371.27        15.41 o                         
   2  11   7        210.50        191.05        12.09 o                         
   3  11   7       1287.96       1297.15        39.36 o                         
   4  11   7        374.95        371.45        17.44 o                         
   5  11   7        240.51        239.98        16.88 o                         
   6  11   7        202.11        210.38        18.57 o                         
   7  11   7        283.50        271.76        17.43 o                         
   8  11   7         36.57         45.00         9.55 o                         
   9  11   7        126.85        123.81        13.48 o                         
  10  11   7         10.97          2.11         8.75 o                         
  11  11   7        319.46        347.97        22.33 o                         
 -10  12   7         72.06         80.34        15.32 o                         
  -9  12   7         32.07         11.78        11.41 o                         
  -8  12   7         10.37         -8.64         9.69 o                         
  -7  12   7          9.52          1.48         8.79 o                         
  -6  12   7         25.97         32.75        11.04 o                         
  -5  12   7        443.24        456.47        18.45 o                         
  -4  12   7         18.67         24.27         6.23 o                         
  -3  12   7        420.50        394.63        12.77 o                         
  -2  12   7         99.30        139.46         8.73 o                         
  -1  12   7        398.59        495.68        17.03 o                         
   0  12   7        148.95        156.49        10.81 o                         
   1  12   7        389.83        479.36        17.97 o                         
   2  12   7        104.74        131.55        10.86 o                         
   3  12   7        422.41        381.59        17.53 o                         
   4  12   7         20.18         39.97         8.91 o                         
   5  12   7        434.79        457.22        20.88 o                         
   6  12   7         23.29         27.76         8.77 o                         
   7  12   7         10.16          0.06         8.82 o                         
   8  12   7          9.33         -9.10         9.10 o                         
   9  12   7         27.83         21.84        10.48 o                         
  10  12   7         72.28         55.54        11.85 o                         
  -9  13   7         75.00         82.99        15.62 o                         
  -8  13   7        180.24        202.25        19.87 o                         
  -7  13   7        177.63        176.54        18.51 o                         
  -6  13   7        186.90        223.86        19.44 o                         
  -5  13   7          8.22          8.03        30.79 o                         
  -4  13   7         84.42         79.39         9.84 o                         
  -3  13   7        154.43        145.71         8.06 o                         
  -2  13   7          3.13          0.80         5.02 o                         
  -1  13   7         94.99         64.48         8.35 o                         
   0  13   7          4.35         -6.61         6.61 o                         
   1  13   7         94.58         51.58         8.07 o                         
   2  13   7          2.26         -8.14         8.14 o                         
   3  13   7        153.02        159.36        13.00 o                         
   4  13   7         84.73         90.63        10.73 o                         
   5  13   7          8.51          8.17         8.57 o                         
   6  13   7        188.71        209.03        15.84 o                         
   7  13   7        180.81        175.49        15.40 o                         
   8  13   7        180.52        201.41        16.96 o                         
   9  13   7         77.12         87.88        13.20 o                         
  -8  14   7         30.74         18.70        13.16 o                         
  -7  14   7         35.15         17.11        11.56 o                         
  -6  14   7         56.88         24.18        11.50 o                         
  -5  14   7        100.36         78.04        13.28 o                         
  -4  14   7          2.35         -1.41         7.67 o                         
  -3  14   7         55.74         45.11         8.51 o                         
  -2  14   7         26.43         27.64         6.87 o                         
  -1  14   7          1.59         -1.86         6.27 o                         
   0  14   7         13.30         -2.33         6.53 o                         
   1  14   7          0.48         -1.05         9.83 o                         
   2  14   7         27.38         26.16         9.07 o                         
   3  14   7         56.33         43.67        11.04 o                         
   4  14   7          2.95         10.24         7.49 o                         
   5  14   7         97.72         99.33        12.09 o                         
   6  14   7         58.70         61.17        11.16 o                         
   7  14   7         32.17         28.31         9.60 o                         
   8  14   7         32.66         10.79         9.41 o                         
  -7  15   7          1.55          3.25        12.30 o                         
  -6  15   7        279.99        315.88        23.62 o                         
  -5  15   7        100.89        118.02        16.60 o                         
  -4  15   7         51.59         58.42        16.54 o                         
  -3  15   7         11.00          7.63         7.80 o                         
  -2  15   7        145.14        147.39        23.09 o                         
  -1  15   7         12.97         19.59        16.80 o                         
   0  15   7          7.94         10.48         7.09 o                         
   1  15   7         11.59         20.67         7.51 o                         
   2  15   7        146.23        151.09        12.96 o                         
   3  15   7         10.48          0.56         8.18 o                         
   4  15   7         52.36         56.23        10.54 o                         
   5  15   7        100.48        103.25        12.96 o                         
   6  15   7        287.09        319.27        20.65 o                         
   7  15   7          1.53         15.25        10.27 o                         
  -5  16   7          4.38          8.62        10.45 o                         
  -4  16   7        102.18        100.95        17.24 o                         
  -3  16   7         42.03         68.32        13.33 o                         
  -2  16   7         21.28          6.27         9.79 o                         
  -1  16   7         49.69         49.15        18.12 o                         
   0  16   7        102.75        119.37        24.25 o                         
   1  16   7         50.36         48.19        11.92 o                         
   2  16   7         21.15          2.35        10.16 o                         
   3  16   7         40.72         52.81        10.52 o                         
   4  16   7        101.27        101.07        12.72 o                         
   5  16   7          4.66          4.26        12.49 o                         
  -1  17   7         86.46         76.57        21.70 o                         
   0  17   7          1.07         -4.88        17.09 o                         
   1  17   7         89.07        100.13        24.07 o                         
   0   0   8       1281.02        831.56        30.38 o                         
   1   0   8       1169.67       1384.42        18.38 o                         
   2   0   8       1015.07       1304.44        20.04 o                         
   3   0   8        186.84        166.98         7.12 o                         
   4   0   8       3494.02       3354.18        34.70 o                         
   5   0   8       3247.19       3433.23        50.08 o                         
   6   0   8        825.56        814.01        18.58 o                         
   7   0   8        154.64        120.02         7.90 o                         
   8   0   8        457.49        451.34        12.93 o                         
   9   0   8       3674.64       3356.53        41.13 o                         
  10   0   8        195.03        215.36        11.82 o                         
  11   0   8         14.36         29.20         6.76 o                         
  12   0   8          6.99          8.53         6.86 o                         
  13   0   8       1286.85       1309.79        39.77 o                         
  14   0   8         45.11         55.88        10.36 o                         
 -14   1   8        519.95        482.53        24.60 o                         
 -13   1   8          4.89         37.31         8.10 o                         
 -12   1   8        308.03        286.33        14.49 o                         
 -11   1   8         81.43         79.83         9.38 o                         
 -10   1   8        380.52        386.24        14.98 o                         
  -9   1   8       3124.13       3018.70        39.17 o                         
  -8   1   8        966.08        911.16        16.66 o                         
  -7   1   8        615.37        582.07        22.37 o                         
  -6   1   8         28.59         25.43         6.02 o                         
  -5   1   8       6497.89       6178.07       138.97 o                         
  -4   1   8       1152.94       1039.75        19.08 o                         
  -3   1   8       4579.48       4608.87        36.37 o                         
  -2   1   8        499.24        529.90        14.69 o                         
  -1   1   8      34900.71      34864.16       180.31 o                         
   0   1   8        105.05        138.92         5.98 o                         
   1   1   8      35059.78      37776.00       784.35 o                         
   2   1   8        501.94        569.10        12.54 o                         
   3   1   8       4464.50       4535.87        37.00 o                         
   4   1   8       1171.89       1053.00        17.64 o                         
   5   1   8       6526.00       6261.98        52.97 o                         
   6   1   8         31.52         30.86         5.31 o                         
   7   1   8        603.49        540.70        17.07 o                         
   8   1   8        968.89        882.71        18.64 o                         
   9   1   8       3118.66       3031.94        43.23 o                         
  10   1   8        387.79        397.38        15.31 o                         
  11   1   8         81.85         82.09         9.24 o                         
  12   1   8        308.63        271.33        12.58 o                         
  13   1   8          5.12         25.13         7.51 o                         
  14   1   8        519.38        481.31        20.26 o                         
 -14   2   8         25.86         23.56        14.18 o                         
 -13   2   8        792.75        810.34        35.99 o                         
 -12   2   8        252.91        240.61        14.99 o                         
 -11   2   8         16.27         28.04        11.03 o                         
 -10   2   8         31.31         23.73         7.85 o                         
  -9   2   8       2002.55       2009.57        35.45 o                         
  -8   2   8       1574.91       1540.43        20.81 o                         
  -7   2   8        289.07        322.83         9.44 o                         
  -6   2   8        258.04        227.29        13.17 o                         
  -5   2   8       1269.71       1311.58        29.63 o                         
  -4   2   8       1256.31       1289.50        28.94 o                         
  -3   2   8        296.43        310.30        10.83 o                         
  -2   2   8        729.78        762.19        29.50 o                         
  -1   2   8       1669.00       1720.68        26.07 o                         
   0   2   8       5472.47       5069.92        75.61 o                         
   1   2   8       1692.79       1741.99        48.86 o                         
   2   2   8        714.41        751.99        17.53 o                         
   3   2   8        297.15        318.47        10.80 o                         
   4   2   8       1233.21       1217.60        17.66 o                         
   5   2   8       1278.34       1329.56        34.31 o                         
   6   2   8        234.37        194.65         8.63 o                         
   7   2   8        288.85        325.03        11.46 o                         
   8   2   8       1573.77       1557.73        31.98 o                         
   9   2   8       1995.18       1963.04        38.20 o                         
  10   2   8         27.71         25.35         6.43 o                         
  11   2   8         16.64         24.96         6.00 o                         
  12   2   8        252.44        249.09        12.27 o                         
  13   2   8        801.47        803.67        21.86 o                         
  14   2   8         23.60         24.72         7.23 o                         
 -14   3   8        373.15        396.40        27.89 o                         
 -13   3   8         46.67         77.94        15.05 o                         
 -12   3   8         48.17         17.23        11.54 o                         
 -11   3   8        197.93        201.37        13.25 o                         
 -10   3   8        148.55        146.70        10.89 o                         
  -9   3   8        321.69        283.24        30.22 o                         
  -8   3   8         50.18         50.80        42.31 o                         
  -7   3   8        973.17       1020.18        14.71 o                         
  -6   3   8        255.77        265.21         9.79 o                         
  -5   3   8        534.62        531.76        13.13 o                         
  -4   3   8        140.28        144.80        20.47 o                         
  -3   3   8       2942.28       3206.74        82.24 o                         
  -2   3   8        272.22        240.92         9.20 o                         
  -1   3   8        570.80        589.58        18.32 o                         
   0   3   8        662.39        688.95         9.52 o                         
   1   3   8        590.81        647.74        14.35 o                         
   2   3   8        276.22        226.39         7.52 o                         
   3   3   8       2928.27       3387.52       117.07 o                         
   4   3   8        144.78        120.08         5.86 o                         
   5   3   8        541.54        526.77        10.99 o                         
   6   3   8        255.75        252.27        11.34 o                         
   7   3   8        975.30        980.77        19.06 o                         
   8   3   8         49.84         41.20         8.17 o                         
   9   3   8        320.91        288.45        25.46 o                         
  10   3   8        153.55        158.22         9.49 o                         
  11   3   8        199.24        219.05        11.11 o                         
  12   3   8         46.49         57.69         7.35 o                         
  13   3   8         44.63         68.04         9.10 o                         
  14   3   8        372.00        371.48        21.08 o                         
 -14   4   8        130.47        187.00        21.47 o                         
 -13   4   8        104.33        122.53        20.19 o                         
 -12   4   8         88.36         58.28        23.30 o                         
 -11   4   8         11.11        -18.05        18.05 o                         
 -10   4   8        125.28        105.71        14.67 o                         
  -9   4   8         86.05        119.65        21.58 o                         
  -8   4   8        227.90        204.79        16.12 o                         
  -7   4   8        111.22        106.02         7.00 o                         
  -6   4   8        136.61        159.05         6.85 o                         
  -5   4   8        469.14        462.28        11.47 o                         
  -4   4   8        963.96       1055.11        23.20 o                         
  -3   4   8        620.57        647.44        14.66 o                         
  -2   4   8        374.91        389.34        11.10 o                         
  -1   4   8         69.71         78.97         5.53 o                         
   0   4   8        520.18        596.35         7.37 o                         
   1   4   8         70.28         66.86         4.77 o                         
   2   4   8        364.54        396.64        12.05 o                         
   3   4   8        612.41        681.60        14.73 o                         
   4   4   8        997.43       1053.98        25.25 o                         
   5   4   8        470.63        460.54        21.95 o                         
   6   4   8        137.43        145.15        10.19 o                         
   7   4   8        109.70        109.18         7.14 o                         
   8   4   8        243.85        236.08         9.77 o                         
   9   4   8         87.25         91.53         9.25 o                         
  10   4   8        116.55         83.49         7.57 o                         
  11   4   8         10.45         -1.81         5.15 o                         
  12   4   8         95.85        102.96         9.23 o                         
  13   4   8        102.73        103.06        11.31 o                         
  14   4   8        126.19        125.69        14.43 o                         
 -14   5   8        115.76        178.71        21.16 o                         
 -13   5   8         87.03        149.21        19.74 o                         
 -12   5   8         50.20         95.57        15.64 o                         
 -11   5   8         38.57         47.31        12.19 o                         
 -10   5   8         36.61         56.77        13.89 o                         
  -9   5   8         70.88         60.25         8.47 o                         
  -8   5   8        103.41        125.22         9.15 o                         
  -7   5   8        341.43        342.52        10.30 o                         
  -6   5   8         82.34         83.58         4.20 o                         
  -5   5   8        797.35        823.70        10.69 o                         
  -4   5   8        445.38        448.91        14.91 o                         
  -3   5   8       1218.46       1228.75        24.81 o                         
  -2   5   8        295.64        268.68        29.26 o                         
  -1   5   8       1421.88       1560.85        38.62 o                         
   0   5   8         26.95         27.75         4.54 o                         
   1   5   8       1456.10       1481.86        26.00 o                         
   2   5   8        289.19        240.87        12.75 o                         
   3   5   8       1215.50       1322.38        17.43 o                         
   4   5   8        447.34        403.47        15.55 o                         
   5   5   8        800.64        849.61        21.35 o                         
   6   5   8         84.32         93.37         8.06 o                         
   7   5   8        347.51        348.62        13.55 o                         
   8   5   8        105.58        116.12         9.84 o                         
   9   5   8         76.62         58.82         8.20 o                         
  10   5   8         33.40         21.97        10.25 o                         
  11   5   8         33.92         33.70         7.74 o                         
  12   5   8         50.30         53.18        12.72 o                         
  13   5   8         83.37         90.85        16.20 o                         
  14   5   8        115.15        130.89        13.23 o                         
 -13   6   8        201.22        228.28        22.37 o                         
 -12   6   8         23.62         55.72        21.05 o                         
 -11   6   8        150.95        174.68        37.65 o                         
 -10   6   8          3.13         -4.57        10.59 o                         
  -9   6   8        221.01        189.62        17.11 o                         
  -8   6   8         71.09         75.24        10.23 o                         
  -7   6   8        166.49        176.51         8.38 o                         
  -6   6   8        132.36        127.63         7.45 o                         
  -5   6   8        228.92        235.64         6.03 o                         
  -4   6   8        107.21         98.85         5.40 o                         
  -3   6   8        553.89        571.68        17.78 o                         
  -2   6   8          7.86          3.96         6.03 o                         
  -1   6   8        424.30        402.03        21.64 o                         
   0   6   8          4.31          4.61         3.68 o                         
   1   6   8        432.16        379.92        10.00 o                         
   2   6   8          6.50          0.96         3.11 o                         
   3   6   8        564.40        572.68        15.51 o                         
   4   6   8        102.72         96.20         6.07 o                         
   5   6   8        221.60        237.44         8.46 o                         
   6   6   8        136.58        115.72         8.54 o                         
   7   6   8        170.97        166.28        10.47 o                         
   8   6   8         76.55         82.41         8.79 o                         
   9   6   8        222.66        175.13        11.65 o                         
  10   6   8          1.58         -4.94         7.15 o                         
  11   6   8        150.72        155.38        12.14 o                         
  12   6   8         20.25         20.28         8.76 o                         
  13   6   8        203.49        193.33        15.03 o                         
 -13   7   8         41.91         61.82        15.49 o                         
 -12   7   8        185.64        243.82        22.53 o                         
 -11   7   8         15.51         23.36        12.38 o                         
 -10   7   8         14.65         -1.79        10.22 o                         
  -9   7   8         16.79         31.41        12.02 o                         
  -8   7   8         69.24         84.13        13.68 o                         
  -7   7   8         35.62         43.93         5.47 o                         
  -6   7   8         16.15         19.41         5.55 o                         
  -5   7   8       1493.32       1391.41        16.88 o                         
  -4   7   8        513.66        548.01        20.29 o                         
  -3   7   8       1025.09       1012.32        15.31 o                         
  -2   7   8        908.91        850.97        14.98 o                         
  -1   7   8        902.69        854.06        17.76 o                         
   0   7   8         38.65         32.79         5.29 o                         
   1   7   8        895.04        728.41        28.69 o                         
   2   7   8        909.05        841.50        13.66 o                         
   3   7   8       1040.59       1061.74        25.98 o                         
   4   7   8        514.37        558.02        13.16 o                         
   5   7   8       1497.65       1425.42        27.97 o                         
   6   7   8         19.00         15.82         8.08 o                         
   7   7   8         33.03         21.57         9.62 o                         
   8   7   8         77.31         74.04         9.89 o                         
   9   7   8         19.60         17.76         6.64 o                         
  10   7   8         15.95          6.95         7.19 o                         
  11   7   8         15.73         14.52         6.94 o                         
  12   7   8        184.66        215.60        13.54 o                         
  13   7   8         41.85         50.06        17.29 o                         
 -13   8   8        681.39        667.33        35.38 o                         
 -12   8   8         91.49        118.99        17.41 o                         
 -11   8   8        163.85        167.03        18.44 o                         
 -10   8   8         59.88         37.12        13.11 o                         
  -9   8   8        303.43        299.70        20.95 o                         
  -8   8   8        215.11        222.73        17.66 o                         
  -7   8   8        163.99        175.32        17.66 o                         
  -6   8   8        974.19       1009.88        25.01 o                         
  -5   8   8       1077.47       1042.54        15.38 o                         
  -4   8   8        899.01        859.14        21.00 o                         
  -3   8   8        536.20        563.99        10.34 o                         
  -2   8   8        203.88        251.63         9.27 o                         
  -1   8   8         79.44         75.13         6.00 o                         
   0   8   8        142.62        154.61         7.64 o                         
   1   8   8         81.12         89.45         8.80 o                         
   2   8   8        195.24        233.55         7.86 o                         
   3   8   8        530.01        544.11        14.14 o                         
   4   8   8        900.13        878.18        15.00 o                         
   5   8   8       1071.86       1023.74        19.15 o                         
   6   8   8        978.09        928.05        25.34 o                         
   7   8   8        149.72        174.22        10.53 o                         
   8   8   8        220.63        288.82        20.63 o                         
   9   8   8        291.45        290.17        13.55 o                         
  10   8   8         50.64         21.67        11.26 o                         
  11   8   8        166.82        166.22        15.32 o                         
  12   8   8         87.51         94.26        14.14 o                         
  13   8   8        684.67        682.43        31.32 o                         
 -12   9   8        340.87        413.29        28.82 o                         
 -11   9   8         10.71         14.42        11.38 o                         
 -10   9   8         17.94          6.64        16.86 o                         
  -9   9   8        170.61        156.97        16.69 o                         
  -8   9   8        155.82        137.98        15.47 o                         
  -7   9   8        465.03        510.54        25.74 o                         
  -6   9   8          7.24          2.85         4.08 o                         
  -5   9   8       5302.87       4988.71        77.66 o                         
  -4   9   8        469.45        519.89        12.87 o                         
  -3   9   8       2666.60       2371.01        30.13 o                         
  -2   9   8        278.99        310.15        13.09 o                         
  -1   9   8        683.92        686.25        15.04 o                         
   0   9   8         59.73         47.33         5.72 o                         
   1   9   8        670.94        701.59        24.51 o                         
   2   9   8        279.76        313.00        12.64 o                         
   3   9   8       2694.08       2427.71        24.96 o                         
   4   9   8        470.49        544.11        12.16 o                         
   5   9   8       5267.14       4958.77        68.46 o                         
   6   9   8          7.57         16.98         8.72 o                         
   7   9   8        446.99        491.63        20.93 o                         
   8   9   8        155.53        145.52        19.19 o                         
   9   9   8        168.21        136.07        13.08 o                         
  10   9   8         14.88          1.83        12.18 o                         
  11   9   8          9.95         22.14        13.71 o                         
  12   9   8        338.66        397.90        23.46 o                         
 -11  10   8        142.67        139.55        18.48 o                         
 -10  10   8        111.39         87.52        15.13 o                         
  -9  10   8        367.66        405.96        29.74 o                         
  -8  10   8         34.58         34.56        10.75 o                         
  -7  10   8        165.16        189.50        17.22 o                         
  -6  10   8        578.75        530.07        18.16 o                         
  -5  10   8        554.37        531.22        18.21 o                         
  -4  10   8        157.30        197.99        12.22 o                         
  -3  10   8         67.20         85.93         6.27 o                         
  -2  10   8        535.28        501.60        13.34 o                         
  -1  10   8        447.12        416.68        12.56 o                         
   0  10   8         91.33        123.52         9.43 o                         
   1  10   8        446.15        406.42        15.30 o                         
   2  10   8        529.35        467.04        21.90 o                         
   3  10   8         65.85         91.10         7.06 o                         
   4  10   8        159.96        205.09        13.66 o                         
   5  10   8        556.23        546.12        21.43 o                         
   6  10   8        580.19        490.56        25.53 o                         
   7  10   8        159.30        177.50        13.99 o                         
   8  10   8         30.49         52.45        13.41 o                         
   9  10   8        362.83        391.15        20.92 o                         
  10  10   8        106.44         74.90        12.18 o                         
  11  10   8        145.36        150.51        15.09 o                         
 -11  11   8        185.19        207.62        22.18 o                         
 -10  11   8         64.00         61.76        14.09 o                         
  -9  11   8        155.53        166.32        18.32 o                         
  -8  11   8         46.36         50.98        12.26 o                         
  -7  11   8        164.48        165.03        17.13 o                         
  -6  11   8        167.77        174.87        11.50 o                         
  -5  11   8        978.34       1003.01        29.07 o                         
  -4  11   8        434.12        437.16        14.49 o                         
  -3  11   8       1179.96       1100.20        20.11 o                         
  -2  11   8          1.40          3.26         4.43 o                         
  -1  11   8        241.31        232.87        10.44 o                         
   0  11   8        168.76        140.29         9.79 o                         
   1  11   8        247.90        234.44        15.30 o                         
   2  11   8          1.33         -0.95         6.46 o                         
   3  11   8       1188.31       1078.16        19.83 o                         
   4  11   8        423.79        450.38        20.66 o                         
   5  11   8        972.68        959.80        28.20 o                         
   6  11   8        170.01        174.67        14.06 o                         
   7  11   8        158.55        160.45        17.85 o                         
   8  11   8         44.65         42.75         9.39 o                         
   9  11   8        156.14        178.25        15.82 o                         
  10  11   8         63.14         58.82        11.44 o                         
  11  11   8        183.68        227.48        19.79 o                         
 -10  12   8        113.74         99.61        16.25 o                         
  -9  12   8         30.44         24.00        11.61 o                         
  -8  12   8         17.15         18.77        10.01 o                         
  -7  12   8         29.30         48.14        12.28 o                         
  -6  12   8        449.14        449.59        25.35 o                         
  -5  12   8         89.29         74.90        13.59 o                         
  -4  12   8        234.25        292.76        12.64 o                         
  -3  12   8         77.75         64.80         8.04 o                         
  -2  12   8        716.97        704.64        17.45 o                         
  -1  12   8        228.89        228.70        10.86 o                         
   0  12   8         22.65         25.25         6.35 o                         
   1  12   8        220.91        224.96        13.11 o                         
   2  12   8        701.72        663.87        21.82 o                         
   3  12   8         74.52         67.55         9.59 o                         
   4  12   8        238.20        290.32        16.46 o                         
   5  12   8         89.79         90.01        12.36 o                         
   6  12   8        446.82        426.35        20.89 o                         
   7  12   8         30.10         24.99         9.35 o                         
   8  12   8         16.67          5.21         8.39 o                         
   9  12   8         29.88         21.10        11.18 o                         
  10  12   8        106.40         98.43        13.24 o                         
  -9  13   8         29.93         21.53        11.92 o                         
  -8  13   8         12.25          6.66        11.08 o                         
  -7  13   8        167.66        172.22        18.98 o                         
  -6  13   8         92.60        127.80        16.70 o                         
  -5  13   8        135.63        145.35        15.40 o                         
  -4  13   8        257.44        266.25        15.38 o                         
  -3  13   8         23.04          7.12         6.27 o                         
  -2  13   8        124.73        129.02         8.79 o                         
  -1  13   8         19.63         17.22         6.42 o                         
   0  13   8        127.35        124.44        10.37 o                         
   1  13   8         19.33         15.74         6.51 o                         
   2  13   8        123.94        118.39        10.76 o                         
   3  13   8         24.62         13.68        10.66 o                         
   4  13   8        258.09        280.68        16.89 o                         
   5  13   8        134.51        141.01        13.76 o                         
   6  13   8         94.48        124.44        13.80 o                         
   7  13   8        167.93        166.14        15.44 o                         
   8  13   8         12.77          1.08         9.25 o                         
   9  13   8         30.19         23.63        12.20 o                         
  -8  14   8         21.53         48.29        12.80 o                         
  -7  14   8         39.44         34.18        11.63 o                         
  -6  14   8        215.45        244.45        20.82 o                         
  -5  14   8         17.72         18.34        17.19 o                         
  -4  14   8         20.06         -0.39         9.65 o                         
  -3  14   8         55.37         45.19         9.24 o                         
  -2  14   8         77.72         84.30        14.84 o                         
  -1  14   8          5.45         -5.06         8.68 o                         
   0  14   8          6.37         -6.53         6.53 o                         
   1  14   8          5.20         -7.85         7.85 o                         
   2  14   8         79.49         80.01        10.19 o                         
   3  14   8         57.83         55.53         9.98 o                         
   4  14   8         18.16         11.93         7.48 o                         
   5  14   8         17.88         33.08         9.45 o                         
   6  14   8        211.77        243.23        17.37 o                         
   7  14   8         39.60         34.78        10.23 o                         
   8  14   8         24.24         44.79        11.74 o                         
  -6  15   8         88.89        108.82        19.90 o                         
  -5  15   8          4.67          2.97        10.58 o                         
  -4  15   8        101.90        151.47        17.96 o                         
  -3  15   8          2.58          2.44         8.29 o                         
  -2  15   8        255.78        306.43        30.30 o                         
  -1  15   8        134.22        158.33        15.59 o                         
   0  15   8        134.45        133.82        15.30 o                         
   1  15   8        137.28        145.87        21.46 o                         
   2  15   8        259.15        346.25        18.16 o                         
   3  15   8          2.07          6.09        10.34 o                         
   4  15   8        106.41        158.97        14.18 o                         
   5  15   8          6.20         17.14         8.76 o                         
   6  15   8         87.18        100.66        13.79 o                         
  -4  16   8          3.53         12.89        12.88 o                         
  -3  16   8         73.73         63.63        20.25 o                         
  -2  16   8         15.61         11.64        15.34 o                         
  -1  16   8         68.11         72.68        20.34 o                         
   0  16   8         38.47         34.10        18.02 o                         
   1  16   8         67.73         62.73        13.06 o                         
   2  16   8         15.78         10.70        18.74 o                         
   3  16   8         72.24         66.02        14.37 o                         
   4  16   8          3.29          0.53         8.93 o                         
   0   0   9         26.49         -3.34        12.21 o                         
   1   0   9       4228.70       4399.89        84.36 o                         
   2   0   9         58.61         66.08         8.00 o                         
   3   0   9        984.60        876.18        31.25 o                         
   4   0   9         72.86         82.96         7.35 o                         
   5   0   9        182.28        185.34         9.24 o                         
   6   0   9         43.00         30.11         6.58 o                         
   7   0   9        375.93        299.39        10.68 o                         
   8   0   9         27.69         19.90         5.87 o                         
   9   0   9        431.26        395.91        14.74 o                         
  10   0   9          5.72         19.48         6.54 o                         
  11   0   9         35.13         23.94         8.51 o                         
  12   0   9         95.16        129.44        11.28 o                         
  13   0   9         59.66         81.83        13.18 o                         
  14   0   9         61.30         54.27        13.89 o                         
 -14   1   9        105.14        112.80        13.81 o                         
 -13   1   9        259.06        281.04        15.57 o                         
 -12   1   9        105.75        100.98         9.76 o                         
 -11   1   9          8.35          6.73         8.36 o                         
 -10   1   9        212.47        199.82        11.67 o                         
  -9   1   9        843.53        879.23        21.32 o                         
  -8   1   9        709.06        737.21        14.28 o                         
  -7   1   9        189.90        152.56        12.84 o                         
  -6   1   9        306.46        324.86        24.03 o                         
  -5   1   9       1309.63       1291.00        27.84 o                         
  -4   1   9        992.75       1051.04        23.68 o                         
  -3   1   9        606.90        562.03        16.16 o                         
  -2   1   9        346.88        381.19        14.16 o                         
  -1   1   9        988.68       1025.33        14.80 o                         
   0   1   9       5021.56       5354.87        88.18 o                         
   1   1   9        984.99       1074.11        35.94 o                         
   2   1   9        337.89        367.28        35.97 o                         
   3   1   9        613.78        618.49        33.90 o                         
   4   1   9       1014.62       1077.58        17.98 o                         
   5   1   9       1319.23       1330.92        22.26 o                         
   6   1   9        320.78        330.20        10.83 o                         
   7   1   9        187.93        145.91         8.28 o                         
   8   1   9        691.48        711.66        22.07 o                         
   9   1   9        851.27        893.78        26.17 o                         
  10   1   9        211.52        181.22        11.08 o                         
  11   1   9          7.31          5.88         6.14 o                         
  12   1   9        105.40        118.46         9.42 o                         
  13   1   9        259.12        295.46        14.18 o                         
  14   1   9        105.10        124.89        12.66 o                         
 -14   2   9        333.73        314.53        25.08 o                         
 -13   2   9         66.61         91.38        14.85 o                         
 -12   2   9        174.32        163.20        13.78 o                         
 -11   2   9        294.95        275.67        16.31 o                         
 -10   2   9        109.40         95.07         9.91 o                         
  -9   2   9         81.67         97.52        12.36 o                         
  -8   2   9        286.21        293.04        15.62 o                         
  -7   2   9        563.87        597.58        13.79 o                         
  -6   2   9          1.10        -10.31        11.29 o                         
  -5   2   9        684.94        591.81        31.14 o                         
  -4   2   9        405.74        338.83        11.98 o                         
  -3   2   9       2584.95       2524.01        57.29 o                         
  -2   2   9        638.63        590.10        19.72 o                         
  -1   2   9       4531.29       4514.48       119.31 o                         
   0   2   9        254.01        191.20         6.25 o                         
   1   2   9       4552.10       4443.84        34.60 o                         
   2   2   9        639.57        580.68        12.59 o                         
   3   2   9       2587.51       2595.01        37.71 o                         
   4   2   9        399.29        340.90        11.51 o                         
   5   2   9        650.09        581.94        12.58 o                         
   6   2   9          1.15         -1.34         3.40 o                         
   7   2   9        564.89        584.42        15.18 o                         
   8   2   9        293.58        273.44        15.10 o                         
   9   2   9         91.58         91.12        10.69 o                         
  10   2   9        117.05        118.52         9.62 o                         
  11   2   9        296.22        271.02        13.98 o                         
  12   2   9        172.94        178.12        11.01 o                         
  13   2   9         70.64         80.20        10.63 o                         
  14   2   9        338.53        316.48        17.13 o                         
 -14   3   9        170.71        209.91        21.58 o                         
 -13   3   9        518.05        592.02        31.92 o                         
 -12   3   9        230.73        240.49        74.88 o                         
 -11   3   9        118.73         98.88         9.92 o                         
 -10   3   9        478.81        397.02        16.97 o                         
  -9   3   9        943.28        894.64        23.86 o                         
  -8   3   9        829.51        764.68        27.35 o                         
  -7   3   9        495.57        491.12        10.63 o                         
  -6   3   9       3339.20       3382.65        42.32 o                         
  -4   3   9       6385.71       6403.66       139.48 o                         
  -3   3   9        111.91        124.49        18.68 o                         
  -2   3   9        938.85       1064.08        26.49 o                         
  -1   3   9         51.13         46.76         4.73 o                         
   0   3   9       6308.27       6434.82        50.15 o                         
   1   3   9         51.12         44.76         3.85 o                         
   2   3   9        965.19       1082.92        29.16 o                         
   3   3   9        107.32        116.45         6.44 o                         
   4   3   9       6411.04       6323.85       125.16 o                         
   5   3   9        309.69        311.04         9.40 o                         
   6   3   9       3369.64       3329.03        35.19 o                         
   7   3   9        492.96        476.60        13.45 o                         
   8   3   9        843.21        772.88        23.93 o                         
   9   3   9        952.93        870.20        26.38 o                         
  10   3   9        490.59        447.29        14.57 o                         
  11   3   9        114.50        103.96         8.82 o                         
  12   3   9        230.04        268.35        12.89 o                         
  13   3   9        515.23        525.41        20.97 o                         
  14   3   9        170.59        173.73        13.87 o                         
 -14   4   9        825.42        783.14        37.67 o                         
 -13   4   9          5.47         56.11        14.45 o                         
 -12   4   9        393.37        395.52        25.93 o                         
 -11   4   9         26.25         42.07        11.18 o                         
 -10   4   9        617.68        589.34        27.64 o                         
  -9   4   9        296.15        328.23        20.08 o                         
  -8   4   9       1110.11       1032.63        32.73 o                         
  -7   4   9        109.83        105.18         5.93 o                         
  -6   4   9        218.04        250.78         9.29 o                         
  -5   4   9        446.73        445.53        19.08 o                         
  -4   4   9       1403.79       1284.74        29.55 o                         
  -3   4   9        129.59        112.45         8.83 o                         
  -2   4   9        381.74        349.78        10.97 o                         
  -1   4   9       2064.06       2158.88        76.95 o                         
   0   4   9          2.89         -0.01         2.08 o                         
   1   4   9       2022.64       2111.96        35.70 o                         
   2   4   9        393.55        362.67        11.21 o                         
   3   4   9        158.82        166.25         8.03 o                         
   4   4   9       1409.40       1290.88        75.14 o                         
   5   4   9        443.45        451.83        17.16 o                         
   6   4   9        219.04        236.72        12.62 o                         
   7   4   9        102.53         96.17         6.59 o                         
   8   4   9       1130.62       1102.89        21.63 o                         
   9   4   9        289.39        308.62        14.00 o                         
  10   4   9        628.15        597.75        20.42 o                         
  11   4   9         24.02         20.10         6.19 o                         
  12   4   9        389.83        394.46        18.21 o                         
  13   4   9          5.92          4.60         8.22 o                         
  14   4   9        828.69        798.71        31.42 o                         
 -13   5   9        478.78        526.62        41.66 o                         
 -12   5   9          7.32         13.28        11.15 o                         
 -11   5   9        240.92        216.31        19.68 o                         
 -10   5   9        910.05        918.34        34.77 o                         
  -9   5   9        134.32        150.02        14.86 o                         
  -8   5   9       1058.19       1088.58        34.44 o                         
  -7   5   9         82.81         83.31         4.32 o                         
  -6   5   9       3004.07       2947.32        36.23 o                         
  -5   5   9        762.85        761.68        16.13 o                         
  -4   5   9       5377.79       5081.25       101.23 o                         
  -3   5   9        479.65        441.07        23.46 o                         
  -2   5   9          6.17         17.45         5.79 o                         
  -1   5   9         46.64         43.24         5.58 o                         
   0   5   9       7620.60       6709.69        60.27 o                         
   1   5   9         41.34         33.88         3.27 o                         
   2   5   9          4.78         12.19         3.62 o                         
   3   5   9        479.45        443.44        17.55 o                         
   4   5   9       5350.79       5103.51        71.77 o                         
   5   5   9        746.04        769.73        16.31 o                         
   6   5   9       3022.25       2957.21        42.26 o                         
   7   5   9         79.01         91.17         8.44 o                         
   8   5   9       1047.78       1074.44        24.40 o                         
   9   5   9        127.44        140.43        10.88 o                         
  10   5   9        915.05        907.45        24.69 o                         
  11   5   9        249.07        225.31        17.98 o                         
  12   5   9          7.33         11.37         7.62 o                         
  13   5   9        488.95        467.39        20.65 o                         
 -13   6   9         15.45         48.40        13.91 o                         
 -12   6   9        455.67        497.56        33.60 o                         
 -11   6   9        331.77        352.39        34.31 o                         
 -10   6   9        476.79        510.58        27.27 o                         
  -9   6   9        143.22        128.30        15.49 o                         
  -8   6   9        654.54        735.26        19.83 o                         
  -7   6   9        332.12        368.85         8.87 o                         
  -6   6   9        539.75        476.96         9.10 o                         
  -5   6   9       2058.75       2102.12        23.12 o                         
  -4   6   9       1455.92       1377.90        18.64 o                         
  -3   6   9       2133.99       2111.12        31.17 o                         
  -2   6   9          4.72         -2.16         5.41 o                         
  -1   6   9        619.89        545.76        70.02 o                         
   0   6   9        795.42        702.10        16.46 o                         
   1   6   9        676.40        667.33        11.95 o                         
   2   6   9          4.74          2.83         3.51 o                         
   3   6   9       2120.43       2108.91        19.66 o                         
   4   6   9       1447.95       1440.14        31.83 o                         
   5   6   9       2061.74       2109.18        32.15 o                         
   6   6   9        543.97        483.65        12.55 o                         
   7   6   9        306.41        349.25        14.21 o                         
   8   6   9        660.86        673.49        20.71 o                         
   9   6   9        148.50        127.36        12.73 o                         
  10   6   9        470.34        492.41        19.10 o                         
  11   6   9        325.07        314.51        15.94 o                         
  12   6   9        456.34        497.25        20.82 o                         
  13   6   9         14.99         33.29        10.57 o                         
 -13   7   9        261.64        289.00        24.60 o                         
 -12   7   9        473.80        503.38        30.16 o                         
 -11   7   9         86.24        109.83        16.08 o                         
 -10   7   9        171.98        164.54        19.97 o                         
  -9   7   9        261.61        318.47        21.74 o                         
  -8   7   9       1254.92       1379.10        40.76 o                         
  -7   7   9         47.00         40.97        10.24 o                         
  -6   7   9        494.39        513.88        15.30 o                         
  -5   7   9       1138.13       1101.07        19.89 o                         
  -4   7   9       2208.39       2245.86        29.25 o                         
  -3   7   9        134.37        146.70        18.63 o                         
  -2   7   9        178.21        150.19        21.08 o                         
  -1   7   9         55.63         40.29         4.15 o                         
   0   7   9       3891.91       3959.48        36.09 o                         
   1   7   9         54.54         30.39         3.21 o                         
   2   7   9        174.30        162.22         7.29 o                         
   3   7   9        129.79        149.09         9.28 o                         
   4   7   9       2206.29       2271.84        22.65 o                         
   5   7   9       1145.98       1085.22        14.93 o                         
   6   7   9        503.40        510.03        10.93 o                         
   7   7   9         46.69         32.06        10.32 o                         
   8   7   9       1255.30       1314.17        27.95 o                         
   9   7   9        265.71        276.76        16.84 o                         
  10   7   9        180.72        175.40        10.67 o                         
  11   7   9         88.59        112.44        11.63 o                         
  12   7   9        466.76        459.01        20.50 o                         
  13   7   9        259.49        265.35        17.92 o                         
 -12   8   9         31.59         49.02        15.15 o                         
 -11   8   9        522.89        487.84        29.13 o                         
 -10   8   9         82.00         90.76        14.15 o                         
  -9   8   9         51.58         54.79        12.44 o                         
  -8   8   9         48.41         42.00        10.90 o                         
  -7   8   9       1034.99        954.24        33.91 o                         
  -6   8   9        163.43        183.32         8.91 o                         
  -5   8   9        214.27        216.74         9.72 o                         
  -4   8   9        387.73        327.05        24.69 o                         
  -3   8   9        552.01        463.76        14.29 o                         
  -2   8   9        135.91        119.17         6.70 o                         
  -1   8   9        144.66        131.44         8.88 o                         
   0   8   9        382.69        401.39        12.12 o                         
   1   8   9        145.33        124.05        11.42 o                         
   2   8   9        127.53        121.19         5.90 o                         
   3   8   9        547.30        472.47        12.75 o                         
   4   8   9        389.64        399.65        10.62 o                         
   5   8   9        221.12        215.08         7.77 o                         
   6   8   9        167.48        197.32         8.43 o                         
   7   8   9       1047.01        976.26        18.87 o                         
   8   8   9         50.01         40.92         9.41 o                         
   9   8   9         52.56         59.57        10.44 o                         
  10   8   9         79.26         77.81        10.99 o                         
  11   8   9        520.67        490.44        20.46 o                         
  12   8   9         31.55         35.71        10.18 o                         
 -12   9   9        162.19        195.51        24.02 o                         
 -11   9   9         55.20         41.96        13.14 o                         
 -10   9   9         70.60         72.48        13.66 o                         
  -9   9   9         90.59         59.67        11.94 o                         
  -8   9   9        199.83        207.25        18.08 o                         
  -7   9   9        156.91        145.53        15.44 o                         
  -6   9   9         14.12          5.01         5.44 o                         
  -5   9   9        514.46        522.34        18.52 o                         
  -4   9   9        597.28        593.45        12.56 o                         
  -3   9   9        653.94        612.77        14.59 o                         
  -2   9   9        267.39        265.50         9.64 o                         
  -1   9   9        248.11        202.15        11.51 o                         
   0   9   9         93.24        100.43         7.13 o                         
   1   9   9        253.43        211.61        14.83 o                         
   2   9   9        255.77        244.46         7.52 o                         
   3   9   9        641.59        604.68        15.66 o                         
   4   9   9        613.12        614.93        17.39 o                         
   5   9   9        519.53        516.74        16.14 o                         
   6   9   9         14.27          9.91         6.82 o                         
   7   9   9        161.17        149.31        13.84 o                         
   8   9   9        200.75        203.96        12.81 o                         
   9   9   9         90.41         76.49         9.49 o                         
  10   9   9         66.34         65.40         9.25 o                         
  11   9   9         54.83         35.63         9.08 o                         
  12   9   9        163.85        190.98        14.83 o                         
 -11  10   9          1.05         -4.67        12.14 o                         
 -10  10   9         71.41         59.55        13.81 o                         
  -9  10   9         60.50         69.87        12.86 o                         
  -8  10   9         75.25         59.88        13.55 o                         
  -7  10   9        221.51        205.61        18.04 o                         
  -6  10   9         48.33         55.29         8.08 o                         
  -5  10   9        768.77        700.23        21.39 o                         
  -4  10   9        427.40        440.22        10.84 o                         
  -3  10   9        490.36        518.21        12.82 o                         
  -2  10   9        174.46        202.45         8.77 o                         
  -1  10   9        312.71        261.11        10.21 o                         
   0  10   9        507.53        446.50        15.12 o                         
   1  10   9        328.07        286.76        24.30 o                         
   2  10   9        163.67        157.46        13.78 o                         
   3  10   9        484.48        506.52        14.74 o                         
   4  10   9        419.53        422.79        13.67 o                         
   5  10   9        779.20        766.72        19.62 o                         
   6  10   9         49.20         62.02         7.67 o                         
   7  10   9        224.55        232.74        13.07 o                         
   8  10   9         70.25         70.51         9.51 o                         
   9  10   9         60.61         74.56        12.15 o                         
  10  10   9         71.71         72.59        10.44 o                         
  11  10   9          1.60         -7.94         7.94 o                         
 -10  11   9         39.54          7.99        11.82 o                         
  -9  11   9        117.70        134.62        17.64 o                         
  -8  11   9        159.23        173.40        17.77 o                         
  -7  11   9         54.96         46.23        12.83 o                         
  -6  11   9        330.48        371.81        16.38 o                         
  -5  11   9        393.19        421.79        14.50 o                         
  -4  11   9        297.83        312.49        13.01 o                         
  -3  11   9        303.29        271.19        10.27 o                         
  -2  11   9        143.94        138.97         8.00 o                         
  -1  11   9          8.55         -0.75         4.80 o                         
   0  11   9         93.71        105.44        11.74 o                         
   1  11   9          8.64          1.54         6.69 o                         
   2  11   9        145.83        142.09        11.66 o                         
   3  11   9        301.90        282.12        14.95 o                         
   4  11   9        297.55        317.36        16.90 o                         
   5  11   9        392.72        414.76        14.95 o                         
   6  11   9        328.71        357.86        15.13 o                         
   7  11   9         55.50         40.01         7.67 o                         
   8  11   9        161.47        168.82        12.02 o                         
   9  11   9        118.30        117.12        11.39 o                         
  10  11   9         42.08         31.02         9.11 o                         
 -10  12   9         19.25         14.87        21.10 o                         
  -9  12   9          0.47         -9.56        11.42 o                         
  -8  12   9         91.70        109.72        14.70 o                         
  -7  12   9        128.38        114.07        16.09 o                         
  -6  12   9         24.78         37.74        11.02 o                         
  -5  12   9        219.11        220.58        19.17 o                         
  -4  12   9        151.51        181.56        10.60 o                         
  -3  12   9        842.53        789.47        23.22 o                         
  -2  12   9        298.69        345.45        16.16 o                         
  -1  12   9         13.01          8.81         6.62 o                         
   0  12   9         98.48         92.74         9.02 o                         
   1  12   9         17.58         12.78         6.20 o                         
   2  12   9        295.24        340.57        17.14 o                         
   3  12   9        850.55        821.48        25.37 o                         
   4  12   9        147.22        165.30        13.64 o                         
   5  12   9        221.60        221.41        15.73 o                         
   6  12   9         22.71         24.88         8.14 o                         
   7  12   9        129.19        123.26        13.79 o                         
   8  12   9         84.14        118.80        13.59 o                         
   9  12   9          0.24        -10.16        10.16 o                         
  10  12   9         19.88         28.64        11.54 o                         
  -9  13   9         13.49         15.21        10.50 o                         
  -8  13   9         37.88         57.76        13.26 o                         
  -7  13   9         15.09         15.66        10.69 o                         
  -6  13   9        211.23        259.78        21.55 o                         
  -5  13   9         47.10         33.81        11.65 o                         
  -4  13   9        194.55        208.69        14.00 o                         
  -3  13   9          9.48          9.40         6.40 o                         
  -2  13   9         68.32         63.03         9.16 o                         
  -1  13   9         18.53         31.54        10.22 o                         
   0  13   9        691.97        692.43        21.66 o                         
   1  13   9         17.83         35.10         7.93 o                         
   2  13   9         70.74         47.67         8.38 o                         
   3  13   9          9.98         20.13         8.08 o                         
   4  13   9        199.33        223.79        15.73 o                         
   5  13   9         46.04         74.13        11.87 o                         
   6  13   9        215.44        220.37        16.23 o                         
   7  13   9         16.17         23.16        10.53 o                         
   8  13   9         38.88         49.51        10.89 o                         
   9  13   9         17.02         24.60        10.93 o                         
  -7  14   9         70.32         88.42        15.86 o                         
  -6  14   9         14.93          7.63        12.28 o                         
  -5  14   9        106.14        120.95        24.23 o                         
  -4  14   9         90.69         75.94        17.56 o                         
  -3  14   9         52.02         45.07        10.79 o                         
  -2  14   9         46.33         65.30        11.14 o                         
  -1  14   9          0.05         14.04         8.61 o                         
   0  14   9         96.03         75.80        11.82 o                         
   1  14   9          0.04         -4.19        13.91 o                         
   2  14   9         45.25         64.06        10.08 o                         
   3  14   9         54.95         56.36        10.16 o                         
   4  14   9         90.47        101.12        11.65 o                         
   5  14   9        103.85        119.61        13.57 o                         
   6  14   9         15.21         24.63        11.18 o                         
   7  14   9         65.37        105.01        14.15 o                         
  -6  15   9        204.84        183.43        19.85 o                         
  -5  15   9         14.08         22.51        12.58 o                         
  -4  15   9        242.29        239.82        23.23 o                         
  -3  15   9         24.87         27.24         8.36 o                         
  -2  15   9         42.04         27.32        14.33 o                         
  -1  15   9         17.29         19.79        10.04 o                         
   0  15   9         97.28        147.97        16.18 o                         
   1  15   9         16.15          7.05        10.48 o                         
   2  15   9         40.19         22.62        11.89 o                         
   3  15   9         25.98         28.49        12.42 o                         
   4  15   9        242.72        263.77        17.91 o                         
   5  15   9         12.59         32.94        10.38 o                         
   6  15   9        206.66        205.43        16.74 o                         
  -3  16   9         86.31        113.10        25.38 o                         
  -2  16   9         75.09         97.13        20.74 o                         
  -1  16   9         85.98         94.33        21.78 o                         
   0  16   9          1.59         16.03        17.38 o                         
   1  16   9         84.47        103.26        15.52 o                         
   2  16   9         74.77         97.78        15.67 o                         
   3  16   9         83.75        112.25        24.35 o                         
   0   0  10       1842.82       2638.52        53.62 o                         
   1   0  10          6.10         17.35         3.98 o                         
   2   0  10         68.35        115.21        12.52 o                         
   3   0  10        195.90        190.05         9.72 o                         
   4   0  10       2268.74       2052.90        32.35 o                         
   5   0  10        138.54        159.65         8.60 o                         
   6   0  10       1436.61       1299.92        21.76 o                         
   7   0  10       1166.36       1011.14        30.38 o                         
   8   0  10        340.73        281.56        14.79 o                         
   9   0  10        980.06       1021.05        22.93 o                         
  10   0  10          5.28          0.31         6.12 o                         
  11   0  10         66.10         53.07        10.42 o                         
  12   0  10        141.11        138.61        11.49 o                         
  13   0  10        279.96        325.07        16.72 o                         
  14   0  10          2.81         30.61        11.36 o                         
 -14   1  10        820.82        718.41        35.31 o                         
 -13   1  10         15.44         43.87        12.38 o                         
 -12   1  10       1043.22       1056.01        30.22 o                         
 -11   1  10         36.65         21.80         7.75 o                         
 -10   1  10        262.24        256.45        14.63 o                         
  -9   1  10         82.96         81.02         9.56 o                         
  -8   1  10        699.51        720.82        20.79 o                         
  -7   1  10       1265.06       1263.42        34.13 o                         
  -6   1  10        268.46        234.95        14.94 o                         
  -5   1  10        370.25        383.88        15.51 o                         
  -4   1  10       1242.64       1204.16        25.91 o                         
  -3   1  10        124.76        119.95        10.05 o                         
  -2   1  10         17.70         33.43        10.55 o                         
  -1   1  10        770.16        819.24        22.60 o                         
   0   1  10         39.16         58.26         4.45 o                         
   1   1  10        782.80        793.42        20.15 o                         
   2   1  10         18.41         37.68        24.99 o                         
   3   1  10        130.11        138.87         7.25 o                         
   4   1  10       1227.86       1219.67        19.32 o                         
   5   1  10        396.04        414.93        11.35 o                         
   6   1  10        266.00        235.38         9.46 o                         
   7   1  10       1243.45       1291.41        22.71 o                         
   8   1  10        708.80        721.57        22.80 o                         
   9   1  10         83.77         89.53        10.68 o                         
  10   1  10        260.34        256.48        12.76 o                         
  11   1  10         32.28         14.83         6.79 o                         
  12   1  10       1043.16       1053.55        27.12 o                         
  13   1  10         15.26         32.00        10.82 o                         
  14   1  10        817.99        755.26        25.20 o                         
 -14   2  10         27.16         51.95        16.30 o                         
 -13   2  10        284.75        341.55        29.81 o                         
 -12   2  10        283.89        305.47        19.75 o                         
 -11   2  10         78.21         63.16        10.20 o                         
 -10   2  10         95.88         85.43         9.40 o                         
  -9   2  10        240.74        281.63        21.33 o                         
  -8   2  10        239.28        296.84        13.97 o                         
  -7   2  10         25.56         20.17         4.83 o                         
  -6   2  10        704.12        697.33        36.58 o                         
  -5   2  10        532.50        550.33        30.86 o                         
  -4   2  10       3716.48       3337.42        50.06 o                         
  -3   2  10         54.10         57.62        15.94 o                         
  -2   2  10       2141.45       2292.26        39.71 o                         
  -1   2  10        396.32        420.32        11.64 o                         
   0   2  10       2524.28       2063.78        24.15 o                         
   1   2  10        405.34        434.34         8.67 o                         
   2   2  10       2118.67       2322.88        18.72 o                         
   3   2  10         53.63         54.40         3.59 o                         
   4   2  10       3707.85       3317.89        62.55 o                         
   5   2  10        534.97        546.82        13.33 o                         
   6   2  10        685.66        680.58        16.44 o                         
   7   2  10         25.38         14.59         6.28 o                         
   8   2  10        225.55        270.10        14.94 o                         
   9   2  10        246.59        276.26        15.85 o                         
  10   2  10         88.48         85.70         8.34 o                         
  11   2  10         80.56         55.40        12.98 o                         
  12   2  10        284.00        296.42        15.93 o                         
  13   2  10        285.87        307.71        16.90 o                         
  14   2  10         24.81         40.30         9.84 o                         
 -14   3  10        381.34        492.66        31.21 o                         
 -13   3  10         44.58         94.94        20.91 o                         
 -12   3  10        187.95        182.79        18.08 o                         
 -11   3  10        448.73        470.54        25.53 o                         
 -10   3  10        405.59        437.31        25.26 o                         
  -9   3  10        182.80        211.69        12.70 o                         
  -8   3  10         68.25         92.29         9.14 o                         
  -7   3  10       1438.41       1372.96        35.26 o                         
  -6   3  10       1375.60       1268.31        49.85 o                         
  -5   3  10        156.87        149.56        18.89 o                         
  -4   3  10       1126.05       1013.92        27.54 o                         
  -3   3  10       1110.41       1314.93        76.39 o                         
  -2   3  10        336.58        308.69         9.62 o                         
  -1   3  10        150.96        149.10         6.60 o                         
   0   3  10        420.46        385.79        11.94 o                         
   1   3  10        160.57        143.31        10.45 o                         
   2   3  10        332.63        320.98        15.04 o                         
   3   3  10       1119.30       1268.26        26.35 o                         
   4   3  10       1111.75        935.61        55.36 o                         
   5   3  10        163.80        146.98         8.07 o                         
   6   3  10       1379.98       1312.16        20.10 o                         
   7   3  10       1437.84       1452.88        27.44 o                         
   8   3  10         75.64        103.02         8.07 o                         
   9   3  10        185.37        202.60        19.19 o                         
  10   3  10        406.36        462.30        21.00 o                         
  11   3  10        450.26        475.62        18.79 o                         
  12   3  10        187.17        176.40        13.21 o                         
  13   3  10         43.56         61.15        10.37 o                         
  14   3  10        383.41        466.42        23.78 o                         
 -13   4  10         78.44        111.28        16.35 o                         
 -12   4  10        310.13        346.11        24.62 o                         
 -11   4  10         12.31         20.38        10.47 o                         
 -10   4  10        356.50        348.50        16.22 o                         
  -9   4  10        148.33        150.98        11.10 o                         
  -8   4  10        118.84        157.81        41.22 o                         
  -7   4  10         66.35         44.32         5.27 o                         
  -6   4  10        381.25        333.96        17.80 o                         
  -5   4  10         49.65         44.29         6.87 o                         
  -4   4  10       2575.54       2541.97        45.21 o                         
  -3   4  10         29.59         26.48        10.53 o                         
  -2   4  10        310.17        303.83        12.77 o                         
  -1   4  10         50.19         48.16         4.41 o                         
   0   4  10        393.12        443.47        10.13 o                         
   1   4  10         45.83         42.93         3.75 o                         
   2   4  10        303.54        282.70        12.35 o                         
   3   4  10         30.83         30.74         5.21 o                         
   4   4  10       2572.18       2760.66        67.46 o                         
   5   4  10         48.37         36.79         7.56 o                         
   6   4  10        380.02        347.24        15.42 o                         
   7   4  10         68.23         42.67         8.35 o                         
   8   4  10        123.87        148.70         9.18 o                         
   9   4  10        150.06        139.49        13.02 o                         
  10   4  10        350.02        333.47        15.82 o                         
  11   4  10         12.15          6.66         7.27 o                         
  12   4  10        317.96        313.70        16.84 o                         
  13   4  10         80.20         82.42        10.78 o                         
 -13   5  10         48.47        101.17        16.59 o                         
 -12   5  10         44.26         67.29        14.39 o                         
 -11   5  10         39.02         49.29        12.07 o                         
 -10   5  10         38.47         54.53        11.55 o                         
  -9   5  10         18.22         27.75        11.00 o                         
  -8   5  10        297.09        294.12        19.99 o                         
  -7   5  10         63.30         78.88        11.45 o                         
  -6   5  10        158.65        142.88        13.31 o                         
  -5   5  10        270.62        295.78        13.33 o                         
  -4   5  10       1111.62       1151.43        24.50 o                         
  -3   5  10        491.68        481.32        19.68 o                         
  -2   5  10        843.07        796.48        54.16 o                         
  -1   5  10         92.90         87.99        10.88 o                         
   0   5  10       1636.86       1589.74        24.04 o                         
   1   5  10         95.67         84.91         4.16 o                         
   2   5  10        833.12        773.43        11.83 o                         
   3   5  10        489.27        512.03        10.74 o                         
   4   5  10       1115.20       1125.53        21.51 o                         
   5   5  10        276.83        278.56        13.20 o                         
   6   5  10        160.32        154.28        11.90 o                         
   7   5  10         63.16         51.85        11.39 o                         
   8   5  10        297.45        273.22        13.63 o                         
   9   5  10         16.80         14.25         7.20 o                         
  10   5  10         38.32         45.77         9.71 o                         
  11   5  10         39.57         43.02         8.06 o                         
  12   5  10         43.44         50.09         9.47 o                         
  13   5  10         47.39         49.37        10.28 o                         
 -13   6  10        244.31        280.02        24.22 o                         
 -12   6  10         50.88         76.18        16.87 o                         
 -11   6  10         37.12         26.58        11.52 o                         
 -10   6  10        557.64        562.58        28.60 o                         
  -9   6  10         96.53        103.90        14.46 o                         
  -8   6  10        304.57        357.15        22.18 o                         
  -7   6  10         63.57         40.12         9.13 o                         
  -6   6  10        641.43        652.69        20.11 o                         
  -5   6  10        384.88        332.77         9.91 o                         
  -4   6  10       1343.65       1308.36        25.09 o                         
  -3   6  10         89.53         77.19        10.03 o                         
  -2   6  10        513.13        551.21        15.46 o                         
  -1   6  10        200.40        204.39        15.95 o                         
   0   6  10       5346.08       4940.39        80.52 o                         
   1   6  10        201.29        206.57         8.63 o                         
   2   6  10        513.18        534.09        12.98 o                         
   3   6  10         90.63         64.22         5.23 o                         
   4   6  10       1325.05       1282.35        38.79 o                         
   5   6  10        390.06        348.91        25.06 o                         
   6   6  10        632.57        627.21        17.66 o                         
   7   6  10         69.06         49.19         7.85 o                         
   8   6  10        293.31        320.04        14.71 o                         
   9   6  10        102.16         90.73        12.45 o                         
  10   6  10        565.60        532.53        19.74 o                         
  11   6  10         38.03         25.60         7.65 o                         
  12   6  10         52.62         72.09        11.85 o                         
  13   6  10        248.27        262.42        16.90 o                         
 -12   7  10        170.36        207.92        22.42 o                         
 -11   7  10        353.94        346.62        24.87 o                         
 -10   7  10         90.88         90.05        14.69 o                         
  -9   7  10         48.73         56.67        22.08 o                         
  -8   7  10        985.05        943.21        34.52 o                         
  -7   7  10        200.44        186.52        14.15 o                         
  -6   7  10        296.78        245.73         9.96 o                         
  -5   7  10        287.73        262.53        10.74 o                         
  -4   7  10        484.44        547.31        27.41 o                         
  -3   7  10       1000.10        953.61        38.18 o                         
  -2   7  10       1018.42       1018.93        30.57 o                         
  -1   7  10         67.05         44.86         8.20 o                         
   0   7  10         24.00         50.83        11.19 o                         
   1   7  10         55.18         33.16         5.11 o                         
   2   7  10       1006.04        984.70        18.57 o                         
   3   7  10       1023.97        972.60        17.84 o                         
   4   7  10        482.07        440.14        20.22 o                         
   5   7  10        292.67        228.44        16.70 o                         
   6   7  10        294.36        231.40        12.28 o                         
   7   7  10        204.45        212.26        11.93 o                         
   8   7  10        985.00        949.47        24.19 o                         
   9   7  10         49.05         36.73         8.03 o                         
  10   7  10         92.54         89.75        10.15 o                         
  11   7  10        360.11        368.19        17.90 o                         
  12   7  10        167.29        182.06        14.33 o                         
 -12   8  10         25.14         41.59        14.34 o                         
 -11   8  10        179.69        147.93        18.34 o                         
 -10   8  10        121.46         87.32        15.00 o                         
  -9   8  10         51.49         38.05        15.05 o                         
  -8   8  10        215.46        215.54        18.91 o                         
  -7   8  10         22.20         21.10        14.55 o                         
  -6   8  10        207.01        223.91         9.90 o                         
  -5   8  10        443.89        418.83        16.82 o                         
  -4   8  10       1326.86       1448.68        36.02 o                         
  -3   8  10        138.48        100.09        10.78 o                         
  -2   8  10        482.32        466.86        16.69 o                         
  -1   8  10          3.45          3.64         2.90 o                         
   0   8  10        812.73        868.54        16.96 o                         
   1   8  10          3.70          3.11         4.93 o                         
   2   8  10        500.22        465.20        10.54 o                         
   3   8  10        140.71        111.29         6.97 o                         
   4   8  10       1330.76       1369.15        23.42 o                         
   5   8  10        445.75        413.64        14.33 o                         
   6   8  10        225.56        226.43        11.72 o                         
   7   8  10         21.90         27.19         6.96 o                         
   8   8  10        212.01        187.81        12.18 o                         
   9   8  10         50.56         35.77         8.12 o                         
  10   8  10        121.78        102.99        12.65 o                         
  11   8  10        184.12        160.86        13.27 o                         
  12   8  10         23.83         29.94         8.75 o                         
 -11   9  10         81.10         64.38        13.60 o                         
 -10   9  10          4.04        -12.79        12.79 o                         
  -9   9  10        100.34         91.52        15.55 o                         
  -8   9  10        410.18        456.29        26.01 o                         
  -7   9  10         74.74         87.44        14.00 o                         
  -6   9  10        183.47        162.53        12.17 o                         
  -5   9  10        640.47        603.30        25.29 o                         
  -4   9  10        342.20        333.17        18.85 o                         
  -3   9  10        748.51        719.23        20.84 o                         
  -2   9  10       1009.82        972.67        29.96 o                         
  -1   9  10        328.76        313.90        13.37 o                         
   0   9  10        147.86        106.95         7.14 o                         
   1   9  10        340.66        327.72        13.36 o                         
   2   9  10       1014.51        931.28        31.62 o                         
   3   9  10        769.86        701.95        15.31 o                         
   4   9  10        347.49        325.11        15.03 o                         
   5   9  10        627.08        631.47        17.35 o                         
   6   9  10        183.67        164.27        10.63 o                         
   7   9  10         67.04         84.00         8.90 o                         
   8   9  10        423.29        429.33        17.15 o                         
   9   9  10        104.78         84.77        10.11 o                         
  10   9  10          2.99         -9.39         9.39 o                         
  11   9  10         84.74        101.26        11.66 o                         
 -11  10  10        308.90        252.78        22.68 o                         
 -10  10  10         56.12         51.40        13.25 o                         
  -9  10  10          0.21        -12.81        12.81 o                         
  -8  10  10         83.99         80.85        13.80 o                         
  -7  10  10         45.40         39.29        11.15 o                         
  -6  10  10         38.77         23.22         8.49 o                         
  -5  10  10        471.00        462.25        18.37 o                         
  -4  10  10         40.34         25.30         6.05 o                         
  -3  10  10         29.35         21.48         6.93 o                         
  -2  10  10        156.62        141.72         8.79 o                         
  -1  10  10        186.35        207.15        11.84 o                         
   0  10  10        199.27        237.16        17.19 o                         
   1  10  10        177.89        186.53        12.44 o                         
   2  10  10        157.71        138.85        10.46 o                         
   3  10  10         32.18         17.96         7.74 o                         
   4  10  10         28.95         24.90        11.58 o                         
   5  10  10        467.62        464.13        18.85 o                         
   6  10  10         32.46         25.54         6.71 o                         
   7  10  10         43.56         51.91         7.88 o                         
   8  10  10         79.91         78.98         9.29 o                         
   9  10  10          0.75          0.86        10.60 o                         
  10  10  10         56.72         61.21        11.47 o                         
  11  10  10        315.93        301.11        17.54 o                         
 -10  11  10         74.90         61.34        13.69 o                         
  -9  11  10        172.26        178.89        19.57 o                         
  -8  11  10         65.83         75.98        14.03 o                         
  -7  11  10         18.56          7.27         9.28 o                         
  -6  11  10         20.17         24.01         7.83 o                         
  -5  11  10         44.28         57.25         9.04 o                         
  -4  11  10        150.93        122.57         9.60 o                         
  -3  11  10        241.58        247.14        13.56 o                         
  -2  11  10          2.32          3.39         6.44 o                         
  -1  11  10        238.69        236.18        10.25 o                         
   0  11  10        286.49        225.28        16.11 o                         
   1  11  10        250.91        238.46        12.76 o                         
   2  11  10          2.11         -3.54        10.28 o                         
   3  11  10        241.81        228.68        13.80 o                         
   4  11  10        151.33        123.54        11.82 o                         
   5  11  10         43.29         51.22         9.61 o                         
   6  11  10         21.38         16.15        13.80 o                         
   7  11  10         18.86          2.83         8.09 o                         
   8  11  10         66.07         57.86        11.76 o                         
   9  11  10        177.03        156.72        15.26 o                         
  10  11  10         72.80         69.34        17.62 o                         
  -9  12  10         33.49         33.37        12.39 o                         
  -8  12  10        101.20        127.94        17.21 o                         
  -7  12  10         18.85         18.27        10.77 o                         
  -6  12  10        195.24        180.35        18.57 o                         
  -5  12  10         26.14         31.68         7.56 o                         
  -4  12  10        466.97        523.48        17.34 o                         
  -3  12  10         37.55         35.79         9.63 o                         
  -2  12  10         38.90         21.04         8.30 o                         
  -1  12  10         48.77         53.22         8.70 o                         
   0  12  10         97.38        124.52        15.25 o                         
   1  12  10         48.65         42.83         8.51 o                         
   2  12  10         38.23          9.86         7.48 o                         
   3  12  10         35.05         22.64         9.60 o                         
   4  12  10        464.32        496.29        21.22 o                         
   5  12  10         26.60         12.44        12.68 o                         
   6  12  10        199.52        184.58        14.73 o                         
   7  12  10         20.03          6.20        10.01 o                         
   8  12  10         96.82         91.63        13.49 o                         
   9  12  10         32.48         23.24        10.41 o                         
  -8  13  10         83.14         72.93        18.07 o                         
  -7  13  10         65.35         75.22        14.44 o                         
  -6  13  10        103.30        127.85        16.19 o                         
  -5  13  10        121.08        170.58        18.06 o                         
  -4  13  10        168.88        170.18        18.06 o                         
  -3  13  10         12.65          4.63         7.08 o                         
  -2  13  10        553.40        589.51        24.44 o                         
  -1  13  10         58.23         61.91        11.93 o                         
   0  13  10        193.89        188.17        17.26 o                         
   1  13  10         57.86         76.37        13.73 o                         
   2  13  10        553.91        568.11        22.25 o                         
   3  13  10         13.15         21.51         8.19 o                         
   4  13  10        174.65        179.42        18.59 o                         
   5  13  10        124.29        179.67        14.77 o                         
   6  13  10        105.82        148.58        15.08 o                         
   7  13  10         68.27         73.18        12.29 o                         
   8  13  10         83.74         75.73        12.37 o                         
  -7  14  10         79.58         71.02        14.97 o                         
  -6  14  10        260.50        308.88        24.16 o                         
  -5  14  10         16.68         29.59        12.56 o                         
  -4  14  10         37.13         52.04        13.36 o                         
  -3  14  10         63.94         63.40        13.91 o                         
  -2  14  10          9.69         10.53         8.65 o                         
  -1  14  10         15.45         12.85        10.58 o                         
   0  14  10          4.21         14.48         9.90 o                         
   1  14  10         15.91         15.52        14.70 o                         
   2  14  10          9.43          7.12        11.01 o                         
   3  14  10         62.90         58.17        13.83 o                         
   4  14  10         35.82         59.15        11.01 o                         
   5  14  10         16.43         24.23         9.90 o                         
   6  14  10        256.78        287.05        19.55 o                         
   7  14  10         78.39         83.92        12.55 o                         
  -5  15  10         20.01          2.63        11.10 o                         
  -4  15  10        226.65        260.36        22.86 o                         
  -3  15  10         33.99         32.26        12.09 o                         
  -2  15  10        118.18        136.34        21.80 o                         
  -1  15  10         93.00        102.34        14.54 o                         
   0  15  10         86.55        100.69        15.15 o                         
   1  15  10         95.30         86.62        13.93 o                         
   2  15  10        114.15        155.97        17.99 o                         
   3  15  10         32.01         35.09        11.76 o                         
   4  15  10        225.23        255.95        23.66 o                         
   5  15  10         20.11         44.77        15.24 o                         
  -2  16  10          5.52         12.29        13.91 o                         
  -1  16  10         74.75         99.01        22.28 o                         
   0  16  10         72.70         94.49        22.39 o                         
   1  16  10         77.35         93.20        14.61 o                         
   2  16  10          6.26         27.33        11.67 o                         
   0   0  11          9.32          1.93         5.44 o                         
   1   0  11         26.32         49.46         5.19 o                         
   2   0  11        190.09        183.24        16.38 o                         
   3   0  11         81.89         56.11         5.15 o                         
   4   0  11        792.43        657.40        17.20 o                         
   5   0  11        292.42        323.51        12.76 o                         
   6   0  11         48.27         32.83         5.99 o                         
   7   0  11         20.67         -6.61        10.46 o                         
   8   0  11          2.15         -8.88         8.88 o                         
   9   0  11          8.58          6.40         6.19 o                         
  10   0  11          1.96          4.75         8.71 o                         
  11   0  11         10.02         -9.73         9.73 o                         
  12   0  11         13.79         20.02         7.42 o                         
  13   0  11         21.82         31.08        11.46 o                         
  14   0  11         23.38         78.14        23.26 o                         
 -13   1  11        125.68        150.71        14.40 o                         
 -12   1  11        298.68        304.79        18.12 o                         
 -11   1  11         34.42         22.75        13.61 o                         
 -10   1  11        268.74        265.81        22.92 o                         
  -9   1  11         91.61        100.03        14.05 o                         
  -8   1  11        293.93        311.38        16.58 o                         
  -7   1  11         35.40         38.11         9.42 o                         
  -6   1  11        385.21        395.51        19.35 o                         
  -5   1  11         59.67         70.51         9.52 o                         
  -4   1  11       1634.21       1618.56        30.71 o                         
  -3   1  11         24.25         11.59        12.75 o                         
  -2   1  11       1399.70       1651.34        46.60 o                         
  -1   1  11         23.31         28.83         4.60 o                         
   0   1  11        634.69        576.80        13.39 o                         
   1   1  11         25.15         23.91         5.35 o                         
   2   1  11       1385.34       1604.75        42.75 o                         
   3   1  11         26.08         23.70         3.70 o                         
   4   1  11       1614.40       1565.81        39.94 o                         
   5   1  11         65.18         52.63         6.45 o                         
   6   1  11        363.47        348.07        11.38 o                         
   7   1  11         33.17         25.25         7.61 o                         
   8   1  11        281.90        289.30        20.41 o                         
   9   1  11         87.71         92.35        10.50 o                         
  10   1  11        251.20        259.45        12.95 o                         
  11   1  11         35.71         17.38         6.79 o                         
  12   1  11        297.26        293.50        18.81 o                         
  13   1  11        125.09        144.52        12.51 o                         
 -13   2  11         39.05         49.55        13.04 o                         
 -12   2  11        443.32        464.60        25.47 o                         
 -11   2  11        183.74        221.25        14.56 o                         
 -10   2  11          3.89          6.55         6.53 o                         
  -9   2  11         61.28         59.95         8.24 o                         
  -8   2  11        192.65        209.67        12.36 o                         
  -7   2  11        926.33        877.54        22.39 o                         
  -6   2  11         97.83        110.42        11.73 o                         
  -5   2  11        116.57        135.04        17.70 o                         
  -4   2  11       1310.73       1209.08        65.83 o                         
  -3   2  11        948.11       1046.34        27.87 o                         
  -2   2  11        104.41         92.95         7.18 o                         
  -1   2  11        195.12        219.08        11.42 o                         
   0   2  11       1412.43       1245.71        18.98 o                         
   1   2  11        187.78        199.57         6.43 o                         
   2   2  11        103.76         94.30         3.56 o                         
   3   2  11        965.08       1002.81        15.63 o                         
   4   2  11       1287.08       1189.82        20.08 o                         
   5   2  11        119.59        130.48         6.55 o                         
   6   2  11         96.41         84.33        13.12 o                         
   7   2  11        938.87        912.50        25.62 o                         
   8   2  11        181.76        179.14        10.94 o                         
   9   2  11         61.36         58.27        14.09 o                         
  10   2  11          4.19          1.55         6.19 o                         
  11   2  11        184.91        179.19        14.78 o                         
  12   2  11        446.42        409.40        18.54 o                         
  13   2  11         37.89         43.82        10.18 o                         
 -13   3  11         24.83         44.95        14.69 o                         
 -12   3  11        132.10        162.90        18.54 o                         
 -11   3  11        150.50        140.40        11.86 o                         
 -10   3  11        440.02        423.53        18.10 o                         
  -9   3  11        137.86        154.06        12.49 o                         
  -8   3  11        656.98        682.81        21.12 o                         
  -7   3  11          8.81          4.25         6.09 o                         
  -6   3  11       2193.06       2050.00        42.05 o                         
  -5   3  11         91.77         81.64        15.15 o                         
  -4   3  11       7789.32       7424.50        84.37 o                         
  -3   3  11        192.94        186.02        12.64 o                         
  -2   3  11       1457.98       1377.43        24.04 o                         
  -1   3  11        259.79        242.23         8.36 o                         
   0   3  11       5869.39       5593.96        91.94 o                         
   1   3  11        263.62        234.57         5.90 o                         
   2   3  11       1483.44       1435.47        85.42 o                         
   3   3  11        191.87        190.45         8.49 o                         
   4   3  11       7793.52       7377.10        70.06 o                         
   5   3  11         90.36         72.45         5.69 o                         
   6   3  11       2202.29       2103.89        25.38 o                         
   7   3  11          7.92          5.64         8.49 o                         
   8   3  11        683.52        662.48        17.07 o                         
   9   3  11        146.49        137.58        12.87 o                         
  10   3  11        448.98        420.75        20.10 o                         
  11   3  11        145.47        153.57        13.92 o                         
  12   3  11        129.93        117.23        11.66 o                         
  13   3  11         25.11         40.96         9.87 o                         
 -13   4  11         50.09        107.78        17.19 o                         
 -12   4  11        761.82        811.56        36.39 o                         
 -11   4  11          0.15          2.51         9.40 o                         
 -10   4  11        744.25        760.46        24.03 o                         
  -9   4  11        175.00        189.78        12.33 o                         
  -8   4  11       1928.70       1944.69        44.59 o                         
  -7   4  11         23.40         30.85         9.45 o                         
  -6   4  11        198.91        197.34        15.17 o                         
  -5   4  11       1217.64       1235.28        26.16 o                         
  -4   4  11       1972.94       1984.27        41.34 o                         
  -3   4  11        794.95        835.30        38.09 o                         
  -2   4  11        319.69        290.66        11.30 o                         
  -1   4  11        211.75        193.51         7.88 o                         
   0   4  11          0.93          3.86         2.80 o                         
   1   4  11        205.29        203.53         9.36 o                         
   2   4  11        313.30        277.07        13.05 o                         
   3   4  11        808.83        892.82        18.95 o                         
   4   4  11       1964.83       2129.22        52.62 o                         
   5   4  11       1200.89       1178.38        25.71 o                         
   6   4  11        195.04        193.91        12.15 o                         
   7   4  11         18.86         14.44         9.05 o                         
   8   4  11       1916.75       1918.83        38.38 o                         
   9   4  11        169.83        203.54        15.08 o                         
  10   4  11        743.78        758.19        23.04 o                         
  11   4  11          0.59          4.98         6.99 o                         
  12   4  11        756.61        746.06        27.47 o                         
  13   4  11         47.47         38.89         9.52 o                         
 -13   5  11        225.43        288.18        37.76 o                         
 -12   5  11         39.38         60.44        14.14 o                         
 -11   5  11        132.80        149.57        16.50 o                         
 -10   5  11        243.29        264.12        20.79 o                         
  -9   5  11        137.90        114.63        10.16 o                         
  -8   5  11        316.76        309.91        19.81 o                         
  -7   5  11        171.50        181.44         9.47 o                         
  -6   5  11        684.35        690.86        34.00 o                         
  -5   5  11        477.41        473.06        17.01 o                         
  -4   5  11       5032.72       4781.22        66.80 o                         
  -3   5  11        134.57        158.12        12.96 o                         
  -2   5  11        332.33        362.72        12.69 o                         
  -1   5  11        648.51        624.67        15.90 o                         
   0   5  11       5343.69       5440.54        77.94 o                         
   1   5  11        651.59        634.54        17.66 o                         
   2   5  11        321.69        361.64         9.70 o                         
   3   5  11        132.84        164.61         7.01 o                         
   4   5  11       5056.45       4807.14        50.99 o                         
   5   5  11        482.06        484.82        13.02 o                         
   6   5  11        676.72        687.89        21.09 o                         
   7   5  11        166.77        160.54        11.75 o                         
   8   5  11        316.95        304.87        16.78 o                         
   9   5  11        135.38        128.50        10.77 o                         
  10   5  11        236.25        242.46        14.30 o                         
  11   5  11        136.13        141.87        11.89 o                         
  12   5  11         40.04         35.53         9.09 o                         
  13   5  11        223.49        214.42        15.31 o                         
 -12   6  11        582.26        619.30        76.60 o                         
 -11   6  11        155.55        130.83        17.20 o                         
 -10   6  11        328.69        296.56        21.34 o                         
  -9   6  11        123.23        124.69        15.32 o                         
  -8   6  11        454.73        515.54        30.93 o                         
  -7   6  11        458.03        436.82        22.83 o                         
  -6   6  11        459.75        444.53        15.20 o                         
  -5   6  11       1065.99       1042.88        21.15 o                         
  -4   6  11        786.24        792.13        60.85 o                         
  -3   6  11       1342.69       1269.74        33.51 o                         
  -2   6  11        284.61        252.64        11.22 o                         
  -1   6  11       1293.99       1234.89        39.77 o                         
   0   6  11        384.56        323.43        17.23 o                         
   1   6  11       1281.31       1236.05        16.86 o                         
   2   6  11        284.92        215.58        12.49 o                         
   3   6  11       1341.75       1263.97        24.48 o                         
   4   6  11        795.72        811.40        14.60 o                         
   5   6  11       1035.73        979.37        23.64 o                         
   6   6  11        454.90        410.91        16.97 o                         
   7   6  11        438.58        416.56        15.79 o                         
   8   6  11        453.05        494.72        18.22 o                         
   9   6  11        115.05        102.78        10.69 o                         
  10   6  11        328.19        298.91        15.72 o                         
  11   6  11        146.30        140.55        12.31 o                         
  12   6  11        582.20        612.26        26.34 o                         
 -12   7  11        178.76        206.58        21.36 o                         
 -11   7  11        101.61         79.07        15.09 o                         
 -10   7  11        176.07        181.06        18.40 o                         
  -9   7  11          9.46         -6.09         9.82 o                         
  -8   7  11        409.51        392.94        23.60 o                         
  -7   7  11         95.91         85.00        16.20 o                         
  -6   7  11        791.62        815.77        24.68 o                         
  -5   7  11        214.42        220.13        12.75 o                         
  -4   7  11       1520.26       1482.79        37.12 o                         
  -3   7  11         21.08          5.73         7.11 o                         
  -2   7  11       1032.69       1066.18        24.81 o                         
  -1   7  11        114.56        116.79        11.84 o                         
   0   7  11       1851.05       1909.75        29.72 o                         
   1   7  11        115.31        100.11         9.61 o                         
   2   7  11       1029.00        998.83        17.81 o                         
   3   7  11         18.67          8.54         7.16 o                         
   4   7  11       1508.04       1391.78        54.33 o                         
   5   7  11        214.60        200.88        10.43 o                         
   6   7  11        782.36        746.31        26.35 o                         
   7   7  11         92.12         90.10         9.26 o                         
   8   7  11        416.56        405.77        16.87 o                         
   9   7  11          9.68         -0.56         8.78 o                         
  10   7  11        177.88        185.49        13.14 o                         
  11   7  11        106.67         95.99        11.14 o                         
  12   7  11        177.90        198.94        15.01 o                         
 -12   8  11          5.12         11.86        11.44 o                         
 -11   8  11        239.32        209.03        19.94 o                         
 -10   8  11        108.19        105.47        17.03 o                         
  -9   8  11        254.27        276.78        21.54 o                         
  -8   8  11          8.29          5.09         9.79 o                         
  -7   8  11        260.83        249.08        18.62 o                         
  -6   8  11        178.83        166.07        15.05 o                         
  -5   8  11        233.36        265.17        14.23 o                         
  -4   8  11         22.96         33.22         9.86 o                         
  -3   8  11        567.27        553.34        18.54 o                         
  -2   8  11        567.59        535.56        19.37 o                         
  -1   8  11        735.28        673.96        33.36 o                         
   0   8  11          1.02          6.31         4.19 o                         
   1   8  11        723.29        713.28        23.19 o                         
   2   8  11        572.43        552.51        11.60 o                         
   3   8  11        573.93        580.04        14.81 o                         
   4   8  11         29.43         23.80         5.93 o                         
   5   8  11        223.90        221.39        11.06 o                         
   6   8  11        166.92        145.72        10.02 o                         
   7   8  11        260.26        252.59        13.13 o                         
   8   8  11          6.85         10.39         7.30 o                         
   9   8  11        251.89        235.65        14.42 o                         
  10   8  11        106.34        119.12        11.73 o                         
  11   8  11        237.97        223.08        15.39 o                         
  12   8  11          5.32          5.97         9.70 o                         
 -11   9  11         37.51         11.70        11.75 o                         
 -10   9  11         45.36         27.90        11.43 o                         
  -9   9  11          8.07         10.03        16.10 o                         
  -8   9  11        241.36        254.56        20.49 o                         
  -7   9  11         50.96         46.22        10.27 o                         
  -6   9  11         86.13         84.72         9.51 o                         
  -5   9  11        148.04        124.86        11.44 o                         
  -4   9  11        568.26        567.88        18.97 o                         
  -3   9  11         36.91         24.33         6.57 o                         
  -2   9  11        198.06        167.19        11.84 o                         
  -1   9  11        225.07        197.64         7.94 o                         
   0   9  11         99.18        121.31         7.40 o                         
   1   9  11        221.99        203.03        15.56 o                         
   2   9  11        191.78        167.00        10.83 o                         
   3   9  11         35.48         31.21         4.66 o                         
   4   9  11        579.65        591.84        15.73 o                         
   5   9  11        145.82        141.30         9.21 o                         
   6   9  11         80.51         87.63         8.24 o                         
   7   9  11         53.76         59.39         9.25 o                         
   8   9  11        237.56        277.14        14.37 o                         
   9   9  11          7.09          1.42         7.66 o                         
  10   9  11         44.47         38.62         9.46 o                         
  11   9  11         35.38         26.86         8.98 o                         
 -10  10  11          1.35        -13.52        13.52 o                         
  -9  10  11         58.12         64.76        13.18 o                         
  -8  10  11         52.09         36.75        12.63 o                         
  -7  10  11         19.67         12.00         9.44 o                         
  -6  10  11        231.08        223.50        13.95 o                         
  -5  10  11         36.92         40.26         6.60 o                         
  -4  10  11         19.50          3.81         5.73 o                         
  -3  10  11        185.43        157.15        11.40 o                         
  -2  10  11        139.95        118.34        10.42 o                         
  -1  10  11         94.05         71.37         9.52 o                         
   0  10  11         13.36         32.03         6.93 o                         
   1  10  11         87.07         81.05         9.26 o                         
   2  10  11        148.87        138.66        12.20 o                         
   3  10  11        187.02        166.05        11.75 o                         
   4  10  11         14.39         -0.04         7.63 o                         
   5  10  11         38.67         33.59         8.37 o                         
   6  10  11        228.68        217.36        11.92 o                         
   7  10  11         20.35         10.50         6.76 o                         
   8  10  11         57.32         40.84         8.46 o                         
   9  10  11         54.17         42.95         8.52 o                         
  10  10  11          1.48          7.16        11.00 o                         
 -10  11  11        181.96        198.99        29.43 o                         
  -9  11  11          4.83         23.52        37.74 o                         
  -8  11  11         22.92         40.98        25.18 o                         
  -7  11  11         90.33        120.62        16.18 o                         
  -6  11  11        367.22        375.10        17.86 o                         
  -5  11  11         16.23         11.42         6.76 o                         
  -4  11  11        150.98        152.66        11.67 o                         
  -3  11  11         89.76        139.38        11.19 o                         
  -2  11  11        289.39        249.22        19.70 o                         
  -1  11  11        183.90        223.97        14.91 o                         
   0  11  11        744.78        710.12        43.56 o                         
   1  11  11        184.79        226.66        12.47 o                         
   2  11  11        280.57        257.53        14.03 o                         
   3  11  11         92.20        144.48        15.74 o                         
   4  11  11        152.56        137.58        12.06 o                         
   5  11  11         15.86          1.22         9.97 o                         
   6  11  11        357.43        322.47        21.54 o                         
   7  11  11         92.33        103.05        12.61 o                         
   8  11  11         23.96          8.62        16.02 o                         
   9  11  11          6.11          7.40        12.89 o                         
  10  11  11        178.37        171.56        16.74 o                         
  -9  12  11         59.97         52.72        12.78 o                         
  -8  12  11        180.91        196.66        20.65 o                         
  -7  12  11         21.04         38.28        12.81 o                         
  -6  12  11         49.53         66.58        13.67 o                         
  -5  12  11         55.95         47.69         8.92 o                         
  -4  12  11        198.82        260.16        13.08 o                         
  -3  12  11        295.08        300.04        15.75 o                         
  -2  12  11        338.90        333.73        17.08 o                         
  -1  12  11          1.60         11.26         7.39 o                         
   0  12  11         27.51         46.21        18.17 o                         
   1  12  11          1.17         -6.98         9.74 o                         
   2  12  11        339.53        331.52        16.19 o                         
   3  12  11        300.87        301.24        16.25 o                         
   4  12  11        193.85        245.19        15.62 o                         
   5  12  11         56.66         29.08        11.32 o                         
   6  12  11         50.59         61.03        10.84 o                         
   7  12  11         24.18         35.55         9.47 o                         
   8  12  11        183.76        181.19        15.95 o                         
   9  12  11         58.63         45.58        16.88 o                         
  -8  13  11        104.67        110.59        17.41 o                         
  -7  13  11        183.11        246.75        22.31 o                         
  -6  13  11        223.07        305.20        23.80 o                         
  -5  13  11         90.56         90.32        15.06 o                         
  -4  13  11        542.38        549.33        28.85 o                         
  -3  13  11         17.43         20.96         7.16 o                         
  -2  13  11        281.34        370.49        18.32 o                         
  -1  13  11         41.60         82.30        13.07 o                         
   0  13  11        925.55        883.74        34.63 o                         
   1  13  11         42.55         60.99        12.20 o                         
   2  13  11        285.49        375.90        31.31 o                         
   3  13  11         16.53         26.24        11.84 o                         
   4  13  11        540.22        607.78        24.34 o                         
   5  13  11         91.41        100.23        12.87 o                         
   6  13  11        229.00        283.10        18.94 o                         
   7  13  11        183.65        225.69        17.50 o                         
   8  13  11        104.06         95.21        13.46 o                         
  -6  14  11         20.13         28.48        11.68 o                         
  -5  14  11         76.29         88.64        16.15 o                         
  -4  14  11        207.41        176.45        17.96 o                         
  -3  14  11         61.53         51.96        11.81 o                         
  -2  14  11         41.52         35.38        10.12 o                         
  -1  14  11         50.00         65.49        23.58 o                         
   0  14  11         37.70         30.94        10.55 o                         
   1  14  11         47.82         39.11        11.98 o                         
   2  14  11         42.59         65.66        13.10 o                         
   3  14  11         62.26         53.01        12.08 o                         
   4  14  11        210.67        213.28        21.78 o                         
   5  14  11         73.52         77.95        25.10 o                         
   6  14  11         20.27         18.34        11.79 o                         
  -4  15  11         79.32        116.00        17.04 o                         
  -3  15  11        173.01        164.37        23.13 o                         
  -2  15  11         46.88         40.26        16.53 o                         
  -1  15  11        152.68        202.66        18.56 o                         
   0  15  11          3.79         -0.73        10.82 o                         
   1  15  11        152.16        182.32        18.76 o                         
   2  15  11         46.18         28.84        11.67 o                         
   3  15  11        175.89        204.23        20.94 o                         
   4  15  11         80.04        111.58        16.53 o                         
   0   0  12       2776.91       2554.28        81.44 o                         
   1   0  12        254.11        334.90        15.00 o                         
   2   0  12       1110.74       1256.09        30.01 o                         
   3   0  12        182.04        160.53         8.20 o                         
   4   0  12       6070.64       5953.29        53.65 o                         
   5   0  12          7.96         29.20         7.08 o                         
   6   0  12       1293.27       1142.11        23.83 o                         
   7   0  12          8.37         -3.30         7.40 o                         
   8   0  12        937.43        921.43        31.71 o                         
   9   0  12        101.25         97.19        11.27 o                         
  10   0  12         14.18         14.90        11.97 o                         
  11   0  12        334.83        324.73        18.16 o                         
  12   0  12        334.68        319.99        23.93 o                         
  13   0  12         12.90         20.74        13.04 o                         
 -13   1  12        126.85        163.34        29.04 o                         
 -12   1  12        920.26        925.18        37.01 o                         
 -11   1  12        219.11        207.04        14.40 o                         
 -10   1  12        414.55        406.84        30.33 o                         
  -9   1  12        996.42        998.47        26.39 o                         
  -8   1  12        840.16        906.87        24.04 o                         
  -7   1  12        206.22        200.78        16.21 o                         
  -6   1  12       1143.53       1154.12        76.51 o                         
  -5   1  12       1370.46       1316.39        25.18 o                         
  -4   1  12       1316.27       1377.57        24.90 o                         
  -3   1  12        354.39        294.95        13.06 o                         
  -2   1  12         75.07         70.48        11.35 o                         
  -1   1  12       2890.73       2943.86        30.91 o                         
   0   1  12         70.97         64.99         7.55 o                         
   1   1  12       2895.26       3005.96        59.94 o                         
   2   1  12         74.72         71.62        10.62 o                         
   3   1  12        351.85        296.22        12.63 o                         
   4   1  12       1308.13       1355.27        26.77 o                         
   5   1  12       1369.22       1360.87        23.33 o                         
   6   1  12       1142.75       1106.82        22.63 o                         
   7   1  12        203.83        200.86         9.92 o                         
   8   1  12        836.87        869.31        25.91 o                         
   9   1  12        997.33        951.94        28.41 o                         
  10   1  12        419.38        408.35        15.76 o                         
  11   1  12        216.75        172.81        14.40 o                         
  12   1  12        914.21        876.99        30.96 o                         
  13   1  12        125.61        122.31        14.28 o                         
 -13   2  12         64.06         79.93        21.50 o                         
 -12   2  12        315.53        324.38        32.00 o                         
 -11   2  12         88.80         92.21        10.58 o                         
 -10   2  12         77.60         62.59         9.84 o                         
  -9   2  12         67.59         90.55        10.15 o                         
  -8   2  12        676.43        719.29        22.04 o                         
  -7   2  12        249.83        246.83        12.76 o                         
  -6   2  12       3021.02       3011.51        53.49 o                         
  -5   2  12        118.57        158.60        12.97 o                         
  -4   2  12       6917.38       7019.94        66.78 o                         
  -3   2  12        110.13        128.02         9.64 o                         
  -2   2  12       1258.60       1221.58        25.32 o                         
  -1   2  12        474.65        484.01        14.16 o                         
   0   2  12       5174.97       4976.41        55.12 o                         
   1   2  12        469.87        466.78        11.47 o                         
   2   2  12       1238.37       1217.25        23.76 o                         
   3   2  12        108.31         99.99         5.92 o                         
   4   2  12       6932.49       6807.01        58.09 o                         
   5   2  12        118.03        155.58         9.79 o                         
   6   2  12       3013.49       3000.18        36.52 o                         
   7   2  12        250.53        253.23        15.03 o                         
   8   2  12        678.69        691.41        25.85 o                         
   9   2  12         69.44         68.17        14.48 o                         
  10   2  12         73.23         51.28        12.37 o                         
  11   2  12         88.74         70.63        15.64 o                         
  12   2  12        315.63        282.50        19.14 o                         
  13   2  12         61.94         75.09        16.02 o                         
 -13   3  12        160.57        185.79        19.71 o                         
 -12   3  12        288.68        359.84        31.07 o                         
 -11   3  12        213.48        209.46        14.39 o                         
 -10   3  12         76.81         74.89        10.18 o                         
  -9   3  12        222.54        231.92        13.68 o                         
  -8   3  12        288.64        292.73        14.64 o                         
  -7   3  12        371.98        397.05        15.97 o                         
  -6   3  12        259.68        271.62        13.14 o                         
  -5   3  12        185.51        178.46        13.94 o                         
  -4   3  12       1082.79       1075.11        34.28 o                         
  -3   3  12        234.63        264.76        12.65 o                         
  -2   3  12        107.10         99.89         6.75 o                         
  -1   3  12        164.37        187.05         9.15 o                         
   0   3  12        430.63        423.38         8.67 o                         
   1   3  12        159.49        171.50         5.44 o                         
   2   3  12        100.13         92.26         7.48 o                         
   3   3  12        235.29        222.26        13.23 o                         
   4   3  12       1092.29       1016.12        24.36 o                         
   5   3  12        188.84        182.91        11.29 o                         
   6   3  12        265.70        257.30         8.45 o                         
   7   3  12        377.84        401.36        13.43 o                         
   8   3  12        282.49        281.93        18.96 o                         
   9   3  12        227.56        219.22        15.08 o                         
  10   3  12         79.68         79.11        11.95 o                         
  11   3  12        217.84        191.66        14.98 o                         
  12   3  12        285.61        312.57        17.07 o                         
  13   3  12        161.37        187.36        14.98 o                         
 -13   4  12        202.63        230.46        22.36 o                         
 -12   4  12        310.51        333.85        24.34 o                         
 -11   4  12          4.22        -11.81        11.81 o                         
 -10   4  12         23.30         27.81         9.07 o                         
  -9   4  12        149.26        154.66        12.06 o                         
  -8   4  12        394.05        435.62        17.77 o                         
  -7   4  12        182.39        159.21        10.65 o                         
  -6   4  12        227.94        221.33        12.40 o                         
  -5   4  12        157.71        172.86        10.57 o                         
  -4   4  12       1039.05       1099.41        21.15 o                         
  -3   4  12         45.04         71.38        10.57 o                         
  -2   4  12        108.98        104.21         6.82 o                         
  -1   4  12        340.62        360.27         9.26 o                         
   0   4  12       1421.36       1510.39        16.28 o                         
   1   4  12        339.16        380.15        10.35 o                         
   2   4  12        106.05         98.01         6.42 o                         
   3   4  12         44.60         39.03         6.40 o                         
   4   4  12       1050.44       1116.85        27.47 o                         
   5   4  12        154.07        170.62        12.01 o                         
   6   4  12        237.96        236.57        13.51 o                         
   7   4  12        183.42        147.18        11.49 o                         
   8   4  12        399.11        423.25        19.24 o                         
   9   4  12        149.90        126.04        15.16 o                         
  10   4  12         20.25         21.61         8.90 o                         
  11   4  12          4.27         -0.80        10.21 o                         
  12   4  12        313.46        345.43        18.09 o                         
  13   4  12        202.22        213.69        15.26 o                         
 -12   5  12         44.53         55.56        13.44 o                         
 -11   5  12         58.40         44.72        11.90 o                         
 -10   5  12          1.87          1.19         8.72 o                         
  -9   5  12        146.00        161.94        11.53 o                         
  -8   5  12        253.43        262.75        13.98 o                         
  -7   5  12        772.49        818.61        22.68 o                         
  -6   5  12          1.77         -5.82         8.28 o                         
  -5   5  12        165.46        160.63        11.45 o                         
  -4   5  12       1160.72       1219.60        33.86 o                         
  -3   5  12        185.48        179.42        11.10 o                         
  -2   5  12        569.03        479.74        19.84 o                         
  -1   5  12       1815.27       1832.60        36.43 o                         
   0   5  12       2126.86       2053.62        20.95 o                         
   1   5  12       1831.68       1833.19        21.77 o                         
   2   5  12        573.91        472.19        10.62 o                         
   3   5  12        178.57        179.37         7.22 o                         
   4   5  12       1168.74       1194.60        27.56 o                         
   5   5  12        174.20        171.62        11.08 o                         
   6   5  12          2.69         -6.44         6.44 o                         
   7   5  12        761.37        780.27        23.92 o                         
   8   5  12        244.25        231.97        15.05 o                         
   9   5  12        154.41        162.86        13.78 o                         
  10   5  12          2.02          3.45         9.87 o                         
  11   5  12         55.69         49.52         8.84 o                         
  12   5  12         43.95         37.15         9.85 o                         
 -12   6  12        160.60        219.12        22.27 o                         
 -11   6  12         21.29         -7.81        13.98 o                         
 -10   6  12        423.80        402.51        24.99 o                         
  -9   6  12         75.12         91.33        14.41 o                         
  -8   6  12        263.84        266.20        19.74 o                         
  -7   6  12         16.91         14.88        10.06 o                         
  -6   6  12        345.07        336.03        14.42 o                         
  -5   6  12        359.43        299.88        14.65 o                         
  -4   6  12        521.30        456.85        22.08 o                         
  -3   6  12        139.42        123.60        12.35 o                         
  -2   6  12        396.90        398.62        13.91 o                         
  -1   6  12        134.29        151.68         8.19 o                         
   0   6  12       2382.57       2173.84        60.76 o                         
   1   6  12        138.59        146.46         7.17 o                         
   2   6  12        388.36        379.27         9.34 o                         
   3   6  12        146.33        140.13         5.89 o                         
   4   6  12        506.93        461.34        15.64 o                         
   5   6  12        353.11        330.58        14.51 o                         
   6   6  12        330.52        274.85        14.10 o                         
   7   6  12         16.65         -0.72         8.15 o                         
   8   6  12        263.33        271.73        14.25 o                         
   9   6  12         76.54         81.12        12.77 o                         
  10   6  12        415.09        412.02        18.53 o                         
  11   6  12         21.00         16.87         8.19 o                         
  12   6  12        165.74        199.89        15.01 o                         
 -12   7  12        119.35        121.29        18.05 o                         
 -11   7  12        492.48        509.26        29.53 o                         
 -10   7  12         72.59         84.99        17.24 o                         
  -9   7  12         54.47         67.55        13.53 o                         
  -8   7  12        620.55        640.27        29.62 o                         
  -7   7  12        419.54        410.94        23.06 o                         
  -6   7  12        101.64        111.32        10.75 o                         
  -5   7  12        273.17        262.79        14.65 o                         
  -4   7  12        465.37        529.33        23.73 o                         
  -3   7  12       2127.41       2001.40        45.09 o                         
  -2   7  12        181.91        142.21        13.04 o                         
  -1   7  12        505.85        470.16        22.05 o                         
   0   7  12        618.78        707.88        17.59 o                         
   1   7  12        508.68        488.46        10.62 o                         
   2   7  12        183.07        174.54         8.10 o                         
   3   7  12       2129.47       2033.78        29.59 o                         
   4   7  12        446.94        470.53        15.76 o                         
   5   7  12        274.39        241.90        11.61 o                         
   6   7  12        102.32         92.00         8.44 o                         
   7   7  12        415.05        406.73        16.00 o                         
   8   7  12        611.87        601.41        19.77 o                         
   9   7  12         54.51         64.29         9.07 o                         
  10   7  12         72.97         66.43         9.34 o                         
  11   7  12        500.30        522.39        21.43 o                         
  12   7  12        113.81        122.62        13.08 o                         
 -11   8  12        111.66         71.45        14.65 o                         
 -10   8  12        288.98        278.63        22.05 o                         
  -9   8  12         45.85         55.50        12.28 o                         
  -8   8  12        473.49        431.11        25.73 o                         
  -7   8  12          3.67          2.53         9.69 o                         
  -6   8  12        486.45        505.69        19.77 o                         
  -5   8  12         21.23         18.05         7.41 o                         
  -4   8  12        594.66        587.30        19.38 o                         
  -3   8  12         88.57         77.91         8.79 o                         
  -2   8  12       1362.46       1371.40        30.14 o                         
  -1   8  12         24.90         45.26        13.28 o                         
   0   8  12       4501.44       4592.70        42.64 o                         
   1   8  12         27.35         42.38         8.77 o                         
   2   8  12       1366.79       1379.11        19.10 o                         
   3   8  12         83.80         70.14         5.91 o                         
   4   8  12        590.73        578.78        15.68 o                         
   5   8  12         22.21         18.76         6.36 o                         
   6   8  12        507.83        515.96        17.24 o                         
   7   8  12          3.17          4.22         6.29 o                         
   8   8  12        472.31        474.36        18.53 o                         
   9   8  12         46.68         74.21        10.08 o                         
  10   8  12        291.79        310.69        16.46 o                         
  11   8  12        113.26         93.10        11.14 o                         
 -11   9  12        143.40        113.02        27.78 o
[truncated: 174,475 more chars]
